# Supplementary material for: Spatio-temporal distributions of COVID-19 vaccine doses uptake in the Netherlands: a Bayesian ecological modelling analysis
Source: Epidemiol Infect. 2024 Oct 7;152:e119. doi: 10.1017/S0950268824001249 (PMC11474892; doi:10.1017/S0950268824001249)
Supplement: Wang et al. supplementary material 1 — Wang et al. supplementary material [file S0950268824001249sup001.xlsx]

## Sheet: Municipality primary partly
Municipality	Public health services region	Period	Relative chance	95%CrI
's-Gravenhage	GGDHaaglanden	2021-02	0.412	0.411 ; 0.413
's-Hertogenbosch	GGDHartvoorBrabant	2021-02	0.595	0.593 ; 0.598
Aa en Hunze	GGDDrenthe	2021-02	0.747	0.741 ; 0.753
Aalsmeer	GGDAmsterdam	2021-02	0.611	0.606 ; 0.615
Aalten	GGDNoord-enOost-Gelderland	2021-02	0.684	0.679 ; 0.689
Achtkarspelen	GGDFryslân	2021-02	0.56	0.555 ; 0.565
Alblasserdam	DienstGezondheid&JeugdZHZ	2021-02	0.542	0.536 ; 0.547
Albrandswaard	GGDRotterdam-Rijnmond	2021-02	0.62	0.615 ; 0.625
Alkmaar	GGDHollands-Noorden	2021-02	0.579	0.577 ; 0.582
Almelo	GGDTwente	2021-02	0.578	0.575 ; 0.581
Almere	GGDFlevoland	2021-02	0.47	0.469 ; 0.472
Alphen aan den Rijn	GGDHollands-Midden	2021-02	0.6	0.598 ; 0.603
Alphen-Chaam	GGDWest-Brabant	2021-02	0.712	0.703 ; 0.72
Altena	GGDWest-Brabant	2021-02	0.592	0.589 ; 0.596
Ameland	GGDFryslân	2021-02	0.809	0.794 ; 0.824
Amersfoort	GGDRegioUtrecht	2021-02	0.563	0.561 ; 0.565
Amstelveen	GGDAmsterdam	2021-02	0.581	0.578 ; 0.583
Amsterdam	GGDAmsterdam	2021-02	0.374	0.373 ; 0.375
Apeldoorn	GGDNoord-enOost-Gelderland	2021-02	0.598	0.596 ; 0.601
Arnhem	Veiligheids-enGezondheidsregioGelderland-Midden	2021-02	0.516	0.514 ; 0.518
Assen	GGDDrenthe	2021-02	0.662	0.658 ; 0.665
Asten	GGDBrabant-Zuidoost	2021-02	0.678	0.672 ; 0.685
Baarle-Nassau	GGDWest-Brabant	2021-02	0.69	0.68 ; 0.7
Baarn	GGDRegioUtrecht	2021-02	0.689	0.683 ; 0.694
Barendrecht	GGDRotterdam-Rijnmond	2021-02	0.597	0.594 ; 0.601
Barneveld	Veiligheids-enGezondheidsregioGelderland-Midden	2021-02	0.495	0.492 ; 0.499
Beek	GGDZuid-Limburg	2021-02	0.679	0.672 ; 0.686
Beekdaelen	GGDZuid-Limburg	2021-02	0.672	0.668 ; 0.677
Beesel	GGDLimburg-Noord	2021-02	0.677	0.67 ; 0.685
Berg en Dal	GGDGelderland-Zuid	2021-02	0.703	0.698 ; 0.707
Bergeijk	GGDBrabant-Zuidoost	2021-02	0.696	0.69 ; 0.703
Bergen (L.)	GGDLimburg-Noord	2021-02	0.696	0.689 ; 0.704
Bergen (NH.)	GGDHollands-Noorden	2021-02	0.68	0.675 ; 0.685
Bergen op Zoom	GGDWest-Brabant	2021-02	0.64	0.637 ; 0.644
Berkelland	GGDNoord-enOost-Gelderland	2021-02	0.701	0.697 ; 0.706
Bernheze	GGDHartvoorBrabant	2021-02	0.701	0.696 ; 0.706
Best	GGDBrabant-Zuidoost	2021-02	0.662	0.657 ; 0.667
Beuningen	GGDGelderland-Zuid	2021-02	0.68	0.675 ; 0.686
Beverwijk	GGDKennemerland	2021-02	0.567	0.563 ; 0.571
Bladel	GGDBrabant-Zuidoost	2021-02	0.694	0.688 ; 0.7
Blaricum	GGDGooienVechtstreek	2021-02	0.643	0.635 ; 0.65
Bloemendaal	GGDKennemerland	2021-02	0.715	0.709 ; 0.72
Bodegraven-Reeuwijk	GGDHollands-Midden	2021-02	0.622	0.617 ; 0.626
Boekel	GGDHartvoorBrabant	2021-02	0.689	0.681 ; 0.697
Borger-Odoorn	GGDDrenthe	2021-02	0.686	0.68 ; 0.691
Borne	GGDTwente	2021-02	0.687	0.681 ; 0.692
Borsele	GGDZeeland	2021-02	0.638	0.632 ; 0.644
Boxtel	GGDHartvoorBrabant	2021-02	0.674	0.67 ; 0.679
Breda	GGDWest-Brabant	2021-02	0.59	0.588 ; 0.592
Brielle	GGDRotterdam-Rijnmond	2021-02	0.625	0.619 ; 0.632
Bronckhorst	GGDNoord-enOost-Gelderland	2021-02	0.711	0.706 ; 0.716
Brummen	GGDNoord-enOost-Gelderland	2021-02	0.689	0.683 ; 0.695
Brunssum	GGDZuid-Limburg	2021-02	0.626	0.621 ; 0.631
Bunnik	GGDRegioUtrecht	2021-02	0.724	0.717 ; 0.731
Bunschoten	GGDRegioUtrecht	2021-02	0.588	0.582 ; 0.593
Buren	GGDGelderland-Zuid	2021-02	0.625	0.62 ; 0.63
Capelle aan den IJssel	GGDRotterdam-Rijnmond	2021-02	0.541	0.538 ; 0.544
Castricum	GGDHollands-Noorden	2021-02	0.672	0.667 ; 0.676
Coevorden	GGDDrenthe	2021-02	0.685	0.681 ; 0.69
Cranendonck	GGDBrabant-Zuidoost	2021-02	0.666	0.66 ; 0.672
Culemborg	GGDGelderland-Zuid	2021-02	0.641	0.636 ; 0.646
Dalfsen	GGDIJsselland	2021-02	0.68	0.674 ; 0.685
Dantumadiel	GGDFryslân	2021-02	0.581	0.575 ; 0.587
De Bilt	GGDRegioUtrecht	2021-02	0.692	0.688 ; 0.696
De Fryske Marren	GGDFryslân	2021-02	0.617	0.613 ; 0.621
De Ronde Venen	GGDRegioUtrecht	2021-02	0.643	0.639 ; 0.647
De Wolden	GGDDrenthe	2021-02	0.701	0.695 ; 0.707
Delft	GGDHaaglanden	2021-02	0.526	0.523 ; 0.528
Den Helder	GGDHollands-Noorden	2021-02	0.617	0.613 ; 0.62
Deurne	GGDBrabant-Zuidoost	2021-02	0.697	0.692 ; 0.702
Deventer	GGDIJsselland	2021-02	0.605	0.602 ; 0.608
Diemen	GGDAmsterdam	2021-02	0.512	0.507 ; 0.516
Dijk en Waard	GGDHollands-Noorden	2021-02	0.59	0.587 ; 0.593
Dinkelland	GGDTwente	2021-02	0.698	0.692 ; 0.703
Doesburg	Veiligheids-enGezondheidsregioGelderland-Midden	2021-02	0.667	0.659 ; 0.675
Doetinchem	GGDNoord-enOost-Gelderland	2021-02	0.648	0.645 ; 0.652
Dongen	GGDHartvoorBrabant	2021-02	0.667	0.662 ; 0.672
Dordrecht	DienstGezondheid&JeugdZHZ	2021-02	0.542	0.539 ; 0.544
Drechterland	GGDHollands-Noorden	2021-02	0.622	0.616 ; 0.628
Drimmelen	GGDWest-Brabant	2021-02	0.698	0.693 ; 0.703
Dronten	GGDFlevoland	2021-02	0.589	0.585 ; 0.593
Druten	GGDGelderland-Zuid	2021-02	0.696	0.69 ; 0.703
Duiven	Veiligheids-enGezondheidsregioGelderland-Midden	2021-02	0.662	0.656 ; 0.667
Echt-Susteren	GGDLimburg-Noord	2021-02	0.664	0.66 ; 0.669
Edam-Volendam	GGDZaanstreek/Waterland	2021-02	0.572	0.568 ; 0.576
Ede	Veiligheids-enGezondheidsregioGelderland-Midden	2021-02	0.572	0.569 ; 0.574
Eemnes	GGDRegioUtrecht	2021-02	0.673	0.665 ; 0.682
Eemsdelta	GGDGroningen	2021-02	0.652	0.648 ; 0.656
Eersel	GGDBrabant-Zuidoost	2021-02	0.719	0.713 ; 0.725
Eijsden-Margraten	GGDZuid-Limburg	2021-02	0.738	0.733 ; 0.744
Eindhoven	GGDBrabant-Zuidoost	2021-02	0.519	0.517 ; 0.52
Elburg	GGDNoord-enOost-Gelderland	2021-02	0.602	0.597 ; 0.607
Emmen	GGDDrenthe	2021-02	0.642	0.639 ; 0.645
Enkhuizen	GGDHollands-Noorden	2021-02	0.593	0.587 ; 0.599
Enschede	GGDTwente	2021-02	0.518	0.516 ; 0.52
Epe	GGDNoord-enOost-Gelderland	2021-02	0.66	0.655 ; 0.665
Ermelo	GGDNoord-enOost-Gelderland	2021-02	0.64	0.635 ; 0.645
Etten-Leur	GGDWest-Brabant	2021-02	0.652	0.648 ; 0.656
Geertruidenberg	GGDWest-Brabant	2021-02	0.687	0.681 ; 0.692
Geldrop-Mierlo	GGDBrabant-Zuidoost	2021-02	0.656	0.652 ; 0.66
Gemert-Bakel	GGDBrabant-Zuidoost	2021-02	0.678	0.673 ; 0.683
Gennep	GGDLimburg-Noord	2021-02	0.684	0.677 ; 0.69
Gilze en Rijen	GGDHartvoorBrabant	2021-02	0.664	0.659 ; 0.669
Goeree-Overflakkee	GGDRotterdam-Rijnmond	2021-02	0.607	0.603 ; 0.611
Goes	GGDZeeland	2021-02	0.671	0.667 ; 0.676
Goirle	GGDHartvoorBrabant	2021-02	0.696	0.691 ; 0.702
Gooise Meren	GGDGooienVechtstreek	2021-02	0.637	0.633 ; 0.64
Gorinchem	DienstGezondheid&JeugdZHZ	2021-02	0.579	0.575 ; 0.583
Gouda	GGDHollands-Midden	2021-02	0.575	0.572 ; 0.578
Groningen	GGDGroningen	2021-02	0.518	0.516 ; 0.52
Gulpen-Wittem	GGDZuid-Limburg	2021-02	0.719	0.712 ; 0.727
Haaksbergen	GGDTwente	2021-02	0.686	0.68 ; 0.691
Haarlem	GGDKennemerland	2021-02	0.538	0.536 ; 0.54
Haarlemmermeer	GGDKennemerland	2021-02	0.552	0.549 ; 0.554
Halderberge	GGDWest-Brabant	2021-02	0.665	0.66 ; 0.669
Hardenberg	GGDIJsselland	2021-02	0.658	0.655 ; 0.662
Harderwijk	GGDNoord-enOost-Gelderland	2021-02	0.604	0.6 ; 0.607
Hardinxveld-Giessendam	DienstGezondheid&JeugdZHZ	2021-02	0.556	0.55 ; 0.561
Harlingen	GGDFryslân	2021-02	0.655	0.649 ; 0.662
Hattem	GGDNoord-enOost-Gelderland	2021-02	0.688	0.68 ; 0.695
Heemskerk	GGDKennemerland	2021-02	0.64	0.636 ; 0.644
Heemstede	GGDKennemerland	2021-02	0.714	0.708 ; 0.719
Heerde	GGDNoord-enOost-Gelderland	2021-02	0.669	0.663 ; 0.675
Heerenveen	GGDFryslân	2021-02	0.625	0.621 ; 0.628
Heerlen	GGDZuid-Limburg	2021-02	0.567	0.564 ; 0.569
Heeze-Leende	GGDBrabant-Zuidoost	2021-02	0.725	0.718 ; 0.732
Heiloo	GGDHollands-Noorden	2021-02	0.674	0.668 ; 0.679
Hellendoorn	GGDTwente	2021-02	0.692	0.687 ; 0.697
Hellevoetsluis	GGDRotterdam-Rijnmond	2021-02	0.583	0.579 ; 0.587
Helmond	GGDBrabant-Zuidoost	2021-02	0.575	0.572 ; 0.578
Hendrik-Ido-Ambacht	DienstGezondheid&JeugdZHZ	2021-02	0.595	0.59 ; 0.6
Hengelo	GGDTwente	2021-02	0.604	0.601 ; 0.607
Het Hogeland	GGDGroningen	2021-02	0.661	0.657 ; 0.665
Heumen	GGDGelderland-Zuid	2021-02	0.713	0.706 ; 0.72
Heusden	GGDHartvoorBrabant	2021-02	0.651	0.647 ; 0.655
Hillegom	GGDHollands-Midden	2021-02	0.627	0.621 ; 0.633
Hilvarenbeek	GGDHartvoorBrabant	2021-02	0.734	0.727 ; 0.741
Hilversum	GGDGooienVechtstreek	2021-02	0.569	0.566 ; 0.572
Hoekse Waard	DienstGezondheid&JeugdZHZ	2021-02	0.603	0.6 ; 0.606
Hof van Twente	GGDTwente	2021-02	0.7	0.695 ; 0.704
Hollands Kroon	GGDHollands-Noorden	2021-02	0.604	0.601 ; 0.608
Hoogeveen	GGDDrenthe	2021-02	0.608	0.604 ; 0.611
Hoorn	GGDHollands-Noorden	2021-02	0.563	0.56 ; 0.566
Horst aan de Maas	GGDLimburg-Noord	2021-02	0.685	0.681 ; 0.69
Houten	GGDRegioUtrecht	2021-02	0.67	0.666 ; 0.674
Huizen	GGDGooienVechtstreek	2021-02	0.636	0.632 ; 0.64
Hulst	GGDZeeland	2021-02	0.697	0.692 ; 0.703
IJsselstein	GGDRegioUtrecht	2021-02	0.653	0.649 ; 0.658
Kaag en Braassem	GGDHollands-Midden	2021-02	0.642	0.637 ; 0.647
Kampen	GGDIJsselland	2021-02	0.574	0.571 ; 0.578
Kapelle	GGDZeeland	2021-02	0.687	0.679 ; 0.695
Katwijk	GGDHollands-Midden	2021-02	0.599	0.596 ; 0.603
Kerkrade	GGDZuid-Limburg	2021-02	0.595	0.591 ; 0.599
Koggenland	GGDHollands-Noorden	2021-02	0.636	0.63 ; 0.641
Krimpen aan den IJssel	GGDRotterdam-Rijnmond	2021-02	0.583	0.578 ; 0.588
Krimpenerwaard	GGDHollands-Midden	2021-02	0.62	0.616 ; 0.624
Laarbeek	GGDBrabant-Zuidoost	2021-02	0.706	0.7 ; 0.712
Land van Cuijk	GGDHartvoorBrabant	2021-02	0.682	0.679 ; 0.685
Landgraaf	GGDZuid-Limburg	2021-02	0.641	0.637 ; 0.645
Landsmeer	GGDZaanstreek/Waterland	2021-02	0.636	0.628 ; 0.644
Lansingerland	GGDRotterdam-Rijnmond	2021-02	0.608	0.604 ; 0.611
Laren	GGDGooienVechtstreek	2021-02	0.728	0.719 ; 0.736
Leeuwarden	GGDFryslân	2021-02	0.57	0.568 ; 0.573
Leiden	GGDHollands-Midden	2021-02	0.551	0.549 ; 0.553
Leiderdorp	GGDHollands-Midden	2021-02	0.668	0.662 ; 0.673
Leidschendam-Voorburg	GGDHaaglanden	2021-02	0.63	0.627 ; 0.633
Lelystad	GGDFlevoland	2021-02	0.498	0.495 ; 0.501
Leudal	GGDLimburg-Noord	2021-02	0.689	0.684 ; 0.693
Leusden	GGDRegioUtrecht	2021-02	0.685	0.68 ; 0.69
Lingewaard	Veiligheids-enGezondheidsregioGelderland-Midden	2021-02	0.683	0.679 ; 0.687
Lisse	GGDHollands-Midden	2021-02	0.649	0.643 ; 0.655
Lochem	GGDNoord-enOost-Gelderland	2021-02	0.723	0.718 ; 0.728
Loon op Zand	GGDHartvoorBrabant	2021-02	0.687	0.681 ; 0.692
Lopik	GGDRegioUtrecht	2021-02	0.617	0.61 ; 0.624
Losser	GGDTwente	2021-02	0.683	0.678 ; 0.689
Maasdriel	GGDGelderland-Zuid	2021-02	0.604	0.598 ; 0.609
Maasgouw	GGDLimburg-Noord	2021-02	0.706	0.7 ; 0.711
Maashorst	GGDHartvoorBrabant	2021-02	0.667	0.664 ; 0.671
Maassluis	GGDRotterdam-Rijnmond	2021-02	0.579	0.575 ; 0.583
Maastricht	GGDZuid-Limburg	2021-02	0.589	0.587 ; 0.591
Medemblik	GGDHollands-Noorden	2021-02	0.597	0.594 ; 0.601
Meerssen	GGDZuid-Limburg	2021-02	0.724	0.717 ; 0.73
Meierijstad	GGDHartvoorBrabant	2021-02	0.668	0.665 ; 0.672
Meppel	GGDDrenthe	2021-02	0.645	0.64 ; 0.649
Middelburg	GGDZeeland	2021-02	0.632	0.628 ; 0.636
Midden-Delfland	GGDHaaglanden	2021-02	0.668	0.662 ; 0.674
Midden-Drenthe	GGDDrenthe	2021-02	0.689	0.684 ; 0.693
Midden-Groningen	GGDGroningen	2021-02	0.636	0.633 ; 0.64
Moerdijk	GGDWest-Brabant	2021-02	0.658	0.654 ; 0.663
Molenlanden	DienstGezondheid&JeugdZHZ	2021-02	0.58	0.576 ; 0.584
Montferland	GGDNoord-enOost-Gelderland	2021-02	0.669	0.665 ; 0.674
Montfoort	GGDRegioUtrecht	2021-02	0.667	0.66 ; 0.674
Mook en Middelaar	GGDLimburg-Noord	2021-02	0.726	0.716 ; 0.736
Neder-Betuwe	GGDGelderland-Zuid	2021-02	0.46	0.456 ; 0.465
Nederweert	GGDLimburg-Noord	2021-02	0.675	0.669 ; 0.682
Nieuwegein	GGDRegioUtrecht	2021-02	0.606	0.602 ; 0.609
Nieuwkoop	GGDHollands-Midden	2021-02	0.65	0.645 ; 0.655
Nijkerk	Veiligheids-enGezondheidsregioGelderland-Midden	2021-02	0.603	0.599 ; 0.607
Nijmegen	GGDGelderland-Zuid	2021-02	0.561	0.559 ; 0.563
Nissewaard	GGDRotterdam-Rijnmond	2021-02	0.559	0.556 ; 0.562
Noardeast-Fryslân	GGDFryslân	2021-02	0.604	0.6 ; 0.608
Noord-Beveland	GGDZeeland	2021-02	0.682	0.673 ; 0.692
Noordenveld	GGDDrenthe	2021-02	0.718	0.713 ; 0.723
Noordoostpolder	GGDFlevoland	2021-02	0.561	0.557 ; 0.564
Noordwijk	GGDHollands-Midden	2021-02	0.635	0.631 ; 0.639
Nuenen, Gerwen en Nederwetten	GGDBrabant-Zuidoost	2021-02	0.71	0.704 ; 0.716
Nunspeet	GGDNoord-enOost-Gelderland	2021-02	0.549	0.544 ; 0.554
Oegstgeest	GGDHollands-Midden	2021-02	0.675	0.669 ; 0.68
Oirschot	GGDBrabant-Zuidoost	2021-02	0.713	0.707 ; 0.719
Oisterwijk	GGDHartvoorBrabant	2021-02	0.706	0.701 ; 0.711
Oldambt	GGDGroningen	2021-02	0.652	0.648 ; 0.656
Oldebroek	GGDNoord-enOost-Gelderland	2021-02	0.592	0.587 ; 0.598
Oldenzaal	GGDTwente	2021-02	0.679	0.674 ; 0.684
Olst-Wijhe	GGDIJsselland	2021-02	0.704	0.698 ; 0.711
Ommen	GGDIJsselland	2021-02	0.671	0.665 ; 0.677
Oost Gelre	GGDNoord-enOost-Gelderland	2021-02	0.705	0.7 ; 0.711
Oosterhout	GGDWest-Brabant	2021-02	0.656	0.652 ; 0.66
Ooststellingwerf	GGDFryslân	2021-02	0.658	0.653 ; 0.664
Oostzaan	GGDZaanstreek/Waterland	2021-02	0.628	0.62 ; 0.637
Opmeer	GGDHollands-Noorden	2021-02	0.619	0.611 ; 0.626
Opsterland	GGDFryslân	2021-02	0.63	0.626 ; 0.635
Oss	GGDHartvoorBrabant	2021-02	0.615	0.612 ; 0.618
Oude IJsselstreek	GGDNoord-enOost-Gelderland	2021-02	0.682	0.677 ; 0.686
Ouder-Amstel	GGDAmsterdam	2021-02	0.614	0.607 ; 0.621
Oudewater	GGDRegioUtrecht	2021-02	0.674	0.666 ; 0.683
Overbetuwe	Veiligheids-enGezondheidsregioGelderland-Midden	2021-02	0.655	0.651 ; 0.659
Papendrecht	DienstGezondheid&JeugdZHZ	2021-02	0.636	0.631 ; 0.64
Peel en Maas	GGDLimburg-Noord	2021-02	0.675	0.671 ; 0.679
Pekela	GGDGroningen	2021-02	0.628	0.621 ; 0.636
Pijnacker-Nootdorp	GGDHaaglanden	2021-02	0.639	0.635 ; 0.643
Purmerend	GGDZaanstreek/Waterland	2021-02	0.6	0.597 ; 0.602
Putten	GGDNoord-enOost-Gelderland	2021-02	0.607	0.602 ; 0.612
Raalte	GGDIJsselland	2021-02	0.724	0.719 ; 0.728
Reimerswaal	GGDZeeland	2021-02	0.48	0.475 ; 0.485
Renkum	Veiligheids-enGezondheidsregioGelderland-Midden	2021-02	0.709	0.704 ; 0.714
Renswoude	GGDRegioUtrecht	2021-02	0.516	0.506 ; 0.526
Reusel-De Mierden	GGDBrabant-Zuidoost	2021-02	0.706	0.699 ; 0.714
Rheden	Veiligheids-enGezondheidsregioGelderland-Midden	2021-02	0.669	0.665 ; 0.673
Rhenen	GGDRegioUtrecht	2021-02	0.592	0.586 ; 0.597
Ridderkerk	GGDRotterdam-Rijnmond	2021-02	0.579	0.576 ; 0.583
Rijssen-Holten	GGDTwente	2021-02	0.593	0.589 ; 0.598
Rijswijk	GGDHaaglanden	2021-02	0.59	0.587 ; 0.594
Roerdalen	GGDLimburg-Noord	2021-02	0.669	0.663 ; 0.675
Roermond	GGDLimburg-Noord	2021-02	0.588	0.585 ; 0.592
Roosendaal	GGDWest-Brabant	2021-02	0.62	0.617 ; 0.623
Rotterdam	GGDRotterdam-Rijnmond	2021-02	0.394	0.393 ; 0.395
Rozendaal	Veiligheids-enGezondheidsregioGelderland-Midden	2021-02	0.734	0.714 ; 0.755
Rucphen	GGDWest-Brabant	2021-02	0.659	0.653 ; 0.664
Súdwest-Fryslân	GGDFryslân	2021-02	0.602	0.599 ; 0.605
Schagen	GGDHollands-Noorden	2021-02	0.653	0.649 ; 0.657
Scherpenzeel	Veiligheids-enGezondheidsregioGelderland-Midden	2021-02	0.581	0.573 ; 0.589
Schiedam	GGDRotterdam-Rijnmond	2021-02	0.499	0.496 ; 0.502
Schiermonnikoog	GGDFryslân	2021-02	0.88	0.851 ; 0.909
Schouwen-Duiveland	GGDZeeland	2021-02	0.681	0.676 ; 0.685
Simpelveld	GGDZuid-Limburg	2021-02	0.676	0.667 ; 0.684
Sint-Michielsgestel	GGDHartvoorBrabant	2021-02	0.716	0.711 ; 0.721
Sittard-Geleen	GGDZuid-Limburg	2021-02	0.622	0.619 ; 0.625
Sliedrecht	DienstGezondheid&JeugdZHZ	2021-02	0.603	0.598 ; 0.608
Sluis	GGDZeeland	2021-02	0.675	0.67 ; 0.681
Smallingerland	GGDFryslân	2021-02	0.602	0.599 ; 0.606
Soest	GGDRegioUtrecht	2021-02	0.638	0.634 ; 0.642
Someren	GGDBrabant-Zuidoost	2021-02	0.673	0.667 ; 0.679
Son en Breugel	GGDBrabant-Zuidoost	2021-02	0.691	0.684 ; 0.698
Stadskanaal	GGDGroningen	2021-02	0.65	0.645 ; 0.654
Staphorst	GGDIJsselland	2021-02	0.414	0.409 ; 0.419
Stede Broec	GGDHollands-Noorden	2021-02	0.611	0.605 ; 0.617
Steenbergen	GGDWest-Brabant	2021-02	0.653	0.648 ; 0.659
Steenwijkerland	GGDIJsselland	2021-02	0.642	0.638 ; 0.646
Stein	GGDZuid-Limburg	2021-02	0.684	0.679 ; 0.69
Stichtse Vecht	GGDRegioUtrecht	2021-02	0.644	0.641 ; 0.647
Terneuzen	GGDZeeland	2021-02	0.649	0.645 ; 0.653
Terschelling	GGDFryslân	2021-02	0.804	0.791 ; 0.818
Texel	GGDHollands-Noorden	2021-02	0.732	0.725 ; 0.74
Teylingen	GGDHollands-Midden	2021-02	0.659	0.655 ; 0.664
Tholen	GGDZeeland	2021-02	0.54	0.535 ; 0.544
Tiel	GGDGelderland-Zuid	2021-02	0.582	0.578 ; 0.586
Tilburg	GGDHartvoorBrabant	2021-02	0.535	0.533 ; 0.537
Tubbergen	GGDTwente	2021-02	0.683	0.677 ; 0.689
Twenterand	GGDTwente	2021-02	0.63	0.625 ; 0.634
Tynaarlo	GGDDrenthe	2021-02	0.736	0.731 ; 0.741
Tytsjerksteradiel	GGDFryslân	2021-02	0.641	0.636 ; 0.645
Uitgeest	GGDKennemerland	2021-02	0.644	0.637 ; 0.651
Uithoorn	GGDAmsterdam	2021-02	0.608	0.603 ; 0.613
Urk	GGDFlevoland	2021-02	0.202	0.199 ; 0.205
Utrecht	GGDRegioUtrecht	2021-02	0.493	0.491 ; 0.494
Utrechtse Heuvelrug	GGDRegioUtrecht	2021-02	0.677	0.673 ; 0.681
Vaals	GGDZuid-Limburg	2021-02	0.527	0.52 ; 0.535
Valkenburg aan de Geul	GGDZuid-Limburg	2021-02	0.71	0.703 ; 0.717
Valkenswaard	GGDBrabant-Zuidoost	2021-02	0.692	0.687 ; 0.697
Veendam	GGDGroningen	2021-02	0.631	0.626 ; 0.636
Veenendaal	GGDRegioUtrecht	2021-02	0.567	0.564 ; 0.57
Veere	GGDZeeland	2021-02	0.689	0.683 ; 0.695
Veldhoven	GGDBrabant-Zuidoost	2021-02	0.685	0.681 ; 0.689
Velsen	GGDKennemerland	2021-02	0.608	0.605 ; 0.611
Venlo	GGDLimburg-Noord	2021-02	0.593	0.59 ; 0.596
Venray	GGDLimburg-Noord	2021-02	0.658	0.654 ; 0.662
Vijfheerenlanden	GGDRegioUtrecht	2021-02	0.61	0.607 ; 0.614
Vlaardingen	GGDRotterdam-Rijnmond	2021-02	0.561	0.558 ; 0.564
Vlieland	GGDFryslân	2021-02	0.746	0.723 ; 0.769
Vlissingen	GGDZeeland	2021-02	0.615	0.611 ; 0.619
Voerendaal	GGDZuid-Limburg	2021-02	0.707	0.699 ; 0.715
Voorschoten	GGDHollands-Midden	2021-02	0.679	0.673 ; 0.684
Voorst	GGDNoord-enOost-Gelderland	2021-02	0.707	0.702 ; 0.713
Vught	GGDHartvoorBrabant	2021-02	0.704	0.699 ; 0.709
Waadhoeke	GGDFryslân	2021-02	0.625	0.621 ; 0.629
Waalre	GGDBrabant-Zuidoost	2021-02	0.707	0.7 ; 0.713
Waalwijk	GGDHartvoorBrabant	2021-02	0.627	0.624 ; 0.631
Waddinxveen	GGDHollands-Midden	2021-02	0.605	0.6 ; 0.61
Wageningen	Veiligheids-enGezondheidsregioGelderland-Midden	2021-02	0.569	0.566 ; 0.573
Wassenaar	GGDHaaglanden	2021-02	0.657	0.652 ; 0.662
Waterland	GGDZaanstreek/Waterland	2021-02	0.681	0.674 ; 0.687
Weert	GGDLimburg-Noord	2021-02	0.637	0.634 ; 0.641
West Betuwe	GGDGelderland-Zuid	2021-02	0.608	0.605 ; 0.612
West Maas en Waal	GGDGelderland-Zuid	2021-02	0.693	0.687 ; 0.699
Westerkwartier	GGDGroningen	2021-02	0.648	0.644 ; 0.651
Westerveld	GGDDrenthe	2021-02	0.715	0.709 ; 0.722
Westervoort	Veiligheids-enGezondheidsregioGelderland-Midden	2021-02	0.647	0.64 ; 0.654
Westerwolde	GGDGroningen	2021-02	0.624	0.619 ; 0.629
Westland	GGDHaaglanden	2021-02	0.588	0.585 ; 0.59
Weststellingwerf	GGDFryslân	2021-02	0.648	0.643 ; 0.654
Westvoorne	GGDRotterdam-Rijnmond	2021-02	0.674	0.667 ; 0.681
Wierden	GGDTwente	2021-02	0.675	0.67 ; 0.681
Wijchen	GGDGelderland-Zuid	2021-02	0.675	0.671 ; 0.679
Wijdemeren	GGDGooienVechtstreek	2021-02	0.659	0.653 ; 0.664
Wijk bij Duurstede	GGDRegioUtrecht	2021-02	0.684	0.679 ; 0.69
Winterswijk	GGDNoord-enOost-Gelderland	2021-02	0.671	0.666 ; 0.676
Woensdrecht	GGDWest-Brabant	2021-02	0.675	0.669 ; 0.681
Woerden	GGDRegioUtrecht	2021-02	0.651	0.648 ; 0.655
Wormerland	GGDZaanstreek/Waterland	2021-02	0.65	0.643 ; 0.656
Woudenberg	GGDRegioUtrecht	2021-02	0.604	0.597 ; 0.611
Zaanstad	GGDZaanstreek/Waterland	2021-02	0.52	0.518 ; 0.522
Zaltbommel	GGDGelderland-Zuid	2021-02	0.554	0.55 ; 0.559
Zandvoort	GGDKennemerland	2021-02	0.623	0.617 ; 0.629
Zeewolde	GGDFlevoland	2021-02	0.561	0.556 ; 0.566
Zeist	GGDRegioUtrecht	2021-02	0.65	0.646 ; 0.653
Zevenaar	Veiligheids-enGezondheidsregioGelderland-Midden	2021-02	0.669	0.665 ; 0.674
Zoetermeer	GGDHaaglanden	2021-02	0.566	0.563 ; 0.568
Zoeterwoude	GGDHollands-Midden	2021-02	0.691	0.682 ; 0.7
Zuidplas	GGDHollands-Midden	2021-02	0.594	0.59 ; 0.598
Zundert	GGDWest-Brabant	2021-02	0.674	0.668 ; 0.679
Zutphen	GGDNoord-enOost-Gelderland	2021-02	0.631	0.627 ; 0.635
Zwartewaterland	GGDIJsselland	2021-02	0.54	0.535 ; 0.546
Zwijndrecht	DienstGezondheid&JeugdZHZ	2021-02	0.597	0.593 ; 0.601
Zwolle	GGDIJsselland	2021-02	0.58	0.577 ; 0.582
's-Gravenhage	GGDHaaglanden	2021-03	0.448	0.446 ; 0.449
's-Hertogenbosch	GGDHartvoorBrabant	2021-03	0.631	0.629 ; 0.633
Aa en Hunze	GGDDrenthe	2021-03	0.781	0.775 ; 0.786
Aalsmeer	GGDAmsterdam	2021-03	0.644	0.639 ; 0.648
Aalten	GGDNoord-enOost-Gelderland	2021-03	0.719	0.713 ; 0.724
Achtkarspelen	GGDFryslân	2021-03	0.591	0.586 ; 0.596
Alblasserdam	DienstGezondheid&JeugdZHZ	2021-03	0.571	0.566 ; 0.577
Albrandswaard	GGDRotterdam-Rijnmond	2021-03	0.653	0.648 ; 0.658
Alkmaar	GGDHollands-Noorden	2021-03	0.611	0.609 ; 0.614
Almelo	GGDTwente	2021-03	0.61	0.607 ; 0.613
Almere	GGDFlevoland	2021-03	0.504	0.502 ; 0.505
Alphen aan den Rijn	GGDHollands-Midden	2021-03	0.635	0.632 ; 0.637
Alphen-Chaam	GGDWest-Brabant	2021-03	0.746	0.738 ; 0.755
Altena	GGDWest-Brabant	2021-03	0.623	0.62 ; 0.627
Ameland	GGDFryslân	2021-03	0.839	0.825 ; 0.854
Amersfoort	GGDRegioUtrecht	2021-03	0.603	0.601 ; 0.605
Amstelveen	GGDAmsterdam	2021-03	0.613	0.61 ; 0.616
Amsterdam	GGDAmsterdam	2021-03	0.41	0.409 ; 0.411
Apeldoorn	GGDNoord-enOost-Gelderland	2021-03	0.635	0.632 ; 0.637
Arnhem	Veiligheids-enGezondheidsregioGelderland-Midden	2021-03	0.553	0.551 ; 0.555
Assen	GGDDrenthe	2021-03	0.695	0.692 ; 0.699
Asten	GGDBrabant-Zuidoost	2021-03	0.712	0.705 ; 0.718
Baarle-Nassau	GGDWest-Brabant	2021-03	0.724	0.714 ; 0.734
Baarn	GGDRegioUtrecht	2021-03	0.721	0.716 ; 0.727
Barendrecht	GGDRotterdam-Rijnmond	2021-03	0.632	0.628 ; 0.636
Barneveld	Veiligheids-enGezondheidsregioGelderland-Midden	2021-03	0.525	0.522 ; 0.528
Beek	GGDZuid-Limburg	2021-03	0.711	0.705 ; 0.718
Beekdaelen	GGDZuid-Limburg	2021-03	0.704	0.7 ; 0.709
Beesel	GGDLimburg-Noord	2021-03	0.71	0.703 ; 0.717
Berg en Dal	GGDGelderland-Zuid	2021-03	0.738	0.733 ; 0.742
Bergeijk	GGDBrabant-Zuidoost	2021-03	0.731	0.725 ; 0.737
Bergen (L.)	GGDLimburg-Noord	2021-03	0.73	0.723 ; 0.737
Bergen (NH.)	GGDHollands-Noorden	2021-03	0.711	0.706 ; 0.716
Bergen op Zoom	GGDWest-Brabant	2021-03	0.673	0.67 ; 0.677
Berkelland	GGDNoord-enOost-Gelderland	2021-03	0.737	0.733 ; 0.741
Bernheze	GGDHartvoorBrabant	2021-03	0.735	0.731 ; 0.74
Best	GGDBrabant-Zuidoost	2021-03	0.696	0.691 ; 0.701
Beuningen	GGDGelderland-Zuid	2021-03	0.716	0.711 ; 0.721
Beverwijk	GGDKennemerland	2021-03	0.597	0.593 ; 0.601
Bladel	GGDBrabant-Zuidoost	2021-03	0.728	0.723 ; 0.734
Blaricum	GGDGooienVechtstreek	2021-03	0.676	0.669 ; 0.684
Bloemendaal	GGDKennemerland	2021-03	0.749	0.743 ; 0.754
Bodegraven-Reeuwijk	GGDHollands-Midden	2021-03	0.654	0.65 ; 0.659
Boekel	GGDHartvoorBrabant	2021-03	0.723	0.715 ; 0.731
Borger-Odoorn	GGDDrenthe	2021-03	0.719	0.713 ; 0.724
Borne	GGDTwente	2021-03	0.721	0.715 ; 0.726
Borsele	GGDZeeland	2021-03	0.667	0.662 ; 0.673
Boxtel	GGDHartvoorBrabant	2021-03	0.708	0.704 ; 0.713
Breda	GGDWest-Brabant	2021-03	0.627	0.625 ; 0.629
Brielle	GGDRotterdam-Rijnmond	2021-03	0.658	0.652 ; 0.664
Bronckhorst	GGDNoord-enOost-Gelderland	2021-03	0.747	0.742 ; 0.751
Brummen	GGDNoord-enOost-Gelderland	2021-03	0.724	0.718 ; 0.729
Brunssum	GGDZuid-Limburg	2021-03	0.656	0.652 ; 0.661
Bunnik	GGDRegioUtrecht	2021-03	0.758	0.751 ; 0.765
Bunschoten	GGDRegioUtrecht	2021-03	0.62	0.615 ; 0.626
Buren	GGDGelderland-Zuid	2021-03	0.66	0.655 ; 0.665
Capelle aan den IJssel	GGDRotterdam-Rijnmond	2021-03	0.573	0.57 ; 0.576
Castricum	GGDHollands-Noorden	2021-03	0.705	0.701 ; 0.71
Coevorden	GGDDrenthe	2021-03	0.719	0.714 ; 0.723
Cranendonck	GGDBrabant-Zuidoost	2021-03	0.699	0.693 ; 0.705
Culemborg	GGDGelderland-Zuid	2021-03	0.674	0.669 ; 0.679
Dalfsen	GGDIJsselland	2021-03	0.714	0.709 ; 0.719
Dantumadiel	GGDFryslân	2021-03	0.61	0.605 ; 0.616
De Bilt	GGDRegioUtrecht	2021-03	0.726	0.721 ; 0.73
De Fryske Marren	GGDFryslân	2021-03	0.649	0.645 ; 0.653
De Ronde Venen	GGDRegioUtrecht	2021-03	0.676	0.672 ; 0.68
De Wolden	GGDDrenthe	2021-03	0.734	0.728 ; 0.739
Delft	GGDHaaglanden	2021-03	0.56	0.558 ; 0.563
Den Helder	GGDHollands-Noorden	2021-03	0.648	0.645 ; 0.652
Deurne	GGDBrabant-Zuidoost	2021-03	0.731	0.726 ; 0.735
Deventer	GGDIJsselland	2021-03	0.638	0.636 ; 0.641
Diemen	GGDAmsterdam	2021-03	0.543	0.539 ; 0.547
Dijk en Waard	GGDHollands-Noorden	2021-03	0.622	0.619 ; 0.625
Dinkelland	GGDTwente	2021-03	0.733	0.728 ; 0.738
Doesburg	Veiligheids-enGezondheidsregioGelderland-Midden	2021-03	0.7	0.692 ; 0.707
Doetinchem	GGDNoord-enOost-Gelderland	2021-03	0.683	0.68 ; 0.687
Dongen	GGDHartvoorBrabant	2021-03	0.702	0.697 ; 0.707
Dordrecht	DienstGezondheid&JeugdZHZ	2021-03	0.576	0.574 ; 0.579
Drechterland	GGDHollands-Noorden	2021-03	0.655	0.65 ; 0.661
Drimmelen	GGDWest-Brabant	2021-03	0.732	0.727 ; 0.737
Dronten	GGDFlevoland	2021-03	0.622	0.618 ; 0.626
Druten	GGDGelderland-Zuid	2021-03	0.731	0.724 ; 0.737
Duiven	Veiligheids-enGezondheidsregioGelderland-Midden	2021-03	0.696	0.691 ; 0.702
Echt-Susteren	GGDLimburg-Noord	2021-03	0.697	0.692 ; 0.701
Edam-Volendam	GGDZaanstreek/Waterland	2021-03	0.604	0.6 ; 0.608
Ede	Veiligheids-enGezondheidsregioGelderland-Midden	2021-03	0.605	0.603 ; 0.608
Eemnes	GGDRegioUtrecht	2021-03	0.707	0.699 ; 0.716
Eemsdelta	GGDGroningen	2021-03	0.684	0.68 ; 0.688
Eersel	GGDBrabant-Zuidoost	2021-03	0.753	0.747 ; 0.759
Eijsden-Margraten	GGDZuid-Limburg	2021-03	0.772	0.767 ; 0.778
Eindhoven	GGDBrabant-Zuidoost	2021-03	0.553	0.551 ; 0.554
Elburg	GGDNoord-enOost-Gelderland	2021-03	0.634	0.629 ; 0.64
Emmen	GGDDrenthe	2021-03	0.677	0.674 ; 0.68
Enkhuizen	GGDHollands-Noorden	2021-03	0.625	0.619 ; 0.631
Enschede	GGDTwente	2021-03	0.554	0.552 ; 0.556
Epe	GGDNoord-enOost-Gelderland	2021-03	0.693	0.689 ; 0.698
Ermelo	GGDNoord-enOost-Gelderland	2021-03	0.672	0.667 ; 0.677
Etten-Leur	GGDWest-Brabant	2021-03	0.686	0.682 ; 0.69
Geertruidenberg	GGDWest-Brabant	2021-03	0.72	0.714 ; 0.726
Geldrop-Mierlo	GGDBrabant-Zuidoost	2021-03	0.689	0.685 ; 0.693
Gemert-Bakel	GGDBrabant-Zuidoost	2021-03	0.711	0.706 ; 0.716
Gennep	GGDLimburg-Noord	2021-03	0.715	0.709 ; 0.722
Gilze en Rijen	GGDHartvoorBrabant	2021-03	0.698	0.693 ; 0.703
Goeree-Overflakkee	GGDRotterdam-Rijnmond	2021-03	0.639	0.635 ; 0.643
Goes	GGDZeeland	2021-03	0.703	0.698 ; 0.707
Goirle	GGDHartvoorBrabant	2021-03	0.732	0.726 ; 0.737
Gooise Meren	GGDGooienVechtstreek	2021-03	0.671	0.667 ; 0.674
Gorinchem	DienstGezondheid&JeugdZHZ	2021-03	0.612	0.608 ; 0.616
Gouda	GGDHollands-Midden	2021-03	0.609	0.606 ; 0.612
Groningen	GGDGroningen	2021-03	0.556	0.554 ; 0.558
Gulpen-Wittem	GGDZuid-Limburg	2021-03	0.752	0.745 ; 0.759
Haaksbergen	GGDTwente	2021-03	0.719	0.714 ; 0.725
Haarlem	GGDKennemerland	2021-03	0.574	0.572 ; 0.576
Haarlemmermeer	GGDKennemerland	2021-03	0.588	0.586 ; 0.59
Halderberge	GGDWest-Brabant	2021-03	0.698	0.693 ; 0.703
Hardenberg	GGDIJsselland	2021-03	0.692	0.688 ; 0.695
Harderwijk	GGDNoord-enOost-Gelderland	2021-03	0.637	0.633 ; 0.641
Hardinxveld-Giessendam	DienstGezondheid&JeugdZHZ	2021-03	0.585	0.579 ; 0.591
Harlingen	GGDFryslân	2021-03	0.687	0.68 ; 0.693
Hattem	GGDNoord-enOost-Gelderland	2021-03	0.722	0.714 ; 0.729
Heemskerk	GGDKennemerland	2021-03	0.672	0.668 ; 0.676
Heemstede	GGDKennemerland	2021-03	0.748	0.743 ; 0.753
Heerde	GGDNoord-enOost-Gelderland	2021-03	0.702	0.696 ; 0.708
Heerenveen	GGDFryslân	2021-03	0.657	0.654 ; 0.661
Heerlen	GGDZuid-Limburg	2021-03	0.597	0.594 ; 0.6
Heeze-Leende	GGDBrabant-Zuidoost	2021-03	0.759	0.752 ; 0.765
Heiloo	GGDHollands-Noorden	2021-03	0.707	0.701 ; 0.712
Hellendoorn	GGDTwente	2021-03	0.726	0.721 ; 0.73
Hellevoetsluis	GGDRotterdam-Rijnmond	2021-03	0.616	0.612 ; 0.62
Helmond	GGDBrabant-Zuidoost	2021-03	0.608	0.605 ; 0.61
Hendrik-Ido-Ambacht	DienstGezondheid&JeugdZHZ	2021-03	0.627	0.623 ; 0.632
Hengelo	GGDTwente	2021-03	0.637	0.634 ; 0.64
Het Hogeland	GGDGroningen	2021-03	0.694	0.69 ; 0.698
Heumen	GGDGelderland-Zuid	2021-03	0.748	0.741 ; 0.754
Heusden	GGDHartvoorBrabant	2021-03	0.686	0.682 ; 0.69
Hillegom	GGDHollands-Midden	2021-03	0.66	0.654 ; 0.665
Hilvarenbeek	GGDHartvoorBrabant	2021-03	0.769	0.762 ; 0.776
Hilversum	GGDGooienVechtstreek	2021-03	0.604	0.601 ; 0.607
Hoekse Waard	DienstGezondheid&JeugdZHZ	2021-03	0.636	0.633 ; 0.639
Hof van Twente	GGDTwente	2021-03	0.734	0.729 ; 0.739
Hollands Kroon	GGDHollands-Noorden	2021-03	0.638	0.634 ; 0.642
Hoogeveen	GGDDrenthe	2021-03	0.639	0.636 ; 0.643
Hoorn	GGDHollands-Noorden	2021-03	0.597	0.594 ; 0.6
Horst aan de Maas	GGDLimburg-Noord	2021-03	0.719	0.715 ; 0.723
Houten	GGDRegioUtrecht	2021-03	0.705	0.702 ; 0.709
Huizen	GGDGooienVechtstreek	2021-03	0.669	0.665 ; 0.673
Hulst	GGDZeeland	2021-03	0.73	0.725 ; 0.735
IJsselstein	GGDRegioUtrecht	2021-03	0.688	0.683 ; 0.692
Kaag en Braassem	GGDHollands-Midden	2021-03	0.677	0.672 ; 0.682
Kampen	GGDIJsselland	2021-03	0.606	0.602 ; 0.609
Kapelle	GGDZeeland	2021-03	0.719	0.711 ; 0.726
Katwijk	GGDHollands-Midden	2021-03	0.632	0.629 ; 0.635
Kerkrade	GGDZuid-Limburg	2021-03	0.624	0.62 ; 0.628
Koggenland	GGDHollands-Noorden	2021-03	0.668	0.663 ; 0.673
Krimpen aan den IJssel	GGDRotterdam-Rijnmond	2021-03	0.615	0.61 ; 0.619
Krimpenerwaard	GGDHollands-Midden	2021-03	0.652	0.649 ; 0.656
Laarbeek	GGDBrabant-Zuidoost	2021-03	0.74	0.734 ; 0.745
Land van Cuijk	GGDHartvoorBrabant	2021-03	0.719	0.716 ; 0.722
Landgraaf	GGDZuid-Limburg	2021-03	0.672	0.668 ; 0.676
Landsmeer	GGDZaanstreek/Waterland	2021-03	0.669	0.662 ; 0.677
Lansingerland	GGDRotterdam-Rijnmond	2021-03	0.644	0.641 ; 0.648
Laren	GGDGooienVechtstreek	2021-03	0.76	0.752 ; 0.768
Leeuwarden	GGDFryslân	2021-03	0.602	0.6 ; 0.605
Leiden	GGDHollands-Midden	2021-03	0.588	0.586 ; 0.591
Leiderdorp	GGDHollands-Midden	2021-03	0.702	0.697 ; 0.707
Leidschendam-Voorburg	GGDHaaglanden	2021-03	0.664	0.661 ; 0.667
Lelystad	GGDFlevoland	2021-03	0.529	0.527 ; 0.532
Leudal	GGDLimburg-Noord	2021-03	0.722	0.717 ; 0.726
Leusden	GGDRegioUtrecht	2021-03	0.72	0.715 ; 0.725
Lingewaard	Veiligheids-enGezondheidsregioGelderland-Midden	2021-03	0.719	0.715 ; 0.723
Lisse	GGDHollands-Midden	2021-03	0.682	0.677 ; 0.688
Lochem	GGDNoord-enOost-Gelderland	2021-03	0.758	0.753 ; 0.762
Loon op Zand	GGDHartvoorBrabant	2021-03	0.72	0.715 ; 0.726
Lopik	GGDRegioUtrecht	2021-03	0.65	0.644 ; 0.657
Losser	GGDTwente	2021-03	0.717	0.711 ; 0.723
Maasdriel	GGDGelderland-Zuid	2021-03	0.637	0.632 ; 0.642
Maasgouw	GGDLimburg-Noord	2021-03	0.737	0.732 ; 0.743
Maashorst	GGDHartvoorBrabant	2021-03	0.702	0.698 ; 0.705
Maassluis	GGDRotterdam-Rijnmond	2021-03	0.611	0.607 ; 0.615
Maastricht	GGDZuid-Limburg	2021-03	0.62	0.618 ; 0.623
Medemblik	GGDHollands-Noorden	2021-03	0.631	0.627 ; 0.635
Meerssen	GGDZuid-Limburg	2021-03	0.756	0.75 ; 0.763
Meierijstad	GGDHartvoorBrabant	2021-03	0.703	0.7 ; 0.706
Meppel	GGDDrenthe	2021-03	0.678	0.673 ; 0.682
Middelburg	GGDZeeland	2021-03	0.663	0.659 ; 0.667
Midden-Delfland	GGDHaaglanden	2021-03	0.702	0.696 ; 0.708
Midden-Drenthe	GGDDrenthe	2021-03	0.722	0.717 ; 0.726
Midden-Groningen	GGDGroningen	2021-03	0.669	0.665 ; 0.672
Moerdijk	GGDWest-Brabant	2021-03	0.692	0.687 ; 0.696
Molenlanden	DienstGezondheid&JeugdZHZ	2021-03	0.612	0.608 ; 0.616
Montferland	GGDNoord-enOost-Gelderland	2021-03	0.704	0.7 ; 0.709
Montfoort	GGDRegioUtrecht	2021-03	0.7	0.693 ; 0.707
Mook en Middelaar	GGDLimburg-Noord	2021-03	0.76	0.75 ; 0.769
Neder-Betuwe	GGDGelderland-Zuid	2021-03	0.486	0.481 ; 0.49
Nederweert	GGDLimburg-Noord	2021-03	0.709	0.702 ; 0.715
Nieuwegein	GGDRegioUtrecht	2021-03	0.642	0.639 ; 0.645
Nieuwkoop	GGDHollands-Midden	2021-03	0.683	0.679 ; 0.688
Nijkerk	Veiligheids-enGezondheidsregioGelderland-Midden	2021-03	0.639	0.635 ; 0.643
Nijmegen	GGDGelderland-Zuid	2021-03	0.602	0.6 ; 0.604
Nissewaard	GGDRotterdam-Rijnmond	2021-03	0.593	0.59 ; 0.596
Noardeast-Fryslân	GGDFryslân	2021-03	0.635	0.631 ; 0.638
Noord-Beveland	GGDZeeland	2021-03	0.712	0.703 ; 0.721
Noordenveld	GGDDrenthe	2021-03	0.752	0.747 ; 0.757
Noordoostpolder	GGDFlevoland	2021-03	0.591	0.588 ; 0.595
Noordwijk	GGDHollands-Midden	2021-03	0.668	0.664 ; 0.672
Nuenen, Gerwen en Nederwetten	GGDBrabant-Zuidoost	2021-03	0.745	0.739 ; 0.75
Nunspeet	GGDNoord-enOost-Gelderland	2021-03	0.578	0.574 ; 0.583
Oegstgeest	GGDHollands-Midden	2021-03	0.709	0.704 ; 0.714
Oirschot	GGDBrabant-Zuidoost	2021-03	0.748	0.742 ; 0.754
Oisterwijk	GGDHartvoorBrabant	2021-03	0.741	0.736 ; 0.746
Oldambt	GGDGroningen	2021-03	0.684	0.68 ; 0.688
Oldebroek	GGDNoord-enOost-Gelderland	2021-03	0.624	0.619 ; 0.629
Oldenzaal	GGDTwente	2021-03	0.713	0.709 ; 0.718
Olst-Wijhe	GGDIJsselland	2021-03	0.739	0.732 ; 0.745
Ommen	GGDIJsselland	2021-03	0.704	0.697 ; 0.71
Oost Gelre	GGDNoord-enOost-Gelderland	2021-03	0.741	0.736 ; 0.746
Oosterhout	GGDWest-Brabant	2021-03	0.69	0.686 ; 0.693
Ooststellingwerf	GGDFryslân	2021-03	0.69	0.685 ; 0.695
Oostzaan	GGDZaanstreek/Waterland	2021-03	0.662	0.654 ; 0.67
Opmeer	GGDHollands-Noorden	2021-03	0.65	0.643 ; 0.658
Opsterland	GGDFryslân	2021-03	0.662	0.657 ; 0.667
Oss	GGDHartvoorBrabant	2021-03	0.65	0.647 ; 0.653
Oude IJsselstreek	GGDNoord-enOost-Gelderland	2021-03	0.717	0.713 ; 0.721
Ouder-Amstel	GGDAmsterdam	2021-03	0.647	0.64 ; 0.653
Oudewater	GGDRegioUtrecht	2021-03	0.708	0.699 ; 0.716
Overbetuwe	Veiligheids-enGezondheidsregioGelderland-Midden	2021-03	0.691	0.687 ; 0.695
Papendrecht	DienstGezondheid&JeugdZHZ	2021-03	0.668	0.664 ; 0.673
Peel en Maas	GGDLimburg-Noord	2021-03	0.709	0.705 ; 0.713
Pekela	GGDGroningen	2021-03	0.66	0.652 ; 0.667
Pijnacker-Nootdorp	GGDHaaglanden	2021-03	0.674	0.67 ; 0.677
Purmerend	GGDZaanstreek/Waterland	2021-03	0.632	0.629 ; 0.635
Putten	GGDNoord-enOost-Gelderland	2021-03	0.64	0.635 ; 0.645
Raalte	GGDIJsselland	2021-03	0.759	0.754 ; 0.763
Reimerswaal	GGDZeeland	2021-03	0.505	0.5 ; 0.509
Renkum	Veiligheids-enGezondheidsregioGelderland-Midden	2021-03	0.743	0.738 ; 0.748
Renswoude	GGDRegioUtrecht	2021-03	0.544	0.535 ; 0.554
Reusel-De Mierden	GGDBrabant-Zuidoost	2021-03	0.74	0.733 ; 0.748
Rheden	Veiligheids-enGezondheidsregioGelderland-Midden	2021-03	0.703	0.699 ; 0.708
Rhenen	GGDRegioUtrecht	2021-03	0.622	0.616 ; 0.627
Ridderkerk	GGDRotterdam-Rijnmond	2021-03	0.612	0.609 ; 0.616
Rijssen-Holten	GGDTwente	2021-03	0.624	0.62 ; 0.629
Rijswijk	GGDHaaglanden	2021-03	0.622	0.619 ; 0.625
Roerdalen	GGDLimburg-Noord	2021-03	0.701	0.696 ; 0.707
Roermond	GGDLimburg-Noord	2021-03	0.62	0.617 ; 0.623
Roosendaal	GGDWest-Brabant	2021-03	0.653	0.65 ; 0.656
Rotterdam	GGDRotterdam-Rijnmond	2021-03	0.431	0.43 ; 0.432
Rozendaal	Veiligheids-enGezondheidsregioGelderland-Midden	2021-03	0.769	0.749 ; 0.789
Rucphen	GGDWest-Brabant	2021-03	0.692	0.687 ; 0.698
Súdwest-Fryslân	GGDFryslân	2021-03	0.638	0.635 ; 0.641
Schagen	GGDHollands-Noorden	2021-03	0.686	0.682 ; 0.69
Scherpenzeel	Veiligheids-enGezondheidsregioGelderland-Midden	2021-03	0.611	0.603 ; 0.619
Schiedam	GGDRotterdam-Rijnmond	2021-03	0.53	0.528 ; 0.533
Schiermonnikoog	GGDFryslân	2021-03	0.906	0.879 ; 0.935
Schouwen-Duiveland	GGDZeeland	2021-03	0.712	0.707 ; 0.716
Simpelveld	GGDZuid-Limburg	2021-03	0.707	0.699 ; 0.715
Sint-Michielsgestel	GGDHartvoorBrabant	2021-03	0.751	0.746 ; 0.756
Sittard-Geleen	GGDZuid-Limburg	2021-03	0.655	0.652 ; 0.658
Sliedrecht	DienstGezondheid&JeugdZHZ	2021-03	0.633	0.628 ; 0.638
Sluis	GGDZeeland	2021-03	0.707	0.702 ; 0.713
Smallingerland	GGDFryslân	2021-03	0.634	0.631 ; 0.638
Soest	GGDRegioUtrecht	2021-03	0.672	0.668 ; 0.676
Someren	GGDBrabant-Zuidoost	2021-03	0.706	0.7 ; 0.712
Son en Breugel	GGDBrabant-Zuidoost	2021-03	0.725	0.719 ; 0.732
Stadskanaal	GGDGroningen	2021-03	0.682	0.677 ; 0.686
Staphorst	GGDIJsselland	2021-03	0.437	0.432 ; 0.442
Stede Broec	GGDHollands-Noorden	2021-03	0.644	0.638 ; 0.649
Steenbergen	GGDWest-Brabant	2021-03	0.685	0.68 ; 0.69
Steenwijkerland	GGDIJsselland	2021-03	0.675	0.671 ; 0.679
Stein	GGDZuid-Limburg	2021-03	0.716	0.711 ; 0.721
Stichtse Vecht	GGDRegioUtrecht	2021-03	0.678	0.675 ; 0.681
Terneuzen	GGDZeeland	2021-03	0.68	0.676 ; 0.684
Terschelling	GGDFryslân	2021-03	0.836	0.823 ; 0.848
Texel	GGDHollands-Noorden	2021-03	0.763	0.755 ; 0.77
Teylingen	GGDHollands-Midden	2021-03	0.694	0.69 ; 0.698
Tholen	GGDZeeland	2021-03	0.567	0.562 ; 0.572
Tiel	GGDGelderland-Zuid	2021-03	0.616	0.612 ; 0.62
Tilburg	GGDHartvoorBrabant	2021-03	0.571	0.569 ; 0.572
Tubbergen	GGDTwente	2021-03	0.718	0.712 ; 0.724
Twenterand	GGDTwente	2021-03	0.662	0.658 ; 0.667
Tynaarlo	GGDDrenthe	2021-03	0.771	0.766 ; 0.775
Tytsjerksteradiel	GGDFryslân	2021-03	0.672	0.667 ; 0.677
Uitgeest	GGDKennemerland	2021-03	0.678	0.671 ; 0.685
Uithoorn	GGDAmsterdam	2021-03	0.641	0.636 ; 0.645
Urk	GGDFlevoland	2021-03	0.216	0.212 ; 0.219
Utrecht	GGDRegioUtrecht	2021-03	0.532	0.53 ; 0.533
Utrechtse Heuvelrug	GGDRegioUtrecht	2021-03	0.712	0.708 ; 0.716
Vaals	GGDZuid-Limburg	2021-03	0.552	0.545 ; 0.559
Valkenburg aan de Geul	GGDZuid-Limburg	2021-03	0.742	0.736 ; 0.749
Valkenswaard	GGDBrabant-Zuidoost	2021-03	0.726	0.721 ; 0.731
Veendam	GGDGroningen	2021-03	0.663	0.659 ; 0.668
Veenendaal	GGDRegioUtrecht	2021-03	0.602	0.598 ; 0.605
Veere	GGDZeeland	2021-03	0.719	0.713 ; 0.725
Veldhoven	GGDBrabant-Zuidoost	2021-03	0.719	0.715 ; 0.723
Velsen	GGDKennemerland	2021-03	0.64	0.636 ; 0.643
Venlo	GGDLimburg-Noord	2021-03	0.626	0.623 ; 0.629
Venray	GGDLimburg-Noord	2021-03	0.692	0.688 ; 0.696
Vijfheerenlanden	GGDRegioUtrecht	2021-03	0.644	0.64 ; 0.647
Vlaardingen	GGDRotterdam-Rijnmond	2021-03	0.592	0.589 ; 0.595
Vlieland	GGDFryslân	2021-03	0.773	0.751 ; 0.796
Vlissingen	GGDZeeland	2021-03	0.645	0.642 ; 0.649
Voerendaal	GGDZuid-Limburg	2021-03	0.74	0.732 ; 0.747
Voorschoten	GGDHollands-Midden	2021-03	0.713	0.708 ; 0.718
Voorst	GGDNoord-enOost-Gelderland	2021-03	0.742	0.736 ; 0.747
Vught	GGDHartvoorBrabant	2021-03	0.738	0.733 ; 0.743
Waadhoeke	GGDFryslân	2021-03	0.657	0.653 ; 0.661
Waalre	GGDBrabant-Zuidoost	2021-03	0.74	0.734 ; 0.747
Waalwijk	GGDHartvoorBrabant	2021-03	0.66	0.657 ; 0.664
Waddinxveen	GGDHollands-Midden	2021-03	0.637	0.633 ; 0.642
Wageningen	Veiligheids-enGezondheidsregioGelderland-Midden	2021-03	0.605	0.601 ; 0.609
Wassenaar	GGDHaaglanden	2021-03	0.689	0.684 ; 0.695
Waterland	GGDZaanstreek/Waterland	2021-03	0.715	0.708 ; 0.721
Weert	GGDLimburg-Noord	2021-03	0.671	0.667 ; 0.674
West Betuwe	GGDGelderland-Zuid	2021-03	0.641	0.637 ; 0.645
West Maas en Waal	GGDGelderland-Zuid	2021-03	0.727	0.721 ; 0.733
Westerkwartier	GGDGroningen	2021-03	0.681	0.678 ; 0.685
Westerveld	GGDDrenthe	2021-03	0.747	0.741 ; 0.753
Westervoort	Veiligheids-enGezondheidsregioGelderland-Midden	2021-03	0.681	0.674 ; 0.687
Westerwolde	GGDGroningen	2021-03	0.654	0.649 ; 0.659
Westland	GGDHaaglanden	2021-03	0.621	0.618 ; 0.623
Weststellingwerf	GGDFryslân	2021-03	0.68	0.675 ; 0.685
Westvoorne	GGDRotterdam-Rijnmond	2021-03	0.707	0.701 ; 0.714
Wierden	GGDTwente	2021-03	0.71	0.704 ; 0.715
Wijchen	GGDGelderland-Zuid	2021-03	0.711	0.706 ; 0.715
Wijdemeren	GGDGooienVechtstreek	2021-03	0.692	0.687 ; 0.697
Wijk bij Duurstede	GGDRegioUtrecht	2021-03	0.719	0.713 ; 0.724
Winterswijk	GGDNoord-enOost-Gelderland	2021-03	0.705	0.7 ; 0.71
Woensdrecht	GGDWest-Brabant	2021-03	0.708	0.703 ; 0.714
Woerden	GGDRegioUtrecht	2021-03	0.686	0.682 ; 0.69
Wormerland	GGDZaanstreek/Waterland	2021-03	0.683	0.677 ; 0.689
Woudenberg	GGDRegioUtrecht	2021-03	0.635	0.628 ; 0.642
Zaanstad	GGDZaanstreek/Waterland	2021-03	0.555	0.553 ; 0.557
Zaltbommel	GGDGelderland-Zuid	2021-03	0.586	0.582 ; 0.591
Zandvoort	GGDKennemerland	2021-03	0.654	0.648 ; 0.66
Zeewolde	GGDFlevoland	2021-03	0.593	0.588 ; 0.598
Zeist	GGDRegioUtrecht	2021-03	0.684	0.681 ; 0.688
Zevenaar	Veiligheids-enGezondheidsregioGelderland-Midden	2021-03	0.704	0.7 ; 0.708
Zoetermeer	GGDHaaglanden	2021-03	0.602	0.599 ; 0.604
Zoeterwoude	GGDHollands-Midden	2021-03	0.725	0.716 ; 0.733
Zuidplas	GGDHollands-Midden	2021-03	0.629	0.625 ; 0.632
Zundert	GGDWest-Brabant	2021-03	0.707	0.702 ; 0.713
Zutphen	GGDNoord-enOost-Gelderland	2021-03	0.664	0.661 ; 0.668
Zwartewaterland	GGDIJsselland	2021-03	0.571	0.566 ; 0.576
Zwijndrecht	DienstGezondheid&JeugdZHZ	2021-03	0.629	0.625 ; 0.632
Zwolle	GGDIJsselland	2021-03	0.617	0.614 ; 0.619
's-Gravenhage	GGDHaaglanden	2021-04	0.493	0.492 ; 0.495
's-Hertogenbosch	GGDHartvoorBrabant	2021-04	0.672	0.67 ; 0.674
Aa en Hunze	GGDDrenthe	2021-04	0.818	0.813 ; 0.823
Aalsmeer	GGDAmsterdam	2021-04	0.68	0.676 ; 0.685
Aalten	GGDNoord-enOost-Gelderland	2021-04	0.756	0.751 ; 0.761
Achtkarspelen	GGDFryslân	2021-04	0.625	0.62 ; 0.629
Alblasserdam	DienstGezondheid&JeugdZHZ	2021-04	0.603	0.597 ; 0.608
Albrandswaard	GGDRotterdam-Rijnmond	2021-04	0.689	0.684 ; 0.694
Alkmaar	GGDHollands-Noorden	2021-04	0.652	0.649 ; 0.654
Almelo	GGDTwente	2021-04	0.648	0.645 ; 0.651
Almere	GGDFlevoland	2021-04	0.543	0.541 ; 0.544
Alphen aan den Rijn	GGDHollands-Midden	2021-04	0.675	0.673 ; 0.678
Alphen-Chaam	GGDWest-Brabant	2021-04	0.783	0.775 ; 0.791
Altena	GGDWest-Brabant	2021-04	0.657	0.654 ; 0.661
Ameland	GGDFryslân	2021-04	0.871	0.857 ; 0.885
Amersfoort	GGDRegioUtrecht	2021-04	0.643	0.641 ; 0.646
Amstelveen	GGDAmsterdam	2021-04	0.652	0.649 ; 0.655
Amsterdam	GGDAmsterdam	2021-04	0.463	0.462 ; 0.464
Apeldoorn	GGDNoord-enOost-Gelderland	2021-04	0.676	0.673 ; 0.678
Arnhem	Veiligheids-enGezondheidsregioGelderland-Midden	2021-04	0.591	0.589 ; 0.593
Assen	GGDDrenthe	2021-04	0.735	0.732 ; 0.738
Asten	GGDBrabant-Zuidoost	2021-04	0.748	0.741 ; 0.754
Baarle-Nassau	GGDWest-Brabant	2021-04	0.759	0.75 ; 0.769
Baarn	GGDRegioUtrecht	2021-04	0.757	0.751 ; 0.762
Barendrecht	GGDRotterdam-Rijnmond	2021-04	0.67	0.666 ; 0.673
Barneveld	Veiligheids-enGezondheidsregioGelderland-Midden	2021-04	0.556	0.553 ; 0.559
Beek	GGDZuid-Limburg	2021-04	0.746	0.74 ; 0.753
Beekdaelen	GGDZuid-Limburg	2021-04	0.74	0.735 ; 0.744
Beesel	GGDLimburg-Noord	2021-04	0.745	0.738 ; 0.752
Berg en Dal	GGDGelderland-Zuid	2021-04	0.775	0.77 ; 0.779
Bergeijk	GGDBrabant-Zuidoost	2021-04	0.768	0.762 ; 0.774
Bergen (L.)	GGDLimburg-Noord	2021-04	0.765	0.758 ; 0.772
Bergen (NH.)	GGDHollands-Noorden	2021-04	0.747	0.743 ; 0.752
Bergen op Zoom	GGDWest-Brabant	2021-04	0.709	0.706 ; 0.712
Berkelland	GGDNoord-enOost-Gelderland	2021-04	0.777	0.773 ; 0.781
Bernheze	GGDHartvoorBrabant	2021-04	0.772	0.768 ; 0.777
Best	GGDBrabant-Zuidoost	2021-04	0.733	0.728 ; 0.738
Beuningen	GGDGelderland-Zuid	2021-04	0.753	0.748 ; 0.759
Beverwijk	GGDKennemerland	2021-04	0.632	0.628 ; 0.636
Bladel	GGDBrabant-Zuidoost	2021-04	0.765	0.759 ; 0.771
Blaricum	GGDGooienVechtstreek	2021-04	0.713	0.705 ; 0.72
Bloemendaal	GGDKennemerland	2021-04	0.786	0.781 ; 0.792
Bodegraven-Reeuwijk	GGDHollands-Midden	2021-04	0.691	0.686 ; 0.695
Boekel	GGDHartvoorBrabant	2021-04	0.759	0.751 ; 0.767
Borger-Odoorn	GGDDrenthe	2021-04	0.755	0.75 ; 0.76
Borne	GGDTwente	2021-04	0.759	0.754 ; 0.764
Borsele	GGDZeeland	2021-04	0.699	0.694 ; 0.704
Boxtel	GGDHartvoorBrabant	2021-04	0.745	0.741 ; 0.75
Breda	GGDWest-Brabant	2021-04	0.668	0.666 ; 0.67
Brielle	GGDRotterdam-Rijnmond	2021-04	0.694	0.688 ; 0.699
Bronckhorst	GGDNoord-enOost-Gelderland	2021-04	0.785	0.781 ; 0.79
Brummen	GGDNoord-enOost-Gelderland	2021-04	0.76	0.754 ; 0.765
Brunssum	GGDZuid-Limburg	2021-04	0.689	0.684 ; 0.694
Bunnik	GGDRegioUtrecht	2021-04	0.796	0.789 ; 0.802
Bunschoten	GGDRegioUtrecht	2021-04	0.655	0.65 ; 0.66
Buren	GGDGelderland-Zuid	2021-04	0.696	0.691 ; 0.7
Capelle aan den IJssel	GGDRotterdam-Rijnmond	2021-04	0.609	0.606 ; 0.612
Castricum	GGDHollands-Noorden	2021-04	0.744	0.739 ; 0.748
Coevorden	GGDDrenthe	2021-04	0.757	0.752 ; 0.761
Cranendonck	GGDBrabant-Zuidoost	2021-04	0.735	0.729 ; 0.74
Culemborg	GGDGelderland-Zuid	2021-04	0.71	0.706 ; 0.715
Dalfsen	GGDIJsselland	2021-04	0.753	0.748 ; 0.758
Dantumadiel	GGDFryslân	2021-04	0.643	0.637 ; 0.648
De Bilt	GGDRegioUtrecht	2021-04	0.764	0.759 ; 0.768
De Fryske Marren	GGDFryslân	2021-04	0.687	0.684 ; 0.691
De Ronde Venen	GGDRegioUtrecht	2021-04	0.714	0.71 ; 0.718
De Wolden	GGDDrenthe	2021-04	0.771	0.765 ; 0.776
Delft	GGDHaaglanden	2021-04	0.598	0.596 ; 0.601
Den Helder	GGDHollands-Noorden	2021-04	0.686	0.682 ; 0.689
Deurne	GGDBrabant-Zuidoost	2021-04	0.768	0.763 ; 0.772
Deventer	GGDIJsselland	2021-04	0.681	0.678 ; 0.684
Diemen	GGDAmsterdam	2021-04	0.577	0.573 ; 0.581
Dijk en Waard	GGDHollands-Noorden	2021-04	0.662	0.66 ; 0.665
Dinkelland	GGDTwente	2021-04	0.772	0.767 ; 0.778
Doesburg	Veiligheids-enGezondheidsregioGelderland-Midden	2021-04	0.735	0.727 ; 0.742
Doetinchem	GGDNoord-enOost-Gelderland	2021-04	0.721	0.718 ; 0.725
Dongen	GGDHartvoorBrabant	2021-04	0.739	0.734 ; 0.744
Dordrecht	DienstGezondheid&JeugdZHZ	2021-04	0.615	0.613 ; 0.617
Drechterland	GGDHollands-Noorden	2021-04	0.692	0.686 ; 0.697
Drimmelen	GGDWest-Brabant	2021-04	0.769	0.764 ; 0.774
Dronten	GGDFlevoland	2021-04	0.657	0.653 ; 0.661
Druten	GGDGelderland-Zuid	2021-04	0.767	0.761 ; 0.773
Duiven	Veiligheids-enGezondheidsregioGelderland-Midden	2021-04	0.735	0.73 ; 0.74
Echt-Susteren	GGDLimburg-Noord	2021-04	0.731	0.727 ; 0.736
Edam-Volendam	GGDZaanstreek/Waterland	2021-04	0.64	0.636 ; 0.644
Ede	Veiligheids-enGezondheidsregioGelderland-Midden	2021-04	0.641	0.638 ; 0.643
Eemnes	GGDRegioUtrecht	2021-04	0.743	0.735 ; 0.751
Eemsdelta	GGDGroningen	2021-04	0.721	0.718 ; 0.725
Eersel	GGDBrabant-Zuidoost	2021-04	0.789	0.783 ; 0.795
Eijsden-Margraten	GGDZuid-Limburg	2021-04	0.809	0.804 ; 0.814
Eindhoven	GGDBrabant-Zuidoost	2021-04	0.592	0.59 ; 0.593
Elburg	GGDNoord-enOost-Gelderland	2021-04	0.669	0.664 ; 0.674
Emmen	GGDDrenthe	2021-04	0.719	0.716 ; 0.722
Enkhuizen	GGDHollands-Noorden	2021-04	0.659	0.654 ; 0.665
Enschede	GGDTwente	2021-04	0.597	0.595 ; 0.599
Epe	GGDNoord-enOost-Gelderland	2021-04	0.729	0.725 ; 0.734
Ermelo	GGDNoord-enOost-Gelderland	2021-04	0.706	0.701 ; 0.71
Etten-Leur	GGDWest-Brabant	2021-04	0.723	0.719 ; 0.727
Geertruidenberg	GGDWest-Brabant	2021-04	0.756	0.751 ; 0.762
Geldrop-Mierlo	GGDBrabant-Zuidoost	2021-04	0.725	0.721 ; 0.73
Gemert-Bakel	GGDBrabant-Zuidoost	2021-04	0.748	0.743 ; 0.752
Gennep	GGDLimburg-Noord	2021-04	0.749	0.743 ; 0.755
Gilze en Rijen	GGDHartvoorBrabant	2021-04	0.734	0.729 ; 0.739
Goeree-Overflakkee	GGDRotterdam-Rijnmond	2021-04	0.675	0.671 ; 0.678
Goes	GGDZeeland	2021-04	0.737	0.733 ; 0.741
Goirle	GGDHartvoorBrabant	2021-04	0.77	0.764 ; 0.775
Gooise Meren	GGDGooienVechtstreek	2021-04	0.71	0.707 ; 0.714
Gorinchem	DienstGezondheid&JeugdZHZ	2021-04	0.647	0.643 ; 0.651
Gouda	GGDHollands-Midden	2021-04	0.647	0.644 ; 0.65
Groningen	GGDGroningen	2021-04	0.602	0.6 ; 0.604
Gulpen-Wittem	GGDZuid-Limburg	2021-04	0.786	0.779 ; 0.793
Haaksbergen	GGDTwente	2021-04	0.757	0.752 ; 0.763
Haarlem	GGDKennemerland	2021-04	0.618	0.616 ; 0.62
Haarlemmermeer	GGDKennemerland	2021-04	0.632	0.63 ; 0.634
Halderberge	GGDWest-Brabant	2021-04	0.733	0.729 ; 0.738
Hardenberg	GGDIJsselland	2021-04	0.732	0.729 ; 0.736
Harderwijk	GGDNoord-enOost-Gelderland	2021-04	0.673	0.669 ; 0.677
Hardinxveld-Giessendam	DienstGezondheid&JeugdZHZ	2021-04	0.616	0.611 ; 0.622
Harlingen	GGDFryslân	2021-04	0.721	0.715 ; 0.728
Hattem	GGDNoord-enOost-Gelderland	2021-04	0.758	0.751 ; 0.766
Heemskerk	GGDKennemerland	2021-04	0.709	0.705 ; 0.714
Heemstede	GGDKennemerland	2021-04	0.787	0.781 ; 0.792
Heerde	GGDNoord-enOost-Gelderland	2021-04	0.738	0.732 ; 0.744
Heerenveen	GGDFryslân	2021-04	0.695	0.692 ; 0.699
Heerlen	GGDZuid-Limburg	2021-04	0.631	0.628 ; 0.634
Heeze-Leende	GGDBrabant-Zuidoost	2021-04	0.795	0.788 ; 0.801
Heiloo	GGDHollands-Noorden	2021-04	0.744	0.738 ; 0.749
Hellendoorn	GGDTwente	2021-04	0.765	0.761 ; 0.77
Hellevoetsluis	GGDRotterdam-Rijnmond	2021-04	0.653	0.649 ; 0.657
Helmond	GGDBrabant-Zuidoost	2021-04	0.645	0.642 ; 0.648
Hendrik-Ido-Ambacht	DienstGezondheid&JeugdZHZ	2021-04	0.662	0.658 ; 0.667
Hengelo	GGDTwente	2021-04	0.678	0.675 ; 0.681
Het Hogeland	GGDGroningen	2021-04	0.734	0.73 ; 0.737
Heumen	GGDGelderland-Zuid	2021-04	0.785	0.778 ; 0.791
Heusden	GGDHartvoorBrabant	2021-04	0.723	0.719 ; 0.727
Hillegom	GGDHollands-Midden	2021-04	0.695	0.69 ; 0.7
Hilvarenbeek	GGDHartvoorBrabant	2021-04	0.806	0.799 ; 0.813
Hilversum	GGDGooienVechtstreek	2021-04	0.644	0.641 ; 0.647
Hoekse Waard	DienstGezondheid&JeugdZHZ	2021-04	0.675	0.672 ; 0.678
Hof van Twente	GGDTwente	2021-04	0.775	0.77 ; 0.779
Hollands Kroon	GGDHollands-Noorden	2021-04	0.677	0.673 ; 0.68
Hoogeveen	GGDDrenthe	2021-04	0.677	0.673 ; 0.68
Hoorn	GGDHollands-Noorden	2021-04	0.635	0.632 ; 0.638
Horst aan de Maas	GGDLimburg-Noord	2021-04	0.756	0.752 ; 0.76
Houten	GGDRegioUtrecht	2021-04	0.746	0.742 ; 0.75
Huizen	GGDGooienVechtstreek	2021-04	0.706	0.702 ; 0.71
Hulst	GGDZeeland	2021-04	0.765	0.76 ; 0.77
IJsselstein	GGDRegioUtrecht	2021-04	0.725	0.72 ; 0.729
Kaag en Braassem	GGDHollands-Midden	2021-04	0.715	0.71 ; 0.719
Kampen	GGDIJsselland	2021-04	0.643	0.639 ; 0.646
Kapelle	GGDZeeland	2021-04	0.752	0.745 ; 0.76
Katwijk	GGDHollands-Midden	2021-04	0.669	0.666 ; 0.672
Kerkrade	GGDZuid-Limburg	2021-04	0.656	0.652 ; 0.659
Koggenland	GGDHollands-Noorden	2021-04	0.704	0.699 ; 0.71
Krimpen aan den IJssel	GGDRotterdam-Rijnmond	2021-04	0.648	0.644 ; 0.653
Krimpenerwaard	GGDHollands-Midden	2021-04	0.691	0.687 ; 0.694
Laarbeek	GGDBrabant-Zuidoost	2021-04	0.776	0.771 ; 0.782
Land van Cuijk	GGDHartvoorBrabant	2021-04	0.759	0.756 ; 0.762
Landgraaf	GGDZuid-Limburg	2021-04	0.705	0.701 ; 0.71
Landsmeer	GGDZaanstreek/Waterland	2021-04	0.705	0.698 ; 0.713
Lansingerland	GGDRotterdam-Rijnmond	2021-04	0.684	0.681 ; 0.687
Laren	GGDGooienVechtstreek	2021-04	0.795	0.787 ; 0.803
Leeuwarden	GGDFryslân	2021-04	0.643	0.641 ; 0.645
Leiden	GGDHollands-Midden	2021-04	0.629	0.626 ; 0.631
Leiderdorp	GGDHollands-Midden	2021-04	0.74	0.735 ; 0.745
Leidschendam-Voorburg	GGDHaaglanden	2021-04	0.704	0.701 ; 0.707
Lelystad	GGDFlevoland	2021-04	0.563	0.561 ; 0.566
Leudal	GGDLimburg-Noord	2021-04	0.758	0.754 ; 0.763
Leusden	GGDRegioUtrecht	2021-04	0.757	0.753 ; 0.762
Lingewaard	Veiligheids-enGezondheidsregioGelderland-Midden	2021-04	0.759	0.755 ; 0.763
Lisse	GGDHollands-Midden	2021-04	0.719	0.713 ; 0.724
Lochem	GGDNoord-enOost-Gelderland	2021-04	0.795	0.791 ; 0.8
Loon op Zand	GGDHartvoorBrabant	2021-04	0.757	0.751 ; 0.762
Lopik	GGDRegioUtrecht	2021-04	0.686	0.679 ; 0.692
Losser	GGDTwente	2021-04	0.754	0.749 ; 0.76
Maasdriel	GGDGelderland-Zuid	2021-04	0.673	0.668 ; 0.678
Maasgouw	GGDLimburg-Noord	2021-04	0.772	0.767 ; 0.777
Maashorst	GGDHartvoorBrabant	2021-04	0.74	0.736 ; 0.744
Maassluis	GGDRotterdam-Rijnmond	2021-04	0.646	0.642 ; 0.65
Maastricht	GGDZuid-Limburg	2021-04	0.658	0.655 ; 0.66
Medemblik	GGDHollands-Noorden	2021-04	0.669	0.665 ; 0.673
Meerssen	GGDZuid-Limburg	2021-04	0.792	0.786 ; 0.798
Meierijstad	GGDHartvoorBrabant	2021-04	0.743	0.74 ; 0.747
Meppel	GGDDrenthe	2021-04	0.715	0.71 ; 0.719
Middelburg	GGDZeeland	2021-04	0.696	0.693 ; 0.7
Midden-Delfland	GGDHaaglanden	2021-04	0.739	0.733 ; 0.745
Midden-Drenthe	GGDDrenthe	2021-04	0.759	0.755 ; 0.764
Midden-Groningen	GGDGroningen	2021-04	0.708	0.705 ; 0.712
Moerdijk	GGDWest-Brabant	2021-04	0.728	0.724 ; 0.732
Molenlanden	DienstGezondheid&JeugdZHZ	2021-04	0.648	0.644 ; 0.651
Montferland	GGDNoord-enOost-Gelderland	2021-04	0.743	0.739 ; 0.747
Montfoort	GGDRegioUtrecht	2021-04	0.736	0.729 ; 0.743
Mook en Middelaar	GGDLimburg-Noord	2021-04	0.796	0.786 ; 0.805
Neder-Betuwe	GGDGelderland-Zuid	2021-04	0.512	0.508 ; 0.517
Nederweert	GGDLimburg-Noord	2021-04	0.745	0.738 ; 0.751
Nieuwegein	GGDRegioUtrecht	2021-04	0.681	0.678 ; 0.684
Nieuwkoop	GGDHollands-Midden	2021-04	0.72	0.715 ; 0.725
Nijkerk	Veiligheids-enGezondheidsregioGelderland-Midden	2021-04	0.675	0.671 ; 0.679
Nijmegen	GGDGelderland-Zuid	2021-04	0.642	0.64 ; 0.644
Nissewaard	GGDRotterdam-Rijnmond	2021-04	0.631	0.628 ; 0.634
Noardeast-Fryslân	GGDFryslân	2021-04	0.671	0.667 ; 0.675
Noord-Beveland	GGDZeeland	2021-04	0.744	0.735 ; 0.753
Noordenveld	GGDDrenthe	2021-04	0.79	0.785 ; 0.794
Noordoostpolder	GGDFlevoland	2021-04	0.625	0.622 ; 0.629
Noordwijk	GGDHollands-Midden	2021-04	0.705	0.701 ; 0.709
Nuenen, Gerwen en Nederwetten	GGDBrabant-Zuidoost	2021-04	0.782	0.777 ; 0.788
Nunspeet	GGDNoord-enOost-Gelderland	2021-04	0.61	0.606 ; 0.615
Oegstgeest	GGDHollands-Midden	2021-04	0.747	0.742 ; 0.752
Oirschot	GGDBrabant-Zuidoost	2021-04	0.785	0.779 ; 0.791
Oisterwijk	GGDHartvoorBrabant	2021-04	0.778	0.773 ; 0.783
Oldambt	GGDGroningen	2021-04	0.722	0.718 ; 0.726
Oldebroek	GGDNoord-enOost-Gelderland	2021-04	0.658	0.653 ; 0.663
Oldenzaal	GGDTwente	2021-04	0.752	0.747 ; 0.756
Olst-Wijhe	GGDIJsselland	2021-04	0.776	0.77 ; 0.783
Ommen	GGDIJsselland	2021-04	0.74	0.734 ; 0.746
Oost Gelre	GGDNoord-enOost-Gelderland	2021-04	0.78	0.775 ; 0.785
Oosterhout	GGDWest-Brabant	2021-04	0.727	0.724 ; 0.731
Ooststellingwerf	GGDFryslân	2021-04	0.725	0.72 ; 0.73
Oostzaan	GGDZaanstreek/Waterland	2021-04	0.698	0.69 ; 0.706
Opmeer	GGDHollands-Noorden	2021-04	0.685	0.678 ; 0.692
Opsterland	GGDFryslân	2021-04	0.697	0.693 ; 0.702
Oss	GGDHartvoorBrabant	2021-04	0.689	0.686 ; 0.692
Oude IJsselstreek	GGDNoord-enOost-Gelderland	2021-04	0.755	0.751 ; 0.76
Ouder-Amstel	GGDAmsterdam	2021-04	0.682	0.675 ; 0.688
Oudewater	GGDRegioUtrecht	2021-04	0.743	0.735 ; 0.751
Overbetuwe	Veiligheids-enGezondheidsregioGelderland-Midden	2021-04	0.73	0.726 ; 0.734
Papendrecht	DienstGezondheid&JeugdZHZ	2021-04	0.705	0.7 ; 0.709
Peel en Maas	GGDLimburg-Noord	2021-04	0.746	0.742 ; 0.75
Pekela	GGDGroningen	2021-04	0.694	0.687 ; 0.701
Pijnacker-Nootdorp	GGDHaaglanden	2021-04	0.712	0.708 ; 0.716
Purmerend	GGDZaanstreek/Waterland	2021-04	0.672	0.669 ; 0.675
Putten	GGDNoord-enOost-Gelderland	2021-04	0.675	0.67 ; 0.68
Raalte	GGDIJsselland	2021-04	0.8	0.795 ; 0.804
Reimerswaal	GGDZeeland	2021-04	0.531	0.526 ; 0.536
Renkum	Veiligheids-enGezondheidsregioGelderland-Midden	2021-04	0.779	0.775 ; 0.784
Renswoude	GGDRegioUtrecht	2021-04	0.574	0.564 ; 0.583
Reusel-De Mierden	GGDBrabant-Zuidoost	2021-04	0.777	0.77 ; 0.784
Rheden	Veiligheids-enGezondheidsregioGelderland-Midden	2021-04	0.741	0.737 ; 0.745
Rhenen	GGDRegioUtrecht	2021-04	0.653	0.648 ; 0.659
Ridderkerk	GGDRotterdam-Rijnmond	2021-04	0.648	0.645 ; 0.652
Rijssen-Holten	GGDTwente	2021-04	0.66	0.656 ; 0.664
Rijswijk	GGDHaaglanden	2021-04	0.658	0.655 ; 0.661
Roerdalen	GGDLimburg-Noord	2021-04	0.736	0.731 ; 0.742
Roermond	GGDLimburg-Noord	2021-04	0.655	0.652 ; 0.658
Roosendaal	GGDWest-Brabant	2021-04	0.689	0.686 ; 0.692
Rotterdam	GGDRotterdam-Rijnmond	2021-04	0.476	0.475 ; 0.478
Rozendaal	Veiligheids-enGezondheidsregioGelderland-Midden	2021-04	0.805	0.786 ; 0.825
Rucphen	GGDWest-Brabant	2021-04	0.729	0.723 ; 0.734
Súdwest-Fryslân	GGDFryslân	2021-04	0.679	0.677 ; 0.682
Schagen	GGDHollands-Noorden	2021-04	0.725	0.721 ; 0.728
Scherpenzeel	Veiligheids-enGezondheidsregioGelderland-Midden	2021-04	0.642	0.634 ; 0.649
Schiedam	GGDRotterdam-Rijnmond	2021-04	0.565	0.562 ; 0.567
Schiermonnikoog	GGDFryslân	2021-04	0.934	0.908 ; 0.961
Schouwen-Duiveland	GGDZeeland	2021-04	0.746	0.741 ; 0.75
Simpelveld	GGDZuid-Limburg	2021-04	0.741	0.733 ; 0.749
Sint-Michielsgestel	GGDHartvoorBrabant	2021-04	0.788	0.783 ; 0.793
Sittard-Geleen	GGDZuid-Limburg	2021-04	0.692	0.69 ; 0.695
Sliedrecht	DienstGezondheid&JeugdZHZ	2021-04	0.666	0.662 ; 0.671
Sluis	GGDZeeland	2021-04	0.743	0.737 ; 0.748
Smallingerland	GGDFryslân	2021-04	0.67	0.667 ; 0.674
Soest	GGDRegioUtrecht	2021-04	0.709	0.706 ; 0.713
Someren	GGDBrabant-Zuidoost	2021-04	0.742	0.737 ; 0.748
Son en Breugel	GGDBrabant-Zuidoost	2021-04	0.762	0.755 ; 0.768
Stadskanaal	GGDGroningen	2021-04	0.717	0.713 ; 0.722
Staphorst	GGDIJsselland	2021-04	0.462	0.457 ; 0.467
Stede Broec	GGDHollands-Noorden	2021-04	0.679	0.674 ; 0.685
Steenbergen	GGDWest-Brabant	2021-04	0.72	0.715 ; 0.725
Steenwijkerland	GGDIJsselland	2021-04	0.713	0.71 ; 0.717
Stein	GGDZuid-Limburg	2021-04	0.751	0.746 ; 0.756
Stichtse Vecht	GGDRegioUtrecht	2021-04	0.718	0.715 ; 0.722
Terneuzen	GGDZeeland	2021-04	0.715	0.711 ; 0.718
Terschelling	GGDFryslân	2021-04	0.868	0.856 ; 0.88
Texel	GGDHollands-Noorden	2021-04	0.796	0.789 ; 0.803
Teylingen	GGDHollands-Midden	2021-04	0.733	0.729 ; 0.737
Tholen	GGDZeeland	2021-04	0.596	0.592 ; 0.601
Tiel	GGDGelderland-Zuid	2021-04	0.651	0.647 ; 0.654
Tilburg	GGDHartvoorBrabant	2021-04	0.61	0.608 ; 0.612
Tubbergen	GGDTwente	2021-04	0.757	0.751 ; 0.763
Twenterand	GGDTwente	2021-04	0.699	0.695 ; 0.704
Tynaarlo	GGDDrenthe	2021-04	0.808	0.804 ; 0.813
Tytsjerksteradiel	GGDFryslân	2021-04	0.708	0.703 ; 0.712
Uitgeest	GGDKennemerland	2021-04	0.715	0.708 ; 0.722
Uithoorn	GGDAmsterdam	2021-04	0.677	0.672 ; 0.681
Urk	GGDFlevoland	2021-04	0.23	0.227 ; 0.233
Utrecht	GGDRegioUtrecht	2021-04	0.577	0.575 ; 0.578
Utrechtse Heuvelrug	GGDRegioUtrecht	2021-04	0.749	0.745 ; 0.752
Vaals	GGDZuid-Limburg	2021-04	0.579	0.572 ; 0.585
Valkenburg aan de Geul	GGDZuid-Limburg	2021-04	0.776	0.77 ; 0.783
Valkenswaard	GGDBrabant-Zuidoost	2021-04	0.763	0.758 ; 0.768
Veendam	GGDGroningen	2021-04	0.7	0.695 ; 0.705
Veenendaal	GGDRegioUtrecht	2021-04	0.637	0.634 ; 0.64
Veere	GGDZeeland	2021-04	0.753	0.747 ; 0.758
Veldhoven	GGDBrabant-Zuidoost	2021-04	0.757	0.753 ; 0.761
Velsen	GGDKennemerland	2021-04	0.679	0.675 ; 0.682
Venlo	GGDLimburg-Noord	2021-04	0.663	0.661 ; 0.666
Venray	GGDLimburg-Noord	2021-04	0.727	0.724 ; 0.731
Vijfheerenlanden	GGDRegioUtrecht	2021-04	0.681	0.678 ; 0.684
Vlaardingen	GGDRotterdam-Rijnmond	2021-04	0.627	0.624 ; 0.63
Vlieland	GGDFryslân	2021-04	0.802	0.781 ; 0.824
Vlissingen	GGDZeeland	2021-04	0.678	0.675 ; 0.682
Voerendaal	GGDZuid-Limburg	2021-04	0.774	0.767 ; 0.782
Voorschoten	GGDHollands-Midden	2021-04	0.751	0.745 ; 0.756
Voorst	GGDNoord-enOost-Gelderland	2021-04	0.779	0.774 ; 0.784
Vught	GGDHartvoorBrabant	2021-04	0.774	0.77 ; 0.779
Waadhoeke	GGDFryslân	2021-04	0.694	0.69 ; 0.698
Waalre	GGDBrabant-Zuidoost	2021-04	0.776	0.77 ; 0.783
Waalwijk	GGDHartvoorBrabant	2021-04	0.697	0.693 ; 0.7
Waddinxveen	GGDHollands-Midden	2021-04	0.673	0.668 ; 0.677
Wageningen	Veiligheids-enGezondheidsregioGelderland-Midden	2021-04	0.641	0.637 ; 0.645
Wassenaar	GGDHaaglanden	2021-04	0.726	0.721 ; 0.731
Waterland	GGDZaanstreek/Waterland	2021-04	0.752	0.746 ; 0.759
Weert	GGDLimburg-Noord	2021-04	0.707	0.704 ; 0.711
West Betuwe	GGDGelderland-Zuid	2021-04	0.677	0.674 ; 0.681
West Maas en Waal	GGDGelderland-Zuid	2021-04	0.764	0.758 ; 0.77
Westerkwartier	GGDGroningen	2021-04	0.722	0.719 ; 0.726
Westerveld	GGDDrenthe	2021-04	0.783	0.777 ; 0.788
Westervoort	Veiligheids-enGezondheidsregioGelderland-Midden	2021-04	0.717	0.711 ; 0.724
Westerwolde	GGDGroningen	2021-04	0.688	0.683 ; 0.693
Westland	GGDHaaglanden	2021-04	0.659	0.657 ; 0.662
Weststellingwerf	GGDFryslân	2021-04	0.716	0.711 ; 0.721
Westvoorne	GGDRotterdam-Rijnmond	2021-04	0.744	0.737 ; 0.75
Wierden	GGDTwente	2021-04	0.748	0.743 ; 0.753
Wijchen	GGDGelderland-Zuid	2021-04	0.75	0.745 ; 0.754
Wijdemeren	GGDGooienVechtstreek	2021-04	0.729	0.724 ; 0.735
Wijk bij Duurstede	GGDRegioUtrecht	2021-04	0.755	0.75 ; 0.761
Winterswijk	GGDNoord-enOost-Gelderland	2021-04	0.742	0.737 ; 0.747
Woensdrecht	GGDWest-Brabant	2021-04	0.744	0.739 ; 0.749
Woerden	GGDRegioUtrecht	2021-04	0.725	0.721 ; 0.729
Wormerland	GGDZaanstreek/Waterland	2021-04	0.719	0.713 ; 0.726
Woudenberg	GGDRegioUtrecht	2021-04	0.668	0.661 ; 0.675
Zaanstad	GGDZaanstreek/Waterland	2021-04	0.596	0.594 ; 0.598
Zaltbommel	GGDGelderland-Zuid	2021-04	0.619	0.615 ; 0.623
Zandvoort	GGDKennemerland	2021-04	0.689	0.683 ; 0.695
Zeewolde	GGDFlevoland	2021-04	0.627	0.622 ; 0.632
Zeist	GGDRegioUtrecht	2021-04	0.722	0.718 ; 0.725
Zevenaar	Veiligheids-enGezondheidsregioGelderland-Midden	2021-04	0.743	0.739 ; 0.747
Zoetermeer	GGDHaaglanden	2021-04	0.644	0.642 ; 0.647
Zoeterwoude	GGDHollands-Midden	2021-04	0.761	0.752 ; 0.769
Zuidplas	GGDHollands-Midden	2021-04	0.666	0.662 ; 0.67
Zundert	GGDWest-Brabant	2021-04	0.743	0.738 ; 0.749
Zutphen	GGDNoord-enOost-Gelderland	2021-04	0.701	0.698 ; 0.705
Zwartewaterland	GGDIJsselland	2021-04	0.605	0.6 ; 0.61
Zwijndrecht	DienstGezondheid&JeugdZHZ	2021-04	0.664	0.661 ; 0.668
Zwolle	GGDIJsselland	2021-04	0.661	0.659 ; 0.663
's-Gravenhage	GGDHaaglanden	2021-05	0.558	0.557 ; 0.56
's-Hertogenbosch	GGDHartvoorBrabant	2021-05	0.724	0.722 ; 0.726
Aa en Hunze	GGDDrenthe	2021-05	0.857	0.852 ; 0.862
Aalsmeer	GGDAmsterdam	2021-05	0.719	0.715 ; 0.724
Aalten	GGDNoord-enOost-Gelderland	2021-05	0.797	0.792 ; 0.802
Achtkarspelen	GGDFryslân	2021-05	0.66	0.656 ; 0.665
Alblasserdam	DienstGezondheid&JeugdZHZ	2021-05	0.636	0.631 ; 0.641
Albrandswaard	GGDRotterdam-Rijnmond	2021-05	0.729	0.724 ; 0.733
Alkmaar	GGDHollands-Noorden	2021-05	0.697	0.695 ; 0.7
Almelo	GGDTwente	2021-05	0.687	0.684 ; 0.69
Almere	GGDFlevoland	2021-05	0.592	0.59 ; 0.594
Alphen aan den Rijn	GGDHollands-Midden	2021-05	0.722	0.72 ; 0.725
Alphen-Chaam	GGDWest-Brabant	2021-05	0.822	0.814 ; 0.83
Altena	GGDWest-Brabant	2021-05	0.696	0.692 ; 0.699
Ameland	GGDFryslân	2021-05	0.904	0.891 ; 0.918
Amersfoort	GGDRegioUtrecht	2021-05	0.696	0.694 ; 0.698
Amstelveen	GGDAmsterdam	2021-05	0.693	0.691 ; 0.696
Amsterdam	GGDAmsterdam	2021-05	0.531	0.53 ; 0.532
Apeldoorn	GGDNoord-enOost-Gelderland	2021-05	0.726	0.724 ; 0.729
Arnhem	Veiligheids-enGezondheidsregioGelderland-Midden	2021-05	0.639	0.637 ; 0.641
Assen	GGDDrenthe	2021-05	0.779	0.775 ; 0.782
Asten	GGDBrabant-Zuidoost	2021-05	0.786	0.78 ; 0.792
Baarle-Nassau	GGDWest-Brabant	2021-05	0.797	0.788 ; 0.806
Baarn	GGDRegioUtrecht	2021-05	0.794	0.789 ; 0.8
Barendrecht	GGDRotterdam-Rijnmond	2021-05	0.711	0.708 ; 0.715
Barneveld	Veiligheids-enGezondheidsregioGelderland-Midden	2021-05	0.591	0.588 ; 0.594
Beek	GGDZuid-Limburg	2021-05	0.784	0.778 ; 0.79
Beekdaelen	GGDZuid-Limburg	2021-05	0.778	0.773 ; 0.782
Beesel	GGDLimburg-Noord	2021-05	0.782	0.776 ; 0.789
Berg en Dal	GGDGelderland-Zuid	2021-05	0.817	0.812 ; 0.821
Bergeijk	GGDBrabant-Zuidoost	2021-05	0.808	0.803 ; 0.814
Bergen (L.)	GGDLimburg-Noord	2021-05	0.803	0.796 ; 0.81
Bergen (NH.)	GGDHollands-Noorden	2021-05	0.784	0.78 ; 0.789
Bergen op Zoom	GGDWest-Brabant	2021-05	0.751	0.748 ; 0.754
Berkelland	GGDNoord-enOost-Gelderland	2021-05	0.819	0.815 ; 0.823
Bernheze	GGDHartvoorBrabant	2021-05	0.813	0.808 ; 0.817
Best	GGDBrabant-Zuidoost	2021-05	0.773	0.768 ; 0.777
Beuningen	GGDGelderland-Zuid	2021-05	0.795	0.79 ; 0.8
Beverwijk	GGDKennemerland	2021-05	0.669	0.666 ; 0.673
Bladel	GGDBrabant-Zuidoost	2021-05	0.804	0.799 ; 0.81
Blaricum	GGDGooienVechtstreek	2021-05	0.751	0.744 ; 0.758
Bloemendaal	GGDKennemerland	2021-05	0.826	0.82 ; 0.831
Bodegraven-Reeuwijk	GGDHollands-Midden	2021-05	0.73	0.726 ; 0.734
Boekel	GGDHartvoorBrabant	2021-05	0.797	0.79 ; 0.805
Borger-Odoorn	GGDDrenthe	2021-05	0.793	0.788 ; 0.798
Borne	GGDTwente	2021-05	0.798	0.793 ; 0.804
Borsele	GGDZeeland	2021-05	0.733	0.728 ; 0.739
Boxtel	GGDHartvoorBrabant	2021-05	0.786	0.781 ; 0.79
Breda	GGDWest-Brabant	2021-05	0.721	0.719 ; 0.724
Brielle	GGDRotterdam-Rijnmond	2021-05	0.732	0.726 ; 0.737
Bronckhorst	GGDNoord-enOost-Gelderland	2021-05	0.828	0.823 ; 0.832
Brummen	GGDNoord-enOost-Gelderland	2021-05	0.799	0.793 ; 0.804
Brunssum	GGDZuid-Limburg	2021-05	0.724	0.72 ; 0.729
Bunnik	GGDRegioUtrecht	2021-05	0.835	0.828 ; 0.842
Bunschoten	GGDRegioUtrecht	2021-05	0.692	0.687 ; 0.698
Buren	GGDGelderland-Zuid	2021-05	0.734	0.73 ; 0.739
Capelle aan den IJssel	GGDRotterdam-Rijnmond	2021-05	0.648	0.645 ; 0.651
Castricum	GGDHollands-Noorden	2021-05	0.784	0.78 ; 0.788
Coevorden	GGDDrenthe	2021-05	0.797	0.792 ; 0.801
Cranendonck	GGDBrabant-Zuidoost	2021-05	0.773	0.768 ; 0.778
Culemborg	GGDGelderland-Zuid	2021-05	0.749	0.745 ; 0.754
Dalfsen	GGDIJsselland	2021-05	0.793	0.788 ; 0.798
Dantumadiel	GGDFryslân	2021-05	0.676	0.67 ; 0.681
De Bilt	GGDRegioUtrecht	2021-05	0.803	0.799 ; 0.807
De Fryske Marren	GGDFryslân	2021-05	0.726	0.722 ; 0.729
De Ronde Venen	GGDRegioUtrecht	2021-05	0.755	0.751 ; 0.759
De Wolden	GGDDrenthe	2021-05	0.809	0.804 ; 0.815
Delft	GGDHaaglanden	2021-05	0.641	0.639 ; 0.644
Den Helder	GGDHollands-Noorden	2021-05	0.723	0.72 ; 0.726
Deurne	GGDBrabant-Zuidoost	2021-05	0.808	0.803 ; 0.812
Deventer	GGDIJsselland	2021-05	0.727	0.725 ; 0.73
Diemen	GGDAmsterdam	2021-05	0.613	0.61 ; 0.617
Dijk en Waard	GGDHollands-Noorden	2021-05	0.704	0.702 ; 0.707
Dinkelland	GGDTwente	2021-05	0.813	0.808 ; 0.818
Doesburg	Veiligheids-enGezondheidsregioGelderland-Midden	2021-05	0.772	0.765 ; 0.779
Doetinchem	GGDNoord-enOost-Gelderland	2021-05	0.764	0.761 ; 0.768
Dongen	GGDHartvoorBrabant	2021-05	0.779	0.774 ; 0.784
Dordrecht	DienstGezondheid&JeugdZHZ	2021-05	0.661	0.658 ; 0.663
Drechterland	GGDHollands-Noorden	2021-05	0.729	0.723 ; 0.734
Drimmelen	GGDWest-Brabant	2021-05	0.81	0.806 ; 0.815
Dronten	GGDFlevoland	2021-05	0.697	0.694 ; 0.701
Druten	GGDGelderland-Zuid	2021-05	0.806	0.801 ; 0.812
Duiven	Veiligheids-enGezondheidsregioGelderland-Midden	2021-05	0.776	0.771 ; 0.781
Echt-Susteren	GGDLimburg-Noord	2021-05	0.77	0.765 ; 0.774
Edam-Volendam	GGDZaanstreek/Waterland	2021-05	0.678	0.674 ; 0.682
Ede	Veiligheids-enGezondheidsregioGelderland-Midden	2021-05	0.685	0.683 ; 0.688
Eemnes	GGDRegioUtrecht	2021-05	0.781	0.773 ; 0.789
Eemsdelta	GGDGroningen	2021-05	0.761	0.757 ; 0.765
Eersel	GGDBrabant-Zuidoost	2021-05	0.829	0.823 ; 0.835
Eijsden-Margraten	GGDZuid-Limburg	2021-05	0.848	0.843 ; 0.854
Eindhoven	GGDBrabant-Zuidoost	2021-05	0.644	0.642 ; 0.646
Elburg	GGDNoord-enOost-Gelderland	2021-05	0.706	0.701 ; 0.711
Emmen	GGDDrenthe	2021-05	0.766	0.763 ; 0.768
Enkhuizen	GGDHollands-Noorden	2021-05	0.695	0.689 ; 0.7
Enschede	GGDTwente	2021-05	0.641	0.639 ; 0.643
Epe	GGDNoord-enOost-Gelderland	2021-05	0.768	0.764 ; 0.773
Ermelo	GGDNoord-enOost-Gelderland	2021-05	0.742	0.738 ; 0.747
Etten-Leur	GGDWest-Brabant	2021-05	0.765	0.761 ; 0.769
Geertruidenberg	GGDWest-Brabant	2021-05	0.796	0.79 ; 0.801
Geldrop-Mierlo	GGDBrabant-Zuidoost	2021-05	0.766	0.762 ; 0.77
Gemert-Bakel	GGDBrabant-Zuidoost	2021-05	0.788	0.783 ; 0.792
Gennep	GGDLimburg-Noord	2021-05	0.785	0.779 ; 0.79
Gilze en Rijen	GGDHartvoorBrabant	2021-05	0.774	0.77 ; 0.779
Goeree-Overflakkee	GGDRotterdam-Rijnmond	2021-05	0.714	0.711 ; 0.718
Goes	GGDZeeland	2021-05	0.774	0.77 ; 0.779
Goirle	GGDHartvoorBrabant	2021-05	0.811	0.806 ; 0.817
Gooise Meren	GGDGooienVechtstreek	2021-05	0.753	0.749 ; 0.756
Gorinchem	DienstGezondheid&JeugdZHZ	2021-05	0.686	0.682 ; 0.69
Gouda	GGDHollands-Midden	2021-05	0.689	0.687 ; 0.692
Groningen	GGDGroningen	2021-05	0.657	0.655 ; 0.658
Gulpen-Wittem	GGDZuid-Limburg	2021-05	0.823	0.816 ; 0.829
Haaksbergen	GGDTwente	2021-05	0.796	0.791 ; 0.801
Haarlem	GGDKennemerland	2021-05	0.666	0.664 ; 0.668
Haarlemmermeer	GGDKennemerland	2021-05	0.681	0.678 ; 0.683
Halderberge	GGDWest-Brabant	2021-05	0.774	0.769 ; 0.778
Hardenberg	GGDIJsselland	2021-05	0.774	0.771 ; 0.778
Harderwijk	GGDNoord-enOost-Gelderland	2021-05	0.714	0.71 ; 0.717
Hardinxveld-Giessendam	DienstGezondheid&JeugdZHZ	2021-05	0.65	0.645 ; 0.655
Harlingen	GGDFryslân	2021-05	0.757	0.751 ; 0.764
Hattem	GGDNoord-enOost-Gelderland	2021-05	0.797	0.79 ; 0.804
Heemskerk	GGDKennemerland	2021-05	0.748	0.744 ; 0.753
Heemstede	GGDKennemerland	2021-05	0.826	0.821 ; 0.831
Heerde	GGDNoord-enOost-Gelderland	2021-05	0.777	0.772 ; 0.783
Heerenveen	GGDFryslân	2021-05	0.735	0.731 ; 0.738
Heerlen	GGDZuid-Limburg	2021-05	0.67	0.667 ; 0.672
Heeze-Leende	GGDBrabant-Zuidoost	2021-05	0.833	0.827 ; 0.84
Heiloo	GGDHollands-Noorden	2021-05	0.783	0.778 ; 0.788
Hellendoorn	GGDTwente	2021-05	0.806	0.802 ; 0.81
Hellevoetsluis	GGDRotterdam-Rijnmond	2021-05	0.693	0.689 ; 0.697
Helmond	GGDBrabant-Zuidoost	2021-05	0.688	0.686 ; 0.691
Hendrik-Ido-Ambacht	DienstGezondheid&JeugdZHZ	2021-05	0.701	0.696 ; 0.705
Hengelo	GGDTwente	2021-05	0.721	0.718 ; 0.724
Het Hogeland	GGDGroningen	2021-05	0.774	0.77 ; 0.778
Heumen	GGDGelderland-Zuid	2021-05	0.825	0.819 ; 0.831
Heusden	GGDHartvoorBrabant	2021-05	0.765	0.761 ; 0.769
Hillegom	GGDHollands-Midden	2021-05	0.733	0.728 ; 0.738
Hilvarenbeek	GGDHartvoorBrabant	2021-05	0.846	0.839 ; 0.852
Hilversum	GGDGooienVechtstreek	2021-05	0.687	0.684 ; 0.69
Hoekse Waard	DienstGezondheid&JeugdZHZ	2021-05	0.72	0.717 ; 0.722
Hof van Twente	GGDTwente	2021-05	0.815	0.81 ; 0.819
Hollands Kroon	GGDHollands-Noorden	2021-05	0.715	0.711 ; 0.718
Hoogeveen	GGDDrenthe	2021-05	0.716	0.713 ; 0.72
Hoorn	GGDHollands-Noorden	2021-05	0.676	0.673 ; 0.678
Horst aan de Maas	GGDLimburg-Noord	2021-05	0.796	0.792 ; 0.8
Houten	GGDRegioUtrecht	2021-05	0.789	0.785 ; 0.793
Huizen	GGDGooienVechtstreek	2021-05	0.746	0.742 ; 0.75
Hulst	GGDZeeland	2021-05	0.803	0.798 ; 0.808
IJsselstein	GGDRegioUtrecht	2021-05	0.766	0.762 ; 0.771
Kaag en Braassem	GGDHollands-Midden	2021-05	0.755	0.751 ; 0.76
Kampen	GGDIJsselland	2021-05	0.682	0.679 ; 0.685
Kapelle	GGDZeeland	2021-05	0.788	0.781 ; 0.795
Katwijk	GGDHollands-Midden	2021-05	0.711	0.708 ; 0.714
Kerkrade	GGDZuid-Limburg	2021-05	0.69	0.687 ; 0.694
Koggenland	GGDHollands-Noorden	2021-05	0.742	0.737 ; 0.747
Krimpen aan den IJssel	GGDRotterdam-Rijnmond	2021-05	0.684	0.68 ; 0.689
Krimpenerwaard	GGDHollands-Midden	2021-05	0.731	0.728 ; 0.735
Laarbeek	GGDBrabant-Zuidoost	2021-05	0.816	0.81 ; 0.821
Land van Cuijk	GGDHartvoorBrabant	2021-05	0.808	0.805 ; 0.811
Landgraaf	GGDZuid-Limburg	2021-05	0.741	0.737 ; 0.745
Landsmeer	GGDZaanstreek/Waterland	2021-05	0.743	0.736 ; 0.75
Lansingerland	GGDRotterdam-Rijnmond	2021-05	0.728	0.725 ; 0.732
Laren	GGDGooienVechtstreek	2021-05	0.831	0.824 ; 0.839
Leeuwarden	GGDFryslân	2021-05	0.689	0.687 ; 0.691
Leiden	GGDHollands-Midden	2021-05	0.678	0.675 ; 0.68
Leiderdorp	GGDHollands-Midden	2021-05	0.782	0.777 ; 0.787
Leidschendam-Voorburg	GGDHaaglanden	2021-05	0.748	0.745 ; 0.751
Lelystad	GGDFlevoland	2021-05	0.602	0.599 ; 0.605
Leudal	GGDLimburg-Noord	2021-05	0.798	0.794 ; 0.802
Leusden	GGDRegioUtrecht	2021-05	0.798	0.793 ; 0.803
Lingewaard	Veiligheids-enGezondheidsregioGelderland-Midden	2021-05	0.804	0.8 ; 0.808
Lisse	GGDHollands-Midden	2021-05	0.758	0.752 ; 0.763
Lochem	GGDNoord-enOost-Gelderland	2021-05	0.836	0.831 ; 0.84
Loon op Zand	GGDHartvoorBrabant	2021-05	0.796	0.791 ; 0.802
Lopik	GGDRegioUtrecht	2021-05	0.724	0.717 ; 0.73
Losser	GGDTwente	2021-05	0.793	0.788 ; 0.799
Maasdriel	GGDGelderland-Zuid	2021-05	0.712	0.707 ; 0.716
Maasgouw	GGDLimburg-Noord	2021-05	0.809	0.804 ; 0.814
Maashorst	GGDHartvoorBrabant	2021-05	0.783	0.779 ; 0.786
Maassluis	GGDRotterdam-Rijnmond	2021-05	0.683	0.679 ; 0.687
Maastricht	GGDZuid-Limburg	2021-05	0.701	0.699 ; 0.703
Medemblik	GGDHollands-Noorden	2021-05	0.707	0.704 ; 0.711
Meerssen	GGDZuid-Limburg	2021-05	0.829	0.823 ; 0.835
Meierijstad	GGDHartvoorBrabant	2021-05	0.789	0.786 ; 0.792
Meppel	GGDDrenthe	2021-05	0.756	0.751 ; 0.76
Middelburg	GGDZeeland	2021-05	0.734	0.731 ; 0.738
Midden-Delfland	GGDHaaglanden	2021-05	0.779	0.773 ; 0.785
Midden-Drenthe	GGDDrenthe	2021-05	0.8	0.795 ; 0.804
Midden-Groningen	GGDGroningen	2021-05	0.75	0.746 ; 0.753
Moerdijk	GGDWest-Brabant	2021-05	0.769	0.765 ; 0.773
Molenlanden	DienstGezondheid&JeugdZHZ	2021-05	0.686	0.682 ; 0.689
Montferland	GGDNoord-enOost-Gelderland	2021-05	0.785	0.781 ; 0.789
Montfoort	GGDRegioUtrecht	2021-05	0.773	0.766 ; 0.78
Mook en Middelaar	GGDLimburg-Noord	2021-05	0.834	0.825 ; 0.842
Neder-Betuwe	GGDGelderland-Zuid	2021-05	0.541	0.537 ; 0.545
Nederweert	GGDLimburg-Noord	2021-05	0.783	0.777 ; 0.789
Nieuwegein	GGDRegioUtrecht	2021-05	0.725	0.722 ; 0.728
Nieuwkoop	GGDHollands-Midden	2021-05	0.76	0.755 ; 0.765
Nijkerk	Veiligheids-enGezondheidsregioGelderland-Midden	2021-05	0.717	0.713 ; 0.721
Nijmegen	GGDGelderland-Zuid	2021-05	0.699	0.697 ; 0.701
Nissewaard	GGDRotterdam-Rijnmond	2021-05	0.675	0.672 ; 0.677
Noardeast-Fryslân	GGDFryslân	2021-05	0.708	0.704 ; 0.712
Noord-Beveland	GGDZeeland	2021-05	0.777	0.769 ; 0.786
Noordenveld	GGDDrenthe	2021-05	0.829	0.824 ; 0.833
Noordoostpolder	GGDFlevoland	2021-05	0.662	0.658 ; 0.665
Noordwijk	GGDHollands-Midden	2021-05	0.746	0.742 ; 0.75
Nuenen, Gerwen en Nederwetten	GGDBrabant-Zuidoost	2021-05	0.822	0.817 ; 0.827
Nunspeet	GGDNoord-enOost-Gelderland	2021-05	0.645	0.64 ; 0.649
Oegstgeest	GGDHollands-Midden	2021-05	0.788	0.783 ; 0.793
Oirschot	GGDBrabant-Zuidoost	2021-05	0.826	0.82 ; 0.832
Oisterwijk	GGDHartvoorBrabant	2021-05	0.82	0.815 ; 0.824
Oldambt	GGDGroningen	2021-05	0.761	0.757 ; 0.765
Oldebroek	GGDNoord-enOost-Gelderland	2021-05	0.695	0.691 ; 0.7
Oldenzaal	GGDTwente	2021-05	0.791	0.787 ; 0.796
Olst-Wijhe	GGDIJsselland	2021-05	0.816	0.81 ; 0.822
Ommen	GGDIJsselland	2021-05	0.777	0.772 ; 0.783
Oost Gelre	GGDNoord-enOost-Gelderland	2021-05	0.822	0.817 ; 0.827
Oosterhout	GGDWest-Brabant	2021-05	0.77	0.767 ; 0.774
Ooststellingwerf	GGDFryslân	2021-05	0.762	0.757 ; 0.767
Oostzaan	GGDZaanstreek/Waterland	2021-05	0.735	0.728 ; 0.743
Opmeer	GGDHollands-Noorden	2021-05	0.72	0.713 ; 0.727
Opsterland	GGDFryslân	2021-05	0.734	0.73 ; 0.739
Oss	GGDHartvoorBrabant	2021-05	0.735	0.732 ; 0.738
Oude IJsselstreek	GGDNoord-enOost-Gelderland	2021-05	0.797	0.793 ; 0.802
Ouder-Amstel	GGDAmsterdam	2021-05	0.718	0.712 ; 0.725
Oudewater	GGDRegioUtrecht	2021-05	0.781	0.773 ; 0.788
Overbetuwe	Veiligheids-enGezondheidsregioGelderland-Midden	2021-05	0.773	0.77 ; 0.777
Papendrecht	DienstGezondheid&JeugdZHZ	2021-05	0.744	0.739 ; 0.748
Peel en Maas	GGDLimburg-Noord	2021-05	0.787	0.783 ; 0.791
Pekela	GGDGroningen	2021-05	0.729	0.722 ; 0.736
Pijnacker-Nootdorp	GGDHaaglanden	2021-05	0.756	0.752 ; 0.759
Purmerend	GGDZaanstreek/Waterland	2021-05	0.715	0.712 ; 0.718
Putten	GGDNoord-enOost-Gelderland	2021-05	0.713	0.708 ; 0.718
Raalte	GGDIJsselland	2021-05	0.842	0.838 ; 0.847
Reimerswaal	GGDZeeland	2021-05	0.56	0.555 ; 0.564
Renkum	Veiligheids-enGezondheidsregioGelderland-Midden	2021-05	0.819	0.815 ; 0.824
Renswoude	GGDRegioUtrecht	2021-05	0.605	0.596 ; 0.614
Reusel-De Mierden	GGDBrabant-Zuidoost	2021-05	0.816	0.809 ; 0.823
Rheden	Veiligheids-enGezondheidsregioGelderland-Midden	2021-05	0.782	0.778 ; 0.786
Rhenen	GGDRegioUtrecht	2021-05	0.687	0.682 ; 0.692
Ridderkerk	GGDRotterdam-Rijnmond	2021-05	0.688	0.684 ; 0.691
Rijssen-Holten	GGDTwente	2021-05	0.697	0.693 ; 0.701
Rijswijk	GGDHaaglanden	2021-05	0.697	0.694 ; 0.701
Roerdalen	GGDLimburg-Noord	2021-05	0.774	0.768 ; 0.779
Roermond	GGDLimburg-Noord	2021-05	0.695	0.692 ; 0.698
Roosendaal	GGDWest-Brabant	2021-05	0.731	0.728 ; 0.734
Rotterdam	GGDRotterdam-Rijnmond	2021-05	0.54	0.539 ; 0.541
Rozendaal	Veiligheids-enGezondheidsregioGelderland-Midden	2021-05	0.844	0.825 ; 0.863
Rucphen	GGDWest-Brabant	2021-05	0.769	0.764 ; 0.774
Súdwest-Fryslân	GGDFryslân	2021-05	0.722	0.719 ; 0.725
Schagen	GGDHollands-Noorden	2021-05	0.763	0.759 ; 0.767
Scherpenzeel	Veiligheids-enGezondheidsregioGelderland-Midden	2021-05	0.675	0.668 ; 0.682
Schiedam	GGDRotterdam-Rijnmond	2021-05	0.603	0.6 ; 0.605
Schiermonnikoog	GGDFryslân	2021-05	0.963	0.938 ; 0.988
Schouwen-Duiveland	GGDZeeland	2021-05	0.783	0.779 ; 0.787
Simpelveld	GGDZuid-Limburg	2021-05	0.776	0.768 ; 0.783
Sint-Michielsgestel	GGDHartvoorBrabant	2021-05	0.83	0.825 ; 0.834
Sittard-Geleen	GGDZuid-Limburg	2021-05	0.736	0.734 ; 0.739
Sliedrecht	DienstGezondheid&JeugdZHZ	2021-05	0.702	0.697 ; 0.706
Sluis	GGDZeeland	2021-05	0.78	0.775 ; 0.785
Smallingerland	GGDFryslân	2021-05	0.708	0.705 ; 0.712
Soest	GGDRegioUtrecht	2021-05	0.75	0.746 ; 0.754
Someren	GGDBrabant-Zuidoost	2021-05	0.781	0.775 ; 0.787
Son en Breugel	GGDBrabant-Zuidoost	2021-05	0.801	0.795 ; 0.807
Stadskanaal	GGDGroningen	2021-05	0.755	0.75 ; 0.759
Staphorst	GGDIJsselland	2021-05	0.489	0.484 ; 0.494
Stede Broec	GGDHollands-Noorden	2021-05	0.716	0.711 ; 0.721
Steenbergen	GGDWest-Brabant	2021-05	0.758	0.753 ; 0.763
Steenwijkerland	GGDIJsselland	2021-05	0.754	0.751 ; 0.758
Stein	GGDZuid-Limburg	2021-05	0.788	0.783 ; 0.793
Stichtse Vecht	GGDRegioUtrecht	2021-05	0.761	0.758 ; 0.764
Terneuzen	GGDZeeland	2021-05	0.754	0.75 ; 0.757
Terschelling	GGDFryslân	2021-05	0.903	0.891 ; 0.914
Texel	GGDHollands-Noorden	2021-05	0.832	0.825 ; 0.839
Teylingen	GGDHollands-Midden	2021-05	0.776	0.771 ; 0.78
Tholen	GGDZeeland	2021-05	0.629	0.624 ; 0.633
Tiel	GGDGelderland-Zuid	2021-05	0.689	0.685 ; 0.692
Tilburg	GGDHartvoorBrabant	2021-05	0.664	0.662 ; 0.666
Tubbergen	GGDTwente	2021-05	0.797	0.792 ; 0.803
Twenterand	GGDTwente	2021-05	0.737	0.733 ; 0.742
Tynaarlo	GGDDrenthe	2021-05	0.849	0.845 ; 0.854
Tytsjerksteradiel	GGDFryslân	2021-05	0.744	0.74 ; 0.749
Uitgeest	GGDKennemerland	2021-05	0.754	0.747 ; 0.76
Uithoorn	GGDAmsterdam	2021-05	0.715	0.711 ; 0.719
Urk	GGDFlevoland	2021-05	0.246	0.243 ; 0.249
Utrecht	GGDRegioUtrecht	2021-05	0.64	0.638 ; 0.641
Utrechtse Heuvelrug	GGDRegioUtrecht	2021-05	0.789	0.785 ; 0.793
Vaals	GGDZuid-Limburg	2021-05	0.606	0.6 ; 0.613
Valkenburg aan de Geul	GGDZuid-Limburg	2021-05	0.813	0.807 ; 0.819
Valkenswaard	GGDBrabant-Zuidoost	2021-05	0.803	0.798 ; 0.808
Veendam	GGDGroningen	2021-05	0.738	0.734 ; 0.743
Veenendaal	GGDRegioUtrecht	2021-05	0.678	0.675 ; 0.681
Veere	GGDZeeland	2021-05	0.788	0.782 ; 0.793
Veldhoven	GGDBrabant-Zuidoost	2021-05	0.799	0.795 ; 0.803
Velsen	GGDKennemerland	2021-05	0.72	0.717 ; 0.723
Venlo	GGDLimburg-Noord	2021-05	0.708	0.705 ; 0.71
Venray	GGDLimburg-Noord	2021-05	0.767	0.763 ; 0.771
Vijfheerenlanden	GGDRegioUtrecht	2021-05	0.721	0.718 ; 0.725
Vlaardingen	GGDRotterdam-Rijnmond	2021-05	0.666	0.663 ; 0.669
Vlieland	GGDFryslân	2021-05	0.833	0.813 ; 0.853
Vlissingen	GGDZeeland	2021-05	0.714	0.711 ; 0.718
Voerendaal	GGDZuid-Limburg	2021-05	0.811	0.804 ; 0.818
Voorschoten	GGDHollands-Midden	2021-05	0.791	0.786 ; 0.796
Voorst	GGDNoord-enOost-Gelderland	2021-05	0.819	0.814 ; 0.825
Vught	GGDHartvoorBrabant	2021-05	0.815	0.811 ; 0.82
Waadhoeke	GGDFryslân	2021-05	0.733	0.729 ; 0.737
Waalre	GGDBrabant-Zuidoost	2021-05	0.815	0.809 ; 0.821
Waalwijk	GGDHartvoorBrabant	2021-05	0.738	0.734 ; 0.742
Waddinxveen	GGDHollands-Midden	2021-05	0.711	0.706 ; 0.715
Wageningen	Veiligheids-enGezondheidsregioGelderland-Midden	2021-05	0.682	0.679 ; 0.686
Wassenaar	GGDHaaglanden	2021-05	0.764	0.759 ; 0.769
Waterland	GGDZaanstreek/Waterland	2021-05	0.791	0.785 ; 0.797
Weert	GGDLimburg-Noord	2021-05	0.747	0.743 ; 0.75
West Betuwe	GGDGelderland-Zuid	2021-05	0.717	0.714 ; 0.721
West Maas en Waal	GGDGelderland-Zuid	2021-05	0.804	0.798 ; 0.809
Westerkwartier	GGDGroningen	2021-05	0.765	0.761 ; 0.768
Westerveld	GGDDrenthe	2021-05	0.82	0.814 ; 0.825
Westervoort	Veiligheids-enGezondheidsregioGelderland-Midden	2021-05	0.756	0.75 ; 0.763
Westerwolde	GGDGroningen	2021-05	0.723	0.718 ; 0.728
Westland	GGDHaaglanden	2021-05	0.707	0.704 ; 0.709
Weststellingwerf	GGDFryslân	2021-05	0.753	0.748 ; 0.758
Westvoorne	GGDRotterdam-Rijnmond	2021-05	0.782	0.776 ; 0.788
Wierden	GGDTwente	2021-05	0.788	0.783 ; 0.793
Wijchen	GGDGelderland-Zuid	2021-05	0.794	0.789 ; 0.798
Wijdemeren	GGDGooienVechtstreek	2021-05	0.768	0.763 ; 0.773
Wijk bij Duurstede	GGDRegioUtrecht	2021-05	0.795	0.789 ; 0.8
Winterswijk	GGDNoord-enOost-Gelderland	2021-05	0.782	0.777 ; 0.786
Woensdrecht	GGDWest-Brabant	2021-05	0.783	0.778 ; 0.788
Woerden	GGDRegioUtrecht	2021-05	0.766	0.763 ; 0.77
Wormerland	GGDZaanstreek/Waterland	2021-05	0.757	0.751 ; 0.763
Woudenberg	GGDRegioUtrecht	2021-05	0.703	0.697 ; 0.71
Zaanstad	GGDZaanstreek/Waterland	2021-05	0.642	0.64 ; 0.644
Zaltbommel	GGDGelderland-Zuid	2021-05	0.655	0.65 ; 0.659
Zandvoort	GGDKennemerland	2021-05	0.725	0.72 ; 0.731
Zeewolde	GGDFlevoland	2021-05	0.665	0.66 ; 0.67
Zeist	GGDRegioUtrecht	2021-05	0.763	0.76 ; 0.766
Zevenaar	Veiligheids-enGezondheidsregioGelderland-Midden	2021-05	0.785	0.781 ; 0.789
Zoetermeer	GGDHaaglanden	2021-05	0.69	0.688 ; 0.693
Zoeterwoude	GGDHollands-Midden	2021-05	0.799	0.791 ; 0.807
Zuidplas	GGDHollands-Midden	2021-05	0.707	0.704 ; 0.711
Zundert	GGDWest-Brabant	2021-05	0.783	0.777 ; 0.788
Zutphen	GGDNoord-enOost-Gelderland	2021-05	0.741	0.737 ; 0.745
Zwartewaterland	GGDIJsselland	2021-05	0.641	0.636 ; 0.645
Zwijndrecht	DienstGezondheid&JeugdZHZ	2021-05	0.704	0.7 ; 0.707
Zwolle	GGDIJsselland	2021-05	0.71	0.707 ; 0.712
's-Gravenhage	GGDHaaglanden	2021-06	0.642	0.641 ; 0.644
's-Hertogenbosch	GGDHartvoorBrabant	2021-06	0.786	0.784 ; 0.788
Aa en Hunze	GGDDrenthe	2021-06	0.897	0.892 ; 0.903
Aalsmeer	GGDAmsterdam	2021-06	0.763	0.758 ; 0.767
Aalten	GGDNoord-enOost-Gelderland	2021-06	0.839	0.835 ; 0.844
Achtkarspelen	GGDFryslân	2021-06	0.698	0.694 ; 0.702
Alblasserdam	DienstGezondheid&JeugdZHZ	2021-06	0.672	0.667 ; 0.677
Albrandswaard	GGDRotterdam-Rijnmond	2021-06	0.77	0.766 ; 0.775
Alkmaar	GGDHollands-Noorden	2021-06	0.747	0.745 ; 0.75
Almelo	GGDTwente	2021-06	0.733	0.73 ; 0.736
Almere	GGDFlevoland	2021-06	0.651	0.649 ; 0.653
Alphen aan den Rijn	GGDHollands-Midden	2021-06	0.776	0.773 ; 0.778
Alphen-Chaam	GGDWest-Brabant	2021-06	0.863	0.856 ; 0.871
Altena	GGDWest-Brabant	2021-06	0.735	0.732 ; 0.738
Ameland	GGDFryslân	2021-06	0.938	0.926 ; 0.951
Amersfoort	GGDRegioUtrecht	2021-06	0.756	0.754 ; 0.759
Amstelveen	GGDAmsterdam	2021-06	0.743	0.741 ; 0.746
Amsterdam	GGDAmsterdam	2021-06	0.661	0.66 ; 0.662
Apeldoorn	GGDNoord-enOost-Gelderland	2021-06	0.785	0.782 ; 0.787
Arnhem	Veiligheids-enGezondheidsregioGelderland-Midden	2021-06	0.7	0.698 ; 0.702
Assen	GGDDrenthe	2021-06	0.824	0.821 ; 0.827
Asten	GGDBrabant-Zuidoost	2021-06	0.826	0.82 ; 0.832
Baarle-Nassau	GGDWest-Brabant	2021-06	0.837	0.828 ; 0.846
Baarn	GGDRegioUtrecht	2021-06	0.834	0.829 ; 0.839
Barendrecht	GGDRotterdam-Rijnmond	2021-06	0.756	0.753 ; 0.76
Barneveld	Veiligheids-enGezondheidsregioGelderland-Midden	2021-06	0.628	0.625 ; 0.631
Beek	GGDZuid-Limburg	2021-06	0.823	0.817 ; 0.829
Beekdaelen	GGDZuid-Limburg	2021-06	0.818	0.814 ; 0.822
Beesel	GGDLimburg-Noord	2021-06	0.821	0.815 ; 0.828
Berg en Dal	GGDGelderland-Zuid	2021-06	0.86	0.856 ; 0.864
Bergeijk	GGDBrabant-Zuidoost	2021-06	0.85	0.845 ; 0.856
Bergen (L.)	GGDLimburg-Noord	2021-06	0.843	0.836 ; 0.849
Bergen (NH.)	GGDHollands-Noorden	2021-06	0.823	0.819 ; 0.828
Bergen op Zoom	GGDWest-Brabant	2021-06	0.796	0.793 ; 0.799
Berkelland	GGDNoord-enOost-Gelderland	2021-06	0.864	0.86 ; 0.868
Bernheze	GGDHartvoorBrabant	2021-06	0.856	0.852 ; 0.861
Best	GGDBrabant-Zuidoost	2021-06	0.816	0.811 ; 0.82
Beuningen	GGDGelderland-Zuid	2021-06	0.84	0.835 ; 0.845
Beverwijk	GGDKennemerland	2021-06	0.709	0.706 ; 0.713
Bladel	GGDBrabant-Zuidoost	2021-06	0.846	0.841 ; 0.852
Blaricum	GGDGooienVechtstreek	2021-06	0.791	0.784 ; 0.798
Bloemendaal	GGDKennemerland	2021-06	0.868	0.862 ; 0.873
Bodegraven-Reeuwijk	GGDHollands-Midden	2021-06	0.772	0.768 ; 0.776
Boekel	GGDHartvoorBrabant	2021-06	0.838	0.831 ; 0.845
Borger-Odoorn	GGDDrenthe	2021-06	0.833	0.828 ; 0.838
Borne	GGDTwente	2021-06	0.841	0.836 ; 0.846
Borsele	GGDZeeland	2021-06	0.77	0.765 ; 0.775
Boxtel	GGDHartvoorBrabant	2021-06	0.829	0.825 ; 0.834
Breda	GGDWest-Brabant	2021-06	0.785	0.783 ; 0.787
Brielle	GGDRotterdam-Rijnmond	2021-06	0.772	0.766 ; 0.777
Bronckhorst	GGDNoord-enOost-Gelderland	2021-06	0.872	0.868 ; 0.876
Brummen	GGDNoord-enOost-Gelderland	2021-06	0.84	0.835 ; 0.845
Brunssum	GGDZuid-Limburg	2021-06	0.761	0.756 ; 0.765
Bunnik	GGDRegioUtrecht	2021-06	0.877	0.87 ; 0.883
Bunschoten	GGDRegioUtrecht	2021-06	0.732	0.728 ; 0.737
Buren	GGDGelderland-Zuid	2021-06	0.776	0.771 ; 0.78
Capelle aan den IJssel	GGDRotterdam-Rijnmond	2021-06	0.691	0.688 ; 0.694
Castricum	GGDHollands-Noorden	2021-06	0.827	0.823 ; 0.831
Coevorden	GGDDrenthe	2021-06	0.838	0.834 ; 0.843
Cranendonck	GGDBrabant-Zuidoost	2021-06	0.814	0.808 ; 0.819
Culemborg	GGDGelderland-Zuid	2021-06	0.792	0.787 ; 0.796
Dalfsen	GGDIJsselland	2021-06	0.836	0.832 ; 0.841
Dantumadiel	GGDFryslân	2021-06	0.711	0.706 ; 0.716
De Bilt	GGDRegioUtrecht	2021-06	0.846	0.842 ; 0.85
De Fryske Marren	GGDFryslân	2021-06	0.768	0.765 ; 0.771
De Ronde Venen	GGDRegioUtrecht	2021-06	0.799	0.795 ; 0.802
De Wolden	GGDDrenthe	2021-06	0.849	0.844 ; 0.854
Delft	GGDHaaglanden	2021-06	0.695	0.693 ; 0.698
Den Helder	GGDHollands-Noorden	2021-06	0.764	0.76 ; 0.767
Deurne	GGDBrabant-Zuidoost	2021-06	0.85	0.846 ; 0.854
Deventer	GGDIJsselland	2021-06	0.781	0.778 ; 0.783
Diemen	GGDAmsterdam	2021-06	0.654	0.65 ; 0.658
Dijk en Waard	GGDHollands-Noorden	2021-06	0.753	0.75 ; 0.756
Dinkelland	GGDTwente	2021-06	0.857	0.852 ; 0.862
Doesburg	Veiligheids-enGezondheidsregioGelderland-Midden	2021-06	0.811	0.804 ; 0.818
Doetinchem	GGDNoord-enOost-Gelderland	2021-06	0.811	0.808 ; 0.815
Dongen	GGDHartvoorBrabant	2021-06	0.822	0.817 ; 0.826
Dordrecht	DienstGezondheid&JeugdZHZ	2021-06	0.709	0.707 ; 0.712
Drechterland	GGDHollands-Noorden	2021-06	0.769	0.764 ; 0.774
Drimmelen	GGDWest-Brabant	2021-06	0.853	0.848 ; 0.858
Dronten	GGDFlevoland	2021-06	0.74	0.736 ; 0.744
Druten	GGDGelderland-Zuid	2021-06	0.848	0.842 ; 0.853
Duiven	Veiligheids-enGezondheidsregioGelderland-Midden	2021-06	0.82	0.816 ; 0.825
Echt-Susteren	GGDLimburg-Noord	2021-06	0.81	0.806 ; 0.814
Edam-Volendam	GGDZaanstreek/Waterland	2021-06	0.72	0.716 ; 0.724
Ede	Veiligheids-enGezondheidsregioGelderland-Midden	2021-06	0.734	0.731 ; 0.736
Eemnes	GGDRegioUtrecht	2021-06	0.821	0.814 ; 0.829
Eemsdelta	GGDGroningen	2021-06	0.801	0.797 ; 0.805
Eersel	GGDBrabant-Zuidoost	2021-06	0.87	0.865 ; 0.876
Eijsden-Margraten	GGDZuid-Limburg	2021-06	0.89	0.885 ; 0.895
Eindhoven	GGDBrabant-Zuidoost	2021-06	0.71	0.708 ; 0.711
Elburg	GGDNoord-enOost-Gelderland	2021-06	0.746	0.742 ; 0.751
Emmen	GGDDrenthe	2021-06	0.814	0.812 ; 0.817
Enkhuizen	GGDHollands-Noorden	2021-06	0.733	0.728 ; 0.738
Enschede	GGDTwente	2021-06	0.696	0.694 ; 0.698
Epe	GGDNoord-enOost-Gelderland	2021-06	0.81	0.806 ; 0.814
Ermelo	GGDNoord-enOost-Gelderland	2021-06	0.781	0.776 ; 0.785
Etten-Leur	GGDWest-Brabant	2021-06	0.809	0.805 ; 0.813
Geertruidenberg	GGDWest-Brabant	2021-06	0.837	0.832 ; 0.842
Geldrop-Mierlo	GGDBrabant-Zuidoost	2021-06	0.808	0.804 ; 0.812
Gemert-Bakel	GGDBrabant-Zuidoost	2021-06	0.83	0.826 ; 0.834
Gennep	GGDLimburg-Noord	2021-06	0.822	0.817 ; 0.828
Gilze en Rijen	GGDHartvoorBrabant	2021-06	0.816	0.812 ; 0.821
Goeree-Overflakkee	GGDRotterdam-Rijnmond	2021-06	0.756	0.753 ; 0.759
Goes	GGDZeeland	2021-06	0.814	0.81 ; 0.818
Goirle	GGDHartvoorBrabant	2021-06	0.855	0.85 ; 0.86
Gooise Meren	GGDGooienVechtstreek	2021-06	0.8	0.796 ; 0.803
Gorinchem	DienstGezondheid&JeugdZHZ	2021-06	0.726	0.723 ; 0.73
Gouda	GGDHollands-Midden	2021-06	0.736	0.733 ; 0.739
Groningen	GGDGroningen	2021-06	0.725	0.723 ; 0.727
Gulpen-Wittem	GGDZuid-Limburg	2021-06	0.86	0.854 ; 0.867
Haaksbergen	GGDTwente	2021-06	0.838	0.833 ; 0.843
Haarlem	GGDKennemerland	2021-06	0.727	0.724 ; 0.729
Haarlemmermeer	GGDKennemerland	2021-06	0.74	0.737 ; 0.742
Halderberge	GGDWest-Brabant	2021-06	0.815	0.811 ; 0.82
Hardenberg	GGDIJsselland	2021-06	0.821	0.818 ; 0.825
Harderwijk	GGDNoord-enOost-Gelderland	2021-06	0.758	0.754 ; 0.761
Hardinxveld-Giessendam	DienstGezondheid&JeugdZHZ	2021-06	0.685	0.68 ; 0.69
Harlingen	GGDFryslân	2021-06	0.795	0.789 ; 0.801
Hattem	GGDNoord-enOost-Gelderland	2021-06	0.838	0.831 ; 0.845
Heemskerk	GGDKennemerland	2021-06	0.79	0.786 ; 0.794
Heemstede	GGDKennemerland	2021-06	0.869	0.864 ; 0.874
Heerde	GGDNoord-enOost-Gelderland	2021-06	0.818	0.813 ; 0.824
Heerenveen	GGDFryslân	2021-06	0.778	0.774 ; 0.781
Heerlen	GGDZuid-Limburg	2021-06	0.711	0.708 ; 0.713
Heeze-Leende	GGDBrabant-Zuidoost	2021-06	0.873	0.867 ; 0.879
Heiloo	GGDHollands-Noorden	2021-06	0.824	0.819 ; 0.829
Hellendoorn	GGDTwente	2021-06	0.85	0.846 ; 0.854
Hellevoetsluis	GGDRotterdam-Rijnmond	2021-06	0.735	0.731 ; 0.739
Helmond	GGDBrabant-Zuidoost	2021-06	0.734	0.732 ; 0.737
Hendrik-Ido-Ambacht	DienstGezondheid&JeugdZHZ	2021-06	0.742	0.737 ; 0.746
Hengelo	GGDTwente	2021-06	0.77	0.767 ; 0.773
Het Hogeland	GGDGroningen	2021-06	0.817	0.813 ; 0.821
Heumen	GGDGelderland-Zuid	2021-06	0.867	0.861 ; 0.873
Heusden	GGDHartvoorBrabant	2021-06	0.81	0.807 ; 0.814
Hillegom	GGDHollands-Midden	2021-06	0.774	0.769 ; 0.779
Hilvarenbeek	GGDHartvoorBrabant	2021-06	0.888	0.881 ; 0.894
Hilversum	GGDGooienVechtstreek	2021-06	0.738	0.735 ; 0.74
Hoekse Waard	DienstGezondheid&JeugdZHZ	2021-06	0.767	0.764 ; 0.77
Hof van Twente	GGDTwente	2021-06	0.859	0.855 ; 0.863
Hollands Kroon	GGDHollands-Noorden	2021-06	0.758	0.754 ; 0.761
Hoogeveen	GGDDrenthe	2021-06	0.758	0.755 ; 0.761
Hoorn	GGDHollands-Noorden	2021-06	0.722	0.719 ; 0.724
Horst aan de Maas	GGDLimburg-Noord	2021-06	0.84	0.836 ; 0.844
Houten	GGDRegioUtrecht	2021-06	0.838	0.835 ; 0.842
Huizen	GGDGooienVechtstreek	2021-06	0.788	0.784 ; 0.792
Hulst	GGDZeeland	2021-06	0.843	0.839 ; 0.848
IJsselstein	GGDRegioUtrecht	2021-06	0.81	0.805 ; 0.814
Kaag en Braassem	GGDHollands-Midden	2021-06	0.799	0.795 ; 0.804
Kampen	GGDIJsselland	2021-06	0.726	0.722 ; 0.729
Kapelle	GGDZeeland	2021-06	0.826	0.819 ; 0.832
Katwijk	GGDHollands-Midden	2021-06	0.757	0.753 ; 0.76
Kerkrade	GGDZuid-Limburg	2021-06	0.726	0.723 ; 0.73
Koggenland	GGDHollands-Noorden	2021-06	0.782	0.777 ; 0.787
Krimpen aan den IJssel	GGDRotterdam-Rijnmond	2021-06	0.722	0.718 ; 0.726
Krimpenerwaard	GGDHollands-Midden	2021-06	0.776	0.772 ; 0.779
Laarbeek	GGDBrabant-Zuidoost	2021-06	0.857	0.852 ; 0.862
Land van Cuijk	GGDHartvoorBrabant	2021-06	0.861	0.858 ; 0.864
Landgraaf	GGDZuid-Limburg	2021-06	0.779	0.775 ; 0.783
Landsmeer	GGDZaanstreek/Waterland	2021-06	0.783	0.776 ; 0.79
Lansingerland	GGDRotterdam-Rijnmond	2021-06	0.779	0.776 ; 0.782
Laren	GGDGooienVechtstreek	2021-06	0.869	0.862 ; 0.876
Leeuwarden	GGDFryslân	2021-06	0.738	0.736 ; 0.741
Leiden	GGDHollands-Midden	2021-06	0.736	0.734 ; 0.739
Leiderdorp	GGDHollands-Midden	2021-06	0.826	0.821 ; 0.83
Leidschendam-Voorburg	GGDHaaglanden	2021-06	0.796	0.793 ; 0.799
Lelystad	GGDFlevoland	2021-06	0.645	0.642 ; 0.648
Leudal	GGDLimburg-Noord	2021-06	0.84	0.836 ; 0.844
Leusden	GGDRegioUtrecht	2021-06	0.841	0.837 ; 0.846
Lingewaard	Veiligheids-enGezondheidsregioGelderland-Midden	2021-06	0.852	0.848 ; 0.856
Lisse	GGDHollands-Midden	2021-06	0.799	0.794 ; 0.804
Lochem	GGDNoord-enOost-Gelderland	2021-06	0.877	0.873 ; 0.882
Loon op Zand	GGDHartvoorBrabant	2021-06	0.838	0.833 ; 0.843
Lopik	GGDRegioUtrecht	2021-06	0.764	0.758 ; 0.77
Losser	GGDTwente	2021-06	0.835	0.83 ; 0.84
Maasdriel	GGDGelderland-Zuid	2021-06	0.753	0.748 ; 0.758
Maasgouw	GGDLimburg-Noord	2021-06	0.848	0.843 ; 0.853
Maashorst	GGDHartvoorBrabant	2021-06	0.83	0.827 ; 0.833
Maassluis	GGDRotterdam-Rijnmond	2021-06	0.723	0.719 ; 0.727
Maastricht	GGDZuid-Limburg	2021-06	0.748	0.746 ; 0.751
Medemblik	GGDHollands-Noorden	2021-06	0.75	0.746 ; 0.754
Meerssen	GGDZuid-Limburg	2021-06	0.868	0.863 ; 0.874
Meierijstad	GGDHartvoorBrabant	2021-06	0.841	0.838 ; 0.844
Meppel	GGDDrenthe	2021-06	0.797	0.793 ; 0.802
Middelburg	GGDZeeland	2021-06	0.774	0.771 ; 0.778
Midden-Delfland	GGDHaaglanden	2021-06	0.821	0.816 ; 0.827
Midden-Drenthe	GGDDrenthe	2021-06	0.841	0.837 ; 0.845
Midden-Groningen	GGDGroningen	2021-06	0.794	0.791 ; 0.797
Moerdijk	GGDWest-Brabant	2021-06	0.812	0.808 ; 0.816
Molenlanden	DienstGezondheid&JeugdZHZ	2021-06	0.726	0.722 ; 0.729
Montferland	GGDNoord-enOost-Gelderland	2021-06	0.83	0.826 ; 0.834
Montfoort	GGDRegioUtrecht	2021-06	0.813	0.807 ; 0.82
Mook en Middelaar	GGDLimburg-Noord	2021-06	0.873	0.865 ; 0.881
Neder-Betuwe	GGDGelderland-Zuid	2021-06	0.571	0.567 ; 0.575
Nederweert	GGDLimburg-Noord	2021-06	0.823	0.817 ; 0.829
Nieuwegein	GGDRegioUtrecht	2021-06	0.772	0.769 ; 0.776
Nieuwkoop	GGDHollands-Midden	2021-06	0.802	0.798 ; 0.807
Nijkerk	Veiligheids-enGezondheidsregioGelderland-Midden	2021-06	0.761	0.757 ; 0.765
Nijmegen	GGDGelderland-Zuid	2021-06	0.766	0.764 ; 0.768
Nissewaard	GGDRotterdam-Rijnmond	2021-06	0.721	0.718 ; 0.724
Noardeast-Fryslân	GGDFryslân	2021-06	0.748	0.744 ; 0.751
Noord-Beveland	GGDZeeland	2021-06	0.812	0.804 ; 0.82
Noordenveld	GGDDrenthe	2021-06	0.869	0.865 ; 0.874
Noordoostpolder	GGDFlevoland	2021-06	0.703	0.699 ; 0.706
Noordwijk	GGDHollands-Midden	2021-06	0.79	0.786 ; 0.794
Nuenen, Gerwen en Nederwetten	GGDBrabant-Zuidoost	2021-06	0.864	0.859 ; 0.869
Nunspeet	GGDNoord-enOost-Gelderland	2021-06	0.682	0.677 ; 0.686
Oegstgeest	GGDHollands-Midden	2021-06	0.831	0.826 ; 0.836
Oirschot	GGDBrabant-Zuidoost	2021-06	0.868	0.862 ; 0.874
Oisterwijk	GGDHartvoorBrabant	2021-06	0.863	0.859 ; 0.868
Oldambt	GGDGroningen	2021-06	0.802	0.798 ; 0.806
Oldebroek	GGDNoord-enOost-Gelderland	2021-06	0.735	0.73 ; 0.74
Oldenzaal	GGDTwente	2021-06	0.834	0.83 ; 0.839
Olst-Wijhe	GGDIJsselland	2021-06	0.858	0.852 ; 0.864
Ommen	GGDIJsselland	2021-06	0.817	0.812 ; 0.823
Oost Gelre	GGDNoord-enOost-Gelderland	2021-06	0.866	0.861 ; 0.87
Oosterhout	GGDWest-Brabant	2021-06	0.816	0.812 ; 0.819
Ooststellingwerf	GGDFryslân	2021-06	0.8	0.795 ; 0.805
Oostzaan	GGDZaanstreek/Waterland	2021-06	0.775	0.768 ; 0.783
Opmeer	GGDHollands-Noorden	2021-06	0.758	0.752 ; 0.765
Opsterland	GGDFryslân	2021-06	0.773	0.769 ; 0.778
Oss	GGDHartvoorBrabant	2021-06	0.787	0.784 ; 0.789
Oude IJsselstreek	GGDNoord-enOost-Gelderland	2021-06	0.842	0.838 ; 0.846
Ouder-Amstel	GGDAmsterdam	2021-06	0.758	0.752 ; 0.764
Oudewater	GGDRegioUtrecht	2021-06	0.82	0.813 ; 0.828
Overbetuwe	Veiligheids-enGezondheidsregioGelderland-Midden	2021-06	0.821	0.817 ; 0.825
Papendrecht	DienstGezondheid&JeugdZHZ	2021-06	0.785	0.781 ; 0.79
Peel en Maas	GGDLimburg-Noord	2021-06	0.831	0.827 ; 0.835
Pekela	GGDGroningen	2021-06	0.767	0.76 ; 0.773
Pijnacker-Nootdorp	GGDHaaglanden	2021-06	0.804	0.801 ; 0.808
Purmerend	GGDZaanstreek/Waterland	2021-06	0.764	0.762 ; 0.767
Putten	GGDNoord-enOost-Gelderland	2021-06	0.753	0.748 ; 0.758
Raalte	GGDIJsselland	2021-06	0.888	0.883 ; 0.892
Reimerswaal	GGDZeeland	2021-06	0.59	0.585 ; 0.594
Renkum	Veiligheids-enGezondheidsregioGelderland-Midden	2021-06	0.861	0.857 ; 0.866
Renswoude	GGDRegioUtrecht	2021-06	0.638	0.629 ; 0.647
Reusel-De Mierden	GGDBrabant-Zuidoost	2021-06	0.857	0.85 ; 0.864
Rheden	Veiligheids-enGezondheidsregioGelderland-Midden	2021-06	0.826	0.822 ; 0.83
Rhenen	GGDRegioUtrecht	2021-06	0.723	0.718 ; 0.728
Ridderkerk	GGDRotterdam-Rijnmond	2021-06	0.729	0.725 ; 0.732
Rijssen-Holten	GGDTwente	2021-06	0.737	0.733 ; 0.741
Rijswijk	GGDHaaglanden	2021-06	0.741	0.737 ; 0.744
Roerdalen	GGDLimburg-Noord	2021-06	0.813	0.808 ; 0.818
Roermond	GGDLimburg-Noord	2021-06	0.738	0.735 ; 0.741
Roosendaal	GGDWest-Brabant	2021-06	0.776	0.773 ; 0.779
Rotterdam	GGDRotterdam-Rijnmond	2021-06	0.629	0.628 ; 0.63
Rozendaal	Veiligheids-enGezondheidsregioGelderland-Midden	2021-06	0.884	0.865 ; 0.902
Rucphen	GGDWest-Brabant	2021-06	0.811	0.806 ; 0.816
Súdwest-Fryslân	GGDFryslân	2021-06	0.768	0.766 ; 0.771
Schagen	GGDHollands-Noorden	2021-06	0.806	0.802 ; 0.809
Scherpenzeel	Veiligheids-enGezondheidsregioGelderland-Midden	2021-06	0.709	0.702 ; 0.716
Schiedam	GGDRotterdam-Rijnmond	2021-06	0.645	0.643 ; 0.648
Schiermonnikoog	GGDFryslân	2021-06	0.993	0.969 ; 1.017
Schouwen-Duiveland	GGDZeeland	2021-06	0.822	0.817 ; 0.826
Simpelveld	GGDZuid-Limburg	2021-06	0.813	0.806 ; 0.82
Sint-Michielsgestel	GGDHartvoorBrabant	2021-06	0.874	0.869 ; 0.879
Sittard-Geleen	GGDZuid-Limburg	2021-06	0.783	0.78 ; 0.785
Sliedrecht	DienstGezondheid&JeugdZHZ	2021-06	0.739	0.734 ; 0.743
Sluis	GGDZeeland	2021-06	0.82	0.815 ; 0.825
Smallingerland	GGDFryslân	2021-06	0.75	0.747 ; 0.753
Soest	GGDRegioUtrecht	2021-06	0.794	0.79 ; 0.798
Someren	GGDBrabant-Zuidoost	2021-06	0.822	0.816 ; 0.827
Son en Breugel	GGDBrabant-Zuidoost	2021-06	0.843	0.837 ; 0.849
Stadskanaal	GGDGroningen	2021-06	0.794	0.79 ; 0.799
Staphorst	GGDIJsselland	2021-06	0.517	0.512 ; 0.522
Stede Broec	GGDHollands-Noorden	2021-06	0.756	0.751 ; 0.761
Steenbergen	GGDWest-Brabant	2021-06	0.798	0.793 ; 0.803
Steenwijkerland	GGDIJsselland	2021-06	0.797	0.793 ; 0.801
Stein	GGDZuid-Limburg	2021-06	0.827	0.823 ; 0.832
Stichtse Vecht	GGDRegioUtrecht	2021-06	0.809	0.806 ; 0.812
Terneuzen	GGDZeeland	2021-06	0.794	0.791 ; 0.798
Terschelling	GGDFryslân	2021-06	0.937	0.927 ; 0.948
Texel	GGDHollands-Noorden	2021-06	0.867	0.86 ; 0.873
Teylingen	GGDHollands-Midden	2021-06	0.821	0.817 ; 0.826
Tholen	GGDZeeland	2021-06	0.662	0.658 ; 0.667
Tiel	GGDGelderland-Zuid	2021-06	0.73	0.727 ; 0.734
Tilburg	GGDHartvoorBrabant	2021-06	0.728	0.726 ; 0.73
Tubbergen	GGDTwente	2021-06	0.842	0.836 ; 0.847
Twenterand	GGDTwente	2021-06	0.779	0.775 ; 0.784
Tynaarlo	GGDDrenthe	2021-06	0.891	0.887 ; 0.896
Tytsjerksteradiel	GGDFryslân	2021-06	0.783	0.778 ; 0.787
Uitgeest	GGDKennemerland	2021-06	0.795	0.789 ; 0.802
Uithoorn	GGDAmsterdam	2021-06	0.757	0.753 ; 0.762
Urk	GGDFlevoland	2021-06	0.263	0.26 ; 0.266
Utrecht	GGDRegioUtrecht	2021-06	0.737	0.735 ; 0.738
Utrechtse Heuvelrug	GGDRegioUtrecht	2021-06	0.832	0.829 ; 0.836
Vaals	GGDZuid-Limburg	2021-06	0.635	0.629 ; 0.642
Valkenburg aan de Geul	GGDZuid-Limburg	2021-06	0.85	0.845 ; 0.856
Valkenswaard	GGDBrabant-Zuidoost	2021-06	0.845	0.841 ; 0.85
Veendam	GGDGroningen	2021-06	0.779	0.775 ; 0.784
Veenendaal	GGDRegioUtrecht	2021-06	0.722	0.719 ; 0.725
Veere	GGDZeeland	2021-06	0.824	0.819 ; 0.83
Veldhoven	GGDBrabant-Zuidoost	2021-06	0.844	0.84 ; 0.847
Velsen	GGDKennemerland	2021-06	0.765	0.762 ; 0.768
Venlo	GGDLimburg-Noord	2021-06	0.755	0.753 ; 0.758
Venray	GGDLimburg-Noord	2021-06	0.81	0.806 ; 0.814
Vijfheerenlanden	GGDRegioUtrecht	2021-06	0.766	0.762 ; 0.769
Vlaardingen	GGDRotterdam-Rijnmond	2021-06	0.709	0.706 ; 0.712
Vlieland	GGDFryslân	2021-06	0.864	0.845 ; 0.883
Vlissingen	GGDZeeland	2021-06	0.752	0.749 ; 0.756
Voerendaal	GGDZuid-Limburg	2021-06	0.849	0.842 ; 0.856
Voorschoten	GGDHollands-Midden	2021-06	0.834	0.83 ; 0.839
Voorst	GGDNoord-enOost-Gelderland	2021-06	0.862	0.857 ; 0.867
Vught	GGDHartvoorBrabant	2021-06	0.858	0.854 ; 0.863
Waadhoeke	GGDFryslân	2021-06	0.774	0.77 ; 0.778
Waalre	GGDBrabant-Zuidoost	2021-06	0.856	0.85 ; 0.862
Waalwijk	GGDHartvoorBrabant	2021-06	0.781	0.778 ; 0.785
Waddinxveen	GGDHollands-Midden	2021-06	0.752	0.747 ; 0.756
Wageningen	Veiligheids-enGezondheidsregioGelderland-Midden	2021-06	0.729	0.725 ; 0.732
Wassenaar	GGDHaaglanden	2021-06	0.804	0.8 ; 0.809
Waterland	GGDZaanstreek/Waterland	2021-06	0.833	0.827 ; 0.839
Weert	GGDLimburg-Noord	2021-06	0.791	0.788 ; 0.795
West Betuwe	GGDGelderland-Zuid	2021-06	0.76	0.757 ; 0.764
West Maas en Waal	GGDGelderland-Zuid	2021-06	0.846	0.84 ; 0.851
Westerkwartier	GGDGroningen	2021-06	0.81	0.807 ; 0.813
Westerveld	GGDDrenthe	2021-06	0.857	0.851 ; 0.862
Westervoort	Veiligheids-enGezondheidsregioGelderland-Midden	2021-06	0.798	0.792 ; 0.804
Westerwolde	GGDGroningen	2021-06	0.76	0.755 ; 0.764
Westland	GGDHaaglanden	2021-06	0.757	0.755 ; 0.76
Weststellingwerf	GGDFryslân	2021-06	0.792	0.787 ; 0.796
Westvoorne	GGDRotterdam-Rijnmond	2021-06	0.822	0.816 ; 0.828
Wierden	GGDTwente	2021-06	0.831	0.826 ; 0.836
Wijchen	GGDGelderland-Zuid	2021-06	0.841	0.837 ; 0.845
Wijdemeren	GGDGooienVechtstreek	2021-06	0.809	0.804 ; 0.814
Wijk bij Duurstede	GGDRegioUtrecht	2021-06	0.837	0.832 ; 0.842
Winterswijk	GGDNoord-enOost-Gelderland	2021-06	0.823	0.819 ; 0.828
Woensdrecht	GGDWest-Brabant	2021-06	0.824	0.819 ; 0.83
Woerden	GGDRegioUtrecht	2021-06	0.814	0.811 ; 0.818
Wormerland	GGDZaanstreek/Waterland	2021-06	0.798	0.792 ; 0.804
Woudenberg	GGDRegioUtrecht	2021-06	0.74	0.734 ; 0.747
Zaanstad	GGDZaanstreek/Waterland	2021-06	0.696	0.694 ; 0.698
Zaltbommel	GGDGelderland-Zuid	2021-06	0.694	0.689 ; 0.698
Zandvoort	GGDKennemerland	2021-06	0.764	0.758 ; 0.769
Zeewolde	GGDFlevoland	2021-06	0.705	0.7 ; 0.71
Zeist	GGDRegioUtrecht	2021-06	0.81	0.806 ; 0.813
Zevenaar	Veiligheids-enGezondheidsregioGelderland-Midden	2021-06	0.831	0.827 ; 0.835
Zoetermeer	GGDHaaglanden	2021-06	0.745	0.742 ; 0.747
Zoeterwoude	GGDHollands-Midden	2021-06	0.839	0.831 ; 0.847
Zuidplas	GGDHollands-Midden	2021-06	0.753	0.749 ; 0.756
Zundert	GGDWest-Brabant	2021-06	0.824	0.819 ; 0.829
Zutphen	GGDNoord-enOost-Gelderland	2021-06	0.783	0.78 ; 0.787
Zwartewaterland	GGDIJsselland	2021-06	0.679	0.674 ; 0.683
Zwijndrecht	DienstGezondheid&JeugdZHZ	2021-06	0.745	0.741 ; 0.749
Zwolle	GGDIJsselland	2021-06	0.768	0.765 ; 0.77
's-Gravenhage	GGDHaaglanden	2021-07	0.694	0.692 ; 0.695
's-Hertogenbosch	GGDHartvoorBrabant	2021-07	0.833	0.831 ; 0.835
Aa en Hunze	GGDDrenthe	2021-07	0.937	0.932 ; 0.942
Aalsmeer	GGDAmsterdam	2021-07	0.804	0.8 ; 0.808
Aalten	GGDNoord-enOost-Gelderland	2021-07	0.882	0.877 ; 0.886
Achtkarspelen	GGDFryslân	2021-07	0.736	0.732 ; 0.74
Alblasserdam	DienstGezondheid&JeugdZHZ	2021-07	0.708	0.703 ; 0.712
Albrandswaard	GGDRotterdam-Rijnmond	2021-07	0.812	0.807 ; 0.816
Alkmaar	GGDHollands-Noorden	2021-07	0.79	0.787 ; 0.792
Almelo	GGDTwente	2021-07	0.774	0.771 ; 0.776
Almere	GGDFlevoland	2021-07	0.698	0.696 ; 0.7
Alphen aan den Rijn	GGDHollands-Midden	2021-07	0.82	0.818 ; 0.823
Alphen-Chaam	GGDWest-Brabant	2021-07	0.905	0.898 ; 0.913
Altena	GGDWest-Brabant	2021-07	0.773	0.77 ; 0.776
Ameland	GGDFryslân	2021-07	0.973	0.961 ; 0.985
Amersfoort	GGDRegioUtrecht	2021-07	0.805	0.803 ; 0.808
Amstelveen	GGDAmsterdam	2021-07	0.785	0.783 ; 0.788
Amsterdam	GGDAmsterdam	2021-07	0.725	0.724 ; 0.726
Apeldoorn	GGDNoord-enOost-Gelderland	2021-07	0.829	0.827 ; 0.832
Arnhem	Veiligheids-enGezondheidsregioGelderland-Midden	2021-07	0.747	0.744 ; 0.749
Assen	GGDDrenthe	2021-07	0.865	0.862 ; 0.868
Asten	GGDBrabant-Zuidoost	2021-07	0.866	0.861 ; 0.872
Baarle-Nassau	GGDWest-Brabant	2021-07	0.878	0.869 ; 0.886
Baarn	GGDRegioUtrecht	2021-07	0.873	0.869 ; 0.878
Barendrecht	GGDRotterdam-Rijnmond	2021-07	0.799	0.795 ; 0.802
Barneveld	Veiligheids-enGezondheidsregioGelderland-Midden	2021-07	0.663	0.66 ; 0.666
Beek	GGDZuid-Limburg	2021-07	0.863	0.857 ; 0.868
Beekdaelen	GGDZuid-Limburg	2021-07	0.856	0.852 ; 0.86
Beesel	GGDLimburg-Noord	2021-07	0.861	0.855 ; 0.867
Berg en Dal	GGDGelderland-Zuid	2021-07	0.901	0.897 ; 0.905
Bergeijk	GGDBrabant-Zuidoost	2021-07	0.893	0.887 ; 0.898
Bergen (L.)	GGDLimburg-Noord	2021-07	0.882	0.876 ; 0.889
Bergen (NH.)	GGDHollands-Noorden	2021-07	0.861	0.857 ; 0.865
Bergen op Zoom	GGDWest-Brabant	2021-07	0.836	0.833 ; 0.839
Berkelland	GGDNoord-enOost-Gelderland	2021-07	0.907	0.903 ; 0.91
Bernheze	GGDHartvoorBrabant	2021-07	0.898	0.894 ; 0.902
Best	GGDBrabant-Zuidoost	2021-07	0.858	0.853 ; 0.862
Beuningen	GGDGelderland-Zuid	2021-07	0.883	0.878 ; 0.887
Beverwijk	GGDKennemerland	2021-07	0.748	0.744 ; 0.751
Bladel	GGDBrabant-Zuidoost	2021-07	0.888	0.882 ; 0.893
Blaricum	GGDGooienVechtstreek	2021-07	0.832	0.825 ; 0.839
Bloemendaal	GGDKennemerland	2021-07	0.909	0.904 ; 0.914
Bodegraven-Reeuwijk	GGDHollands-Midden	2021-07	0.812	0.808 ; 0.816
Boekel	GGDHartvoorBrabant	2021-07	0.879	0.872 ; 0.886
Borger-Odoorn	GGDDrenthe	2021-07	0.872	0.867 ; 0.877
Borne	GGDTwente	2021-07	0.883	0.878 ; 0.888
Borsele	GGDZeeland	2021-07	0.805	0.8 ; 0.81
Boxtel	GGDHartvoorBrabant	2021-07	0.871	0.867 ; 0.875
Breda	GGDWest-Brabant	2021-07	0.833	0.83 ; 0.835
Brielle	GGDRotterdam-Rijnmond	2021-07	0.812	0.807 ; 0.818
Bronckhorst	GGDNoord-enOost-Gelderland	2021-07	0.915	0.911 ; 0.919
Brummen	GGDNoord-enOost-Gelderland	2021-07	0.881	0.875 ; 0.886
Brunssum	GGDZuid-Limburg	2021-07	0.797	0.793 ; 0.801
Bunnik	GGDRegioUtrecht	2021-07	0.918	0.912 ; 0.924
Bunschoten	GGDRegioUtrecht	2021-07	0.773	0.768 ; 0.778
Buren	GGDGelderland-Zuid	2021-07	0.816	0.812 ; 0.821
Capelle aan den IJssel	GGDRotterdam-Rijnmond	2021-07	0.731	0.728 ; 0.734
Castricum	GGDHollands-Noorden	2021-07	0.868	0.864 ; 0.872
Coevorden	GGDDrenthe	2021-07	0.878	0.874 ; 0.883
Cranendonck	GGDBrabant-Zuidoost	2021-07	0.854	0.849 ; 0.859
Culemborg	GGDGelderland-Zuid	2021-07	0.832	0.828 ; 0.837
Dalfsen	GGDIJsselland	2021-07	0.878	0.874 ; 0.883
Dantumadiel	GGDFryslân	2021-07	0.747	0.742 ; 0.752
De Bilt	GGDRegioUtrecht	2021-07	0.886	0.882 ; 0.89
De Fryske Marren	GGDFryslân	2021-07	0.808	0.805 ; 0.811
De Ronde Venen	GGDRegioUtrecht	2021-07	0.84	0.836 ; 0.844
De Wolden	GGDDrenthe	2021-07	0.889	0.884 ; 0.893
Delft	GGDHaaglanden	2021-07	0.741	0.739 ; 0.743
Den Helder	GGDHollands-Noorden	2021-07	0.802	0.799 ; 0.805
Deurne	GGDBrabant-Zuidoost	2021-07	0.891	0.886 ; 0.895
Deventer	GGDIJsselland	2021-07	0.825	0.822 ; 0.828
Diemen	GGDAmsterdam	2021-07	0.694	0.69 ; 0.698
Dijk en Waard	GGDHollands-Noorden	2021-07	0.795	0.793 ; 0.798
Dinkelland	GGDTwente	2021-07	0.901	0.896 ; 0.905
Doesburg	Veiligheids-enGezondheidsregioGelderland-Midden	2021-07	0.851	0.844 ; 0.857
Doetinchem	GGDNoord-enOost-Gelderland	2021-07	0.854	0.851 ; 0.858
Dongen	GGDHartvoorBrabant	2021-07	0.864	0.859 ; 0.869
Dordrecht	DienstGezondheid&JeugdZHZ	2021-07	0.751	0.749 ; 0.754
Drechterland	GGDHollands-Noorden	2021-07	0.809	0.804 ; 0.814
Drimmelen	GGDWest-Brabant	2021-07	0.895	0.891 ; 0.9
Dronten	GGDFlevoland	2021-07	0.781	0.778 ; 0.785
Druten	GGDGelderland-Zuid	2021-07	0.889	0.884 ; 0.894
Duiven	Veiligheids-enGezondheidsregioGelderland-Midden	2021-07	0.863	0.859 ; 0.868
Echt-Susteren	GGDLimburg-Noord	2021-07	0.849	0.845 ; 0.853
Edam-Volendam	GGDZaanstreek/Waterland	2021-07	0.76	0.756 ; 0.764
Ede	Veiligheids-enGezondheidsregioGelderland-Midden	2021-07	0.776	0.773 ; 0.778
Eemnes	GGDRegioUtrecht	2021-07	0.862	0.855 ; 0.87
Eemsdelta	GGDGroningen	2021-07	0.839	0.836 ; 0.843
Eersel	GGDBrabant-Zuidoost	2021-07	0.911	0.906 ; 0.917
Eijsden-Margraten	GGDZuid-Limburg	2021-07	0.93	0.925 ; 0.934
Eindhoven	GGDBrabant-Zuidoost	2021-07	0.76	0.758 ; 0.762
Elburg	GGDNoord-enOost-Gelderland	2021-07	0.786	0.782 ; 0.791
Emmen	GGDDrenthe	2021-07	0.856	0.853 ; 0.859
Enkhuizen	GGDHollands-Noorden	2021-07	0.772	0.766 ; 0.777
Enschede	GGDTwente	2021-07	0.743	0.74 ; 0.745
Epe	GGDNoord-enOost-Gelderland	2021-07	0.85	0.846 ; 0.854
Ermelo	GGDNoord-enOost-Gelderland	2021-07	0.819	0.815 ; 0.823
Etten-Leur	GGDWest-Brabant	2021-07	0.85	0.847 ; 0.854
Geertruidenberg	GGDWest-Brabant	2021-07	0.878	0.873 ; 0.883
Geldrop-Mierlo	GGDBrabant-Zuidoost	2021-07	0.848	0.845 ; 0.852
Gemert-Bakel	GGDBrabant-Zuidoost	2021-07	0.871	0.867 ; 0.875
Gennep	GGDLimburg-Noord	2021-07	0.86	0.854 ; 0.865
Gilze en Rijen	GGDHartvoorBrabant	2021-07	0.858	0.853 ; 0.863
Goeree-Overflakkee	GGDRotterdam-Rijnmond	2021-07	0.796	0.792 ; 0.799
Goes	GGDZeeland	2021-07	0.852	0.848 ; 0.855
Goirle	GGDHartvoorBrabant	2021-07	0.898	0.893 ; 0.903
Gooise Meren	GGDGooienVechtstreek	2021-07	0.842	0.839 ; 0.846
Gorinchem	DienstGezondheid&JeugdZHZ	2021-07	0.767	0.763 ; 0.771
Gouda	GGDHollands-Midden	2021-07	0.778	0.775 ; 0.78
Groningen	GGDGroningen	2021-07	0.781	0.779 ; 0.783
Gulpen-Wittem	GGDZuid-Limburg	2021-07	0.898	0.892 ; 0.905
Haaksbergen	GGDTwente	2021-07	0.879	0.874 ; 0.884
Haarlem	GGDKennemerland	2021-07	0.774	0.772 ; 0.776
Haarlemmermeer	GGDKennemerland	2021-07	0.786	0.784 ; 0.789
Halderberge	GGDWest-Brabant	2021-07	0.855	0.851 ; 0.86
Hardenberg	GGDIJsselland	2021-07	0.864	0.861 ; 0.867
Harderwijk	GGDNoord-enOost-Gelderland	2021-07	0.8	0.796 ; 0.803
Hardinxveld-Giessendam	DienstGezondheid&JeugdZHZ	2021-07	0.721	0.716 ; 0.726
Harlingen	GGDFryslân	2021-07	0.833	0.827 ; 0.839
Hattem	GGDNoord-enOost-Gelderland	2021-07	0.879	0.873 ; 0.886
Heemskerk	GGDKennemerland	2021-07	0.83	0.827 ; 0.834
Heemstede	GGDKennemerland	2021-07	0.91	0.905 ; 0.915
Heerde	GGDNoord-enOost-Gelderland	2021-07	0.859	0.853 ; 0.864
Heerenveen	GGDFryslân	2021-07	0.819	0.815 ; 0.822
Heerlen	GGDZuid-Limburg	2021-07	0.748	0.745 ; 0.75
Heeze-Leende	GGDBrabant-Zuidoost	2021-07	0.914	0.908 ; 0.92
Heiloo	GGDHollands-Noorden	2021-07	0.865	0.86 ; 0.87
Hellendoorn	GGDTwente	2021-07	0.892	0.888 ; 0.896
Hellevoetsluis	GGDRotterdam-Rijnmond	2021-07	0.777	0.773 ; 0.781
Helmond	GGDBrabant-Zuidoost	2021-07	0.776	0.773 ; 0.779
Hendrik-Ido-Ambacht	DienstGezondheid&JeugdZHZ	2021-07	0.782	0.778 ; 0.786
Hengelo	GGDTwente	2021-07	0.813	0.81 ; 0.816
Het Hogeland	GGDGroningen	2021-07	0.858	0.855 ; 0.862
Heumen	GGDGelderland-Zuid	2021-07	0.909	0.903 ; 0.915
Heusden	GGDHartvoorBrabant	2021-07	0.853	0.849 ; 0.857
Hillegom	GGDHollands-Midden	2021-07	0.815	0.81 ; 0.82
Hilvarenbeek	GGDHartvoorBrabant	2021-07	0.93	0.924 ; 0.936
Hilversum	GGDGooienVechtstreek	2021-07	0.782	0.779 ; 0.784
Hoekse Waard	DienstGezondheid&JeugdZHZ	2021-07	0.808	0.806 ; 0.811
Hof van Twente	GGDTwente	2021-07	0.901	0.897 ; 0.906
Hollands Kroon	GGDHollands-Noorden	2021-07	0.798	0.795 ; 0.801
Hoogeveen	GGDDrenthe	2021-07	0.797	0.794 ; 0.8
Hoorn	GGDHollands-Noorden	2021-07	0.763	0.76 ; 0.765
Horst aan de Maas	GGDLimburg-Noord	2021-07	0.88	0.877 ; 0.884
Houten	GGDRegioUtrecht	2021-07	0.882	0.879 ; 0.886
Huizen	GGDGooienVechtstreek	2021-07	0.829	0.825 ; 0.832
Hulst	GGDZeeland	2021-07	0.882	0.877 ; 0.886
IJsselstein	GGDRegioUtrecht	2021-07	0.852	0.848 ; 0.856
Kaag en Braassem	GGDHollands-Midden	2021-07	0.843	0.838 ; 0.847
Kampen	GGDIJsselland	2021-07	0.767	0.763 ; 0.77
Kapelle	GGDZeeland	2021-07	0.864	0.857 ; 0.87
Katwijk	GGDHollands-Midden	2021-07	0.799	0.796 ; 0.802
Kerkrade	GGDZuid-Limburg	2021-07	0.761	0.758 ; 0.765
Koggenland	GGDHollands-Noorden	2021-07	0.822	0.818 ; 0.827
Krimpen aan den IJssel	GGDRotterdam-Rijnmond	2021-07	0.76	0.755 ; 0.764
Krimpenerwaard	GGDHollands-Midden	2021-07	0.816	0.812 ; 0.819
Laarbeek	GGDBrabant-Zuidoost	2021-07	0.898	0.893 ; 0.903
Land van Cuijk	GGDHartvoorBrabant	2021-07	0.903	0.901 ; 0.906
Landgraaf	GGDZuid-Limburg	2021-07	0.816	0.812 ; 0.819
Landsmeer	GGDZaanstreek/Waterland	2021-07	0.823	0.817 ; 0.83
Lansingerland	GGDRotterdam-Rijnmond	2021-07	0.823	0.82 ; 0.826
Laren	GGDGooienVechtstreek	2021-07	0.907	0.901 ; 0.914
Leeuwarden	GGDFryslân	2021-07	0.782	0.78 ; 0.785
Leiden	GGDHollands-Midden	2021-07	0.786	0.784 ; 0.788
Leiderdorp	GGDHollands-Midden	2021-07	0.869	0.864 ; 0.873
Leidschendam-Voorburg	GGDHaaglanden	2021-07	0.838	0.835 ; 0.841
Lelystad	GGDFlevoland	2021-07	0.684	0.682 ; 0.687
Leudal	GGDLimburg-Noord	2021-07	0.88	0.876 ; 0.884
Leusden	GGDRegioUtrecht	2021-07	0.884	0.879 ; 0.888
Lingewaard	Veiligheids-enGezondheidsregioGelderland-Midden	2021-07	0.896	0.893 ; 0.9
Lisse	GGDHollands-Midden	2021-07	0.84	0.836 ; 0.845
Lochem	GGDNoord-enOost-Gelderland	2021-07	0.917	0.913 ; 0.922
Loon op Zand	GGDHartvoorBrabant	2021-07	0.879	0.874 ; 0.884
Lopik	GGDRegioUtrecht	2021-07	0.805	0.799 ; 0.811
Losser	GGDTwente	2021-07	0.876	0.871 ; 0.881
Maasdriel	GGDGelderland-Zuid	2021-07	0.794	0.79 ; 0.798
Maasgouw	GGDLimburg-Noord	2021-07	0.887	0.882 ; 0.891
Maashorst	GGDHartvoorBrabant	2021-07	0.872	0.868 ; 0.875
Maassluis	GGDRotterdam-Rijnmond	2021-07	0.762	0.758 ; 0.766
Maastricht	GGDZuid-Limburg	2021-07	0.788	0.786 ; 0.791
Medemblik	GGDHollands-Noorden	2021-07	0.79	0.787 ; 0.794
Meerssen	GGDZuid-Limburg	2021-07	0.907	0.902 ; 0.913
Meierijstad	GGDHartvoorBrabant	2021-07	0.884	0.881 ; 0.887
Meppel	GGDDrenthe	2021-07	0.838	0.834 ; 0.842
Middelburg	GGDZeeland	2021-07	0.811	0.808 ; 0.814
Midden-Delfland	GGDHaaglanden	2021-07	0.863	0.858 ; 0.869
Midden-Drenthe	GGDDrenthe	2021-07	0.881	0.877 ; 0.885
Midden-Groningen	GGDGroningen	2021-07	0.835	0.831 ; 0.838
Moerdijk	GGDWest-Brabant	2021-07	0.853	0.849 ; 0.857
Molenlanden	DienstGezondheid&JeugdZHZ	2021-07	0.765	0.761 ; 0.768
Montferland	GGDNoord-enOost-Gelderland	2021-07	0.873	0.869 ; 0.877
Montfoort	GGDRegioUtrecht	2021-07	0.853	0.847 ; 0.859
Mook en Middelaar	GGDLimburg-Noord	2021-07	0.913	0.905 ; 0.921
Neder-Betuwe	GGDGelderland-Zuid	2021-07	0.602	0.598 ; 0.606
Nederweert	GGDLimburg-Noord	2021-07	0.864	0.858 ; 0.869
Nieuwegein	GGDRegioUtrecht	2021-07	0.816	0.813 ; 0.819
Nieuwkoop	GGDHollands-Midden	2021-07	0.844	0.839 ; 0.848
Nijkerk	Veiligheids-enGezondheidsregioGelderland-Midden	2021-07	0.803	0.8 ; 0.807
Nijmegen	GGDGelderland-Zuid	2021-07	0.815	0.813 ; 0.817
Nissewaard	GGDRotterdam-Rijnmond	2021-07	0.763	0.761 ; 0.766
Noardeast-Fryslân	GGDFryslân	2021-07	0.786	0.783 ; 0.79
Noord-Beveland	GGDZeeland	2021-07	0.847	0.839 ; 0.855
Noordenveld	GGDDrenthe	2021-07	0.909	0.904 ; 0.913
Noordoostpolder	GGDFlevoland	2021-07	0.741	0.737 ; 0.744
Noordwijk	GGDHollands-Midden	2021-07	0.832	0.828 ; 0.836
Nuenen, Gerwen en Nederwetten	GGDBrabant-Zuidoost	2021-07	0.906	0.901 ; 0.911
Nunspeet	GGDNoord-enOost-Gelderland	2021-07	0.718	0.714 ; 0.722
Oegstgeest	GGDHollands-Midden	2021-07	0.874	0.869 ; 0.879
Oirschot	GGDBrabant-Zuidoost	2021-07	0.911	0.905 ; 0.916
Oisterwijk	GGDHartvoorBrabant	2021-07	0.905	0.901 ; 0.91
Oldambt	GGDGroningen	2021-07	0.841	0.837 ; 0.845
Oldebroek	GGDNoord-enOost-Gelderland	2021-07	0.774	0.77 ; 0.779
Oldenzaal	GGDTwente	2021-07	0.876	0.872 ; 0.881
Olst-Wijhe	GGDIJsselland	2021-07	0.9	0.894 ; 0.905
Ommen	GGDIJsselland	2021-07	0.857	0.852 ; 0.863
Oost Gelre	GGDNoord-enOost-Gelderland	2021-07	0.909	0.904 ; 0.913
Oosterhout	GGDWest-Brabant	2021-07	0.857	0.854 ; 0.861
Ooststellingwerf	GGDFryslân	2021-07	0.838	0.833 ; 0.842
Oostzaan	GGDZaanstreek/Waterland	2021-07	0.816	0.809 ; 0.824
Opmeer	GGDHollands-Noorden	2021-07	0.797	0.791 ; 0.803
Opsterland	GGDFryslân	2021-07	0.812	0.808 ; 0.816
Oss	GGDHartvoorBrabant	2021-07	0.83	0.827 ; 0.833
Oude IJsselstreek	GGDNoord-enOost-Gelderland	2021-07	0.885	0.881 ; 0.888
Ouder-Amstel	GGDAmsterdam	2021-07	0.798	0.792 ; 0.804
Oudewater	GGDRegioUtrecht	2021-07	0.861	0.854 ; 0.868
Overbetuwe	Veiligheids-enGezondheidsregioGelderland-Midden	2021-07	0.865	0.861 ; 0.869
Papendrecht	DienstGezondheid&JeugdZHZ	2021-07	0.825	0.821 ; 0.83
Peel en Maas	GGDLimburg-Noord	2021-07	0.872	0.868 ; 0.875
Pekela	GGDGroningen	2021-07	0.805	0.798 ; 0.811
Pijnacker-Nootdorp	GGDHaaglanden	2021-07	0.848	0.844 ; 0.851
Purmerend	GGDZaanstreek/Waterland	2021-07	0.806	0.803 ; 0.809
Putten	GGDNoord-enOost-Gelderland	2021-07	0.794	0.789 ; 0.798
Raalte	GGDIJsselland	2021-07	0.931	0.927 ; 0.935
Reimerswaal	GGDZeeland	2021-07	0.62	0.616 ; 0.625
Renkum	Veiligheids-enGezondheidsregioGelderland-Midden	2021-07	0.901	0.897 ; 0.905
Renswoude	GGDRegioUtrecht	2021-07	0.673	0.664 ; 0.681
Reusel-De Mierden	GGDBrabant-Zuidoost	2021-07	0.899	0.892 ; 0.905
Rheden	Veiligheids-enGezondheidsregioGelderland-Midden	2021-07	0.867	0.863 ; 0.871
Rhenen	GGDRegioUtrecht	2021-07	0.759	0.754 ; 0.764
Ridderkerk	GGDRotterdam-Rijnmond	2021-07	0.769	0.765 ; 0.772
Rijssen-Holten	GGDTwente	2021-07	0.776	0.773 ; 0.78
Rijswijk	GGDHaaglanden	2021-07	0.78	0.777 ; 0.783
Roerdalen	GGDLimburg-Noord	2021-07	0.852	0.847 ; 0.857
Roermond	GGDLimburg-Noord	2021-07	0.778	0.775 ; 0.781
Roosendaal	GGDWest-Brabant	2021-07	0.817	0.814 ; 0.82
Rotterdam	GGDRotterdam-Rijnmond	2021-07	0.685	0.683 ; 0.686
Rozendaal	Veiligheids-enGezondheidsregioGelderland-Midden	2021-07	0.925	0.908 ; 0.943
Rucphen	GGDWest-Brabant	2021-07	0.853	0.848 ; 0.858
Súdwest-Fryslân	GGDFryslân	2021-07	0.81	0.807 ; 0.812
Schagen	GGDHollands-Noorden	2021-07	0.845	0.842 ; 0.849
Scherpenzeel	Veiligheids-enGezondheidsregioGelderland-Midden	2021-07	0.745	0.739 ; 0.752
Schiedam	GGDRotterdam-Rijnmond	2021-07	0.685	0.682 ; 0.687
Schiermonnikoog	GGDFryslân	2021-07	1.023	1.001 ; 1.046
Schouwen-Duiveland	GGDZeeland	2021-07	0.859	0.855 ; 0.863
Simpelveld	GGDZuid-Limburg	2021-07	0.851	0.844 ; 0.857
Sint-Michielsgestel	GGDHartvoorBrabant	2021-07	0.916	0.912 ; 0.921
Sittard-Geleen	GGDZuid-Limburg	2021-07	0.823	0.821 ; 0.826
Sliedrecht	DienstGezondheid&JeugdZHZ	2021-07	0.776	0.771 ; 0.78
Sluis	GGDZeeland	2021-07	0.858	0.854 ; 0.863
Smallingerland	GGDFryslân	2021-07	0.789	0.786 ; 0.792
Soest	GGDRegioUtrecht	2021-07	0.835	0.832 ; 0.839
Someren	GGDBrabant-Zuidoost	2021-07	0.863	0.857 ; 0.868
Son en Breugel	GGDBrabant-Zuidoost	2021-07	0.884	0.879 ; 0.89
Stadskanaal	GGDGroningen	2021-07	0.833	0.828 ; 0.837
Staphorst	GGDIJsselland	2021-07	0.546	0.541 ; 0.55
Stede Broec	GGDHollands-Noorden	2021-07	0.796	0.791 ; 0.8
Steenbergen	GGDWest-Brabant	2021-07	0.837	0.832 ; 0.842
Steenwijkerland	GGDIJsselland	2021-07	0.838	0.834 ; 0.841
Stein	GGDZuid-Limburg	2021-07	0.866	0.861 ; 0.871
Stichtse Vecht	GGDRegioUtrecht	2021-07	0.851	0.848 ; 0.854
Terneuzen	GGDZeeland	2021-07	0.831	0.828 ; 0.835
Terschelling	GGDFryslân	2021-07	0.973	0.963 ; 0.984
Texel	GGDHollands-Noorden	2021-07	0.902	0.896 ; 0.909
Teylingen	GGDHollands-Midden	2021-07	0.866	0.862 ; 0.87
Tholen	GGDZeeland	2021-07	0.696	0.692 ; 0.7
Tiel	GGDGelderland-Zuid	2021-07	0.77	0.767 ; 0.774
Tilburg	GGDHartvoorBrabant	2021-07	0.78	0.778 ; 0.782
Tubbergen	GGDTwente	2021-07	0.885	0.88 ; 0.891
Twenterand	GGDTwente	2021-07	0.82	0.816 ; 0.825
[truncated: 4,537 more rows]

## Sheet: Municipality primary completed
Municipality	Public health services region	period	Relative chance	95%CrI
's-Gravenhage	GGDHaaglanden	2021-03	0.395	0.394 ; 0.396
's-Hertogenbosch	GGDHartvoorBrabant	2021-03	0.545	0.542 ; 0.547
Aa en Hunze	GGDDrenthe	2021-03	0.698	0.692 ; 0.703
Aalsmeer	GGDAmsterdam	2021-03	0.56	0.556 ; 0.565
Aalten	GGDNoord-enOost-Gelderland	2021-03	0.644	0.639 ; 0.649
Achtkarspelen	GGDFryslân	2021-03	0.521	0.516 ; 0.525
Alblasserdam	DienstGezondheid&JeugdZHZ	2021-03	0.517	0.511 ; 0.522
Albrandswaard	GGDRotterdam-Rijnmond	2021-03	0.583	0.578 ; 0.588
Alkmaar	GGDHollands-Noorden	2021-03	0.548	0.545 ; 0.55
Almelo	GGDTwente	2021-03	0.537	0.534 ; 0.54
Almere	GGDFlevoland	2021-03	0.434	0.432 ; 0.435
Alphen aan den Rijn	GGDHollands-Midden	2021-03	0.546	0.543 ; 0.548
Alphen-Chaam	GGDWest-Brabant	2021-03	0.653	0.644 ; 0.661
Altena	GGDWest-Brabant	2021-03	0.543	0.54 ; 0.547
Ameland	GGDFryslân	2021-03	0.792	0.777 ; 0.808
Amersfoort	GGDRegioUtrecht	2021-03	0.525	0.523 ; 0.528
Amstelveen	GGDAmsterdam	2021-03	0.542	0.54 ; 0.545
Amsterdam	GGDAmsterdam	2021-03	0.339	0.338 ; 0.34
Apeldoorn	GGDNoord-enOost-Gelderland	2021-03	0.571	0.569 ; 0.574
Arnhem	Veiligheids-enGezondheidsregioGelderland-Midden	2021-03	0.489	0.487 ; 0.491
Assen	GGDDrenthe	2021-03	0.63	0.627 ; 0.633
Asten	GGDBrabant-Zuidoost	2021-03	0.64	0.633 ; 0.647
Baarle-Nassau	GGDWest-Brabant	2021-03	0.632	0.622 ; 0.642
Baarn	GGDRegioUtrecht	2021-03	0.646	0.641 ; 0.652
Barendrecht	GGDRotterdam-Rijnmond	2021-03	0.566	0.562 ; 0.57
Barneveld	Veiligheids-enGezondheidsregioGelderland-Midden	2021-03	0.466	0.463 ; 0.469
Beek	GGDZuid-Limburg	2021-03	0.64	0.633 ; 0.646
Beekdaelen	GGDZuid-Limburg	2021-03	0.626	0.622 ; 0.631
Beesel	GGDLimburg-Noord	2021-03	0.638	0.631 ; 0.646
Berg en Dal	GGDGelderland-Zuid	2021-03	0.671	0.667 ; 0.676
Bergeijk	GGDBrabant-Zuidoost	2021-03	0.656	0.649 ; 0.662
Bergen (L.)	GGDLimburg-Noord	2021-03	0.66	0.653 ; 0.668
Bergen (NH.)	GGDHollands-Noorden	2021-03	0.645	0.64 ; 0.65
Bergen op Zoom	GGDWest-Brabant	2021-03	0.602	0.598 ; 0.605
Berkelland	GGDNoord-enOost-Gelderland	2021-03	0.663	0.658 ; 0.667
Bernheze	GGDHartvoorBrabant	2021-03	0.662	0.657 ; 0.667
Best	GGDBrabant-Zuidoost	2021-03	0.61	0.605 ; 0.615
Beuningen	GGDGelderland-Zuid	2021-03	0.629	0.624 ; 0.634
Beverwijk	GGDKennemerland	2021-03	0.517	0.513 ; 0.521
Bladel	GGDBrabant-Zuidoost	2021-03	0.653	0.647 ; 0.659
Blaricum	GGDGooienVechtstreek	2021-03	0.601	0.593 ; 0.608
Bloemendaal	GGDKennemerland	2021-03	0.668	0.662 ; 0.674
Bodegraven-Reeuwijk	GGDHollands-Midden	2021-03	0.57	0.565 ; 0.574
Boekel	GGDHartvoorBrabant	2021-03	0.647	0.639 ; 0.656
Borger-Odoorn	GGDDrenthe	2021-03	0.645	0.64 ; 0.651
Borne	GGDTwente	2021-03	0.647	0.641 ; 0.652
Borsele	GGDZeeland	2021-03	0.591	0.585 ; 0.596
Boxtel	GGDHartvoorBrabant	2021-03	0.637	0.632 ; 0.641
Breda	GGDWest-Brabant	2021-03	0.537	0.535 ; 0.539
Brielle	GGDRotterdam-Rijnmond	2021-03	0.59	0.583 ; 0.596
Bronckhorst	GGDNoord-enOost-Gelderland	2021-03	0.678	0.673 ; 0.683
Brummen	GGDNoord-enOost-Gelderland	2021-03	0.649	0.643 ; 0.655
Brunssum	GGDZuid-Limburg	2021-03	0.568	0.563 ; 0.573
Bunnik	GGDRegioUtrecht	2021-03	0.679	0.672 ; 0.686
Bunschoten	GGDRegioUtrecht	2021-03	0.554	0.549 ; 0.56
Buren	GGDGelderland-Zuid	2021-03	0.582	0.577 ; 0.587
Capelle aan den IJssel	GGDRotterdam-Rijnmond	2021-03	0.514	0.511 ; 0.517
Castricum	GGDHollands-Noorden	2021-03	0.635	0.631 ; 0.64
Coevorden	GGDDrenthe	2021-03	0.641	0.636 ; 0.645
Cranendonck	GGDBrabant-Zuidoost	2021-03	0.632	0.626 ; 0.638
Culemborg	GGDGelderland-Zuid	2021-03	0.595	0.59 ; 0.6
Dalfsen	GGDIJsselland	2021-03	0.648	0.643 ; 0.653
Dantumadiel	GGDFryslân	2021-03	0.534	0.529 ; 0.54
De Bilt	GGDRegioUtrecht	2021-03	0.649	0.645 ; 0.654
De Fryske Marren	GGDFryslân	2021-03	0.574	0.57 ; 0.578
De Ronde Venen	GGDRegioUtrecht	2021-03	0.6	0.596 ; 0.604
De Wolden	GGDDrenthe	2021-03	0.666	0.66 ; 0.671
Delft	GGDHaaglanden	2021-03	0.492	0.49 ; 0.494
Den Helder	GGDHollands-Noorden	2021-03	0.574	0.571 ; 0.578
Deurne	GGDBrabant-Zuidoost	2021-03	0.652	0.647 ; 0.657
Deventer	GGDIJsselland	2021-03	0.564	0.562 ; 0.567
Diemen	GGDAmsterdam	2021-03	0.472	0.468 ; 0.476
Dijk en Waard	GGDHollands-Noorden	2021-03	0.546	0.544 ; 0.549
Dinkelland	GGDTwente	2021-03	0.665	0.659 ; 0.67
Doesburg	Veiligheids-enGezondheidsregioGelderland-Midden	2021-03	0.628	0.62 ; 0.636
Doetinchem	GGDNoord-enOost-Gelderland	2021-03	0.614	0.61 ; 0.618
Dongen	GGDHartvoorBrabant	2021-03	0.615	0.609 ; 0.62
Dordrecht	DienstGezondheid&JeugdZHZ	2021-03	0.513	0.511 ; 0.515
Drechterland	GGDHollands-Noorden	2021-03	0.597	0.591 ; 0.603
Drimmelen	GGDWest-Brabant	2021-03	0.638	0.633 ; 0.644
Dronten	GGDFlevoland	2021-03	0.548	0.544 ; 0.552
Druten	GGDGelderland-Zuid	2021-03	0.651	0.645 ; 0.658
Duiven	Veiligheids-enGezondheidsregioGelderland-Midden	2021-03	0.619	0.614 ; 0.624
Echt-Susteren	GGDLimburg-Noord	2021-03	0.62	0.615 ; 0.624
Edam-Volendam	GGDZaanstreek/Waterland	2021-03	0.546	0.542 ; 0.55
Ede	Veiligheids-enGezondheidsregioGelderland-Midden	2021-03	0.522	0.52 ; 0.525
Eemnes	GGDRegioUtrecht	2021-03	0.613	0.605 ; 0.622
Eemsdelta	GGDGroningen	2021-03	0.61	0.606 ; 0.614
Eersel	GGDBrabant-Zuidoost	2021-03	0.676	0.669 ; 0.682
Eijsden-Margraten	GGDZuid-Limburg	2021-03	0.692	0.686 ; 0.698
Eindhoven	GGDBrabant-Zuidoost	2021-03	0.474	0.472 ; 0.475
Elburg	GGDNoord-enOost-Gelderland	2021-03	0.557	0.552 ; 0.563
Emmen	GGDDrenthe	2021-03	0.605	0.603 ; 0.608
Enkhuizen	GGDHollands-Noorden	2021-03	0.562	0.556 ; 0.567
Enschede	GGDTwente	2021-03	0.491	0.489 ; 0.493
Epe	GGDNoord-enOost-Gelderland	2021-03	0.63	0.625 ; 0.635
Ermelo	GGDNoord-enOost-Gelderland	2021-03	0.602	0.597 ; 0.607
Etten-Leur	GGDWest-Brabant	2021-03	0.597	0.593 ; 0.601
Geertruidenberg	GGDWest-Brabant	2021-03	0.645	0.639 ; 0.651
Geldrop-Mierlo	GGDBrabant-Zuidoost	2021-03	0.62	0.615 ; 0.624
Gemert-Bakel	GGDBrabant-Zuidoost	2021-03	0.644	0.639 ; 0.649
Gennep	GGDLimburg-Noord	2021-03	0.642	0.636 ; 0.649
Gilze en Rijen	GGDHartvoorBrabant	2021-03	0.614	0.608 ; 0.619
Goeree-Overflakkee	GGDRotterdam-Rijnmond	2021-03	0.573	0.57 ; 0.577
Goes	GGDZeeland	2021-03	0.626	0.622 ; 0.631
Goirle	GGDHartvoorBrabant	2021-03	0.646	0.64 ; 0.652
Gooise Meren	GGDGooienVechtstreek	2021-03	0.601	0.597 ; 0.604
Gorinchem	DienstGezondheid&JeugdZHZ	2021-03	0.546	0.542 ; 0.55
Gouda	GGDHollands-Midden	2021-03	0.544	0.541 ; 0.547
Groningen	GGDGroningen	2021-03	0.492	0.49 ; 0.493
Gulpen-Wittem	GGDZuid-Limburg	2021-03	0.675	0.668 ; 0.682
Haaksbergen	GGDTwente	2021-03	0.653	0.647 ; 0.659
Haarlem	GGDKennemerland	2021-03	0.497	0.495 ; 0.499
Haarlemmermeer	GGDKennemerland	2021-03	0.512	0.51 ; 0.514
Halderberge	GGDWest-Brabant	2021-03	0.625	0.62 ; 0.63
Hardenberg	GGDIJsselland	2021-03	0.623	0.62 ; 0.627
Harderwijk	GGDNoord-enOost-Gelderland	2021-03	0.552	0.548 ; 0.556
Hardinxveld-Giessendam	DienstGezondheid&JeugdZHZ	2021-03	0.511	0.505 ; 0.517
Harlingen	GGDFryslân	2021-03	0.625	0.618 ; 0.632
Hattem	GGDNoord-enOost-Gelderland	2021-03	0.657	0.649 ; 0.665
Heemskerk	GGDKennemerland	2021-03	0.605	0.6 ; 0.609
Heemstede	GGDKennemerland	2021-03	0.677	0.672 ; 0.683
Heerde	GGDNoord-enOost-Gelderland	2021-03	0.635	0.628 ; 0.641
Heerenveen	GGDFryslân	2021-03	0.591	0.587 ; 0.594
Heerlen	GGDZuid-Limburg	2021-03	0.516	0.514 ; 0.519
Heeze-Leende	GGDBrabant-Zuidoost	2021-03	0.687	0.68 ; 0.694
Heiloo	GGDHollands-Noorden	2021-03	0.632	0.627 ; 0.638
Hellendoorn	GGDTwente	2021-03	0.658	0.654 ; 0.663
Hellevoetsluis	GGDRotterdam-Rijnmond	2021-03	0.551	0.547 ; 0.555
Helmond	GGDBrabant-Zuidoost	2021-03	0.529	0.527 ; 0.532
Hendrik-Ido-Ambacht	DienstGezondheid&JeugdZHZ	2021-03	0.55	0.545 ; 0.555
Hengelo	GGDTwente	2021-03	0.558	0.555 ; 0.561
Het Hogeland	GGDGroningen	2021-03	0.619	0.615 ; 0.623
Heumen	GGDGelderland-Zuid	2021-03	0.673	0.667 ; 0.68
Heusden	GGDHartvoorBrabant	2021-03	0.618	0.614 ; 0.622
Hillegom	GGDHollands-Midden	2021-03	0.593	0.588 ; 0.599
Hilvarenbeek	GGDHartvoorBrabant	2021-03	0.686	0.679 ; 0.693
Hilversum	GGDGooienVechtstreek	2021-03	0.53	0.527 ; 0.533
Hoekse Waard	DienstGezondheid&JeugdZHZ	2021-03	0.561	0.559 ; 0.564
Hof van Twente	GGDTwente	2021-03	0.668	0.663 ; 0.672
Hollands Kroon	GGDHollands-Noorden	2021-03	0.577	0.573 ; 0.58
Hoogeveen	GGDDrenthe	2021-03	0.579	0.576 ; 0.583
Hoorn	GGDHollands-Noorden	2021-03	0.539	0.536 ; 0.542
Horst aan de Maas	GGDLimburg-Noord	2021-03	0.64	0.636 ; 0.644
Houten	GGDRegioUtrecht	2021-03	0.605	0.602 ; 0.609
Huizen	GGDGooienVechtstreek	2021-03	0.587	0.583 ; 0.591
Hulst	GGDZeeland	2021-03	0.645	0.64 ; 0.651
IJsselstein	GGDRegioUtrecht	2021-03	0.611	0.606 ; 0.616
Kaag en Braassem	GGDHollands-Midden	2021-03	0.581	0.576 ; 0.585
Kampen	GGDIJsselland	2021-03	0.533	0.529 ; 0.536
Kapelle	GGDZeeland	2021-03	0.627	0.62 ; 0.635
Katwijk	GGDHollands-Midden	2021-03	0.56	0.557 ; 0.563
Kerkrade	GGDZuid-Limburg	2021-03	0.54	0.536 ; 0.543
Koggenland	GGDHollands-Noorden	2021-03	0.589	0.584 ; 0.595
Krimpen aan den IJssel	GGDRotterdam-Rijnmond	2021-03	0.555	0.55 ; 0.56
Krimpenerwaard	GGDHollands-Midden	2021-03	0.572	0.569 ; 0.576
Laarbeek	GGDBrabant-Zuidoost	2021-03	0.663	0.657 ; 0.669
Land van Cuijk	GGDHartvoorBrabant	2021-03	0.647	0.644 ; 0.65
Landgraaf	GGDZuid-Limburg	2021-03	0.598	0.593 ; 0.602
Landsmeer	GGDZaanstreek/Waterland	2021-03	0.598	0.59 ; 0.606
Lansingerland	GGDRotterdam-Rijnmond	2021-03	0.582	0.579 ; 0.586
Laren	GGDGooienVechtstreek	2021-03	0.679	0.67 ; 0.687
Leeuwarden	GGDFryslân	2021-03	0.526	0.524 ; 0.529
Leiden	GGDHollands-Midden	2021-03	0.514	0.512 ; 0.516
Leiderdorp	GGDHollands-Midden	2021-03	0.633	0.628 ; 0.638
Leidschendam-Voorburg	GGDHaaglanden	2021-03	0.595	0.592 ; 0.598
Lelystad	GGDFlevoland	2021-03	0.473	0.471 ; 0.476
Leudal	GGDLimburg-Noord	2021-03	0.649	0.644 ; 0.653
Leusden	GGDRegioUtrecht	2021-03	0.638	0.633 ; 0.643
Lingewaard	Veiligheids-enGezondheidsregioGelderland-Midden	2021-03	0.654	0.65 ; 0.658
Lisse	GGDHollands-Midden	2021-03	0.609	0.603 ; 0.614
Lochem	GGDNoord-enOost-Gelderland	2021-03	0.68	0.675 ; 0.685
Loon op Zand	GGDHartvoorBrabant	2021-03	0.641	0.636 ; 0.647
Lopik	GGDRegioUtrecht	2021-03	0.573	0.566 ; 0.579
Losser	GGDTwente	2021-03	0.642	0.636 ; 0.648
Maasdriel	GGDGelderland-Zuid	2021-03	0.57	0.565 ; 0.575
Maasgouw	GGDLimburg-Noord	2021-03	0.656	0.65 ; 0.661
Maashorst	GGDHartvoorBrabant	2021-03	0.628	0.625 ; 0.632
Maassluis	GGDRotterdam-Rijnmond	2021-03	0.557	0.553 ; 0.562
Maastricht	GGDZuid-Limburg	2021-03	0.551	0.549 ; 0.554
Medemblik	GGDHollands-Noorden	2021-03	0.574	0.57 ; 0.578
Meerssen	GGDZuid-Limburg	2021-03	0.679	0.672 ; 0.685
Meierijstad	GGDHartvoorBrabant	2021-03	0.633	0.63 ; 0.636
Meppel	GGDDrenthe	2021-03	0.604	0.599 ; 0.608
Middelburg	GGDZeeland	2021-03	0.585	0.582 ; 0.589
Midden-Delfland	GGDHaaglanden	2021-03	0.64	0.633 ; 0.646
Midden-Drenthe	GGDDrenthe	2021-03	0.655	0.65 ; 0.66
Midden-Groningen	GGDGroningen	2021-03	0.595	0.592 ; 0.599
Moerdijk	GGDWest-Brabant	2021-03	0.621	0.616 ; 0.625
Molenlanden	DienstGezondheid&JeugdZHZ	2021-03	0.547	0.543 ; 0.551
Montferland	GGDNoord-enOost-Gelderland	2021-03	0.645	0.641 ; 0.65
Montfoort	GGDRegioUtrecht	2021-03	0.602	0.595 ; 0.61
Mook en Middelaar	GGDLimburg-Noord	2021-03	0.684	0.674 ; 0.693
Neder-Betuwe	GGDGelderland-Zuid	2021-03	0.423	0.419 ; 0.428
Nederweert	GGDLimburg-Noord	2021-03	0.636	0.63 ; 0.643
Nieuwegein	GGDRegioUtrecht	2021-03	0.568	0.565 ; 0.571
Nieuwkoop	GGDHollands-Midden	2021-03	0.598	0.593 ; 0.603
Nijkerk	Veiligheids-enGezondheidsregioGelderland-Midden	2021-03	0.569	0.565 ; 0.573
Nijmegen	GGDGelderland-Zuid	2021-03	0.53	0.528 ; 0.532
Nissewaard	GGDRotterdam-Rijnmond	2021-03	0.532	0.529 ; 0.534
Noardeast-Fryslân	GGDFryslân	2021-03	0.576	0.572 ; 0.58
Noord-Beveland	GGDZeeland	2021-03	0.633	0.623 ; 0.642
Noordenveld	GGDDrenthe	2021-03	0.677	0.672 ; 0.682
Noordoostpolder	GGDFlevoland	2021-03	0.516	0.513 ; 0.52
Noordwijk	GGDHollands-Midden	2021-03	0.595	0.591 ; 0.599
Nuenen, Gerwen en Nederwetten	GGDBrabant-Zuidoost	2021-03	0.673	0.667 ; 0.679
Nunspeet	GGDNoord-enOost-Gelderland	2021-03	0.515	0.511 ; 0.52
Oegstgeest	GGDHollands-Midden	2021-03	0.637	0.632 ; 0.643
Oirschot	GGDBrabant-Zuidoost	2021-03	0.685	0.679 ; 0.692
Oisterwijk	GGDHartvoorBrabant	2021-03	0.672	0.667 ; 0.677
Oldambt	GGDGroningen	2021-03	0.613	0.608 ; 0.617
Oldebroek	GGDNoord-enOost-Gelderland	2021-03	0.546	0.541 ; 0.551
Oldenzaal	GGDTwente	2021-03	0.642	0.637 ; 0.647
Olst-Wijhe	GGDIJsselland	2021-03	0.66	0.653 ; 0.666
Ommen	GGDIJsselland	2021-03	0.64	0.633 ; 0.646
Oost Gelre	GGDNoord-enOost-Gelderland	2021-03	0.669	0.663 ; 0.674
Oosterhout	GGDWest-Brabant	2021-03	0.604	0.6 ; 0.608
Ooststellingwerf	GGDFryslân	2021-03	0.619	0.614 ; 0.625
Oostzaan	GGDZaanstreek/Waterland	2021-03	0.586	0.578 ; 0.594
Opmeer	GGDHollands-Noorden	2021-03	0.581	0.574 ; 0.589
Opsterland	GGDFryslân	2021-03	0.596	0.591 ; 0.601
Oss	GGDHartvoorBrabant	2021-03	0.57	0.567 ; 0.573
Oude IJsselstreek	GGDNoord-enOost-Gelderland	2021-03	0.639	0.634 ; 0.643
Ouder-Amstel	GGDAmsterdam	2021-03	0.576	0.569 ; 0.583
Oudewater	GGDRegioUtrecht	2021-03	0.634	0.625 ; 0.642
Overbetuwe	Veiligheids-enGezondheidsregioGelderland-Midden	2021-03	0.612	0.608 ; 0.616
Papendrecht	DienstGezondheid&JeugdZHZ	2021-03	0.591	0.587 ; 0.596
Peel en Maas	GGDLimburg-Noord	2021-03	0.643	0.639 ; 0.648
Pekela	GGDGroningen	2021-03	0.577	0.569 ; 0.584
Pijnacker-Nootdorp	GGDHaaglanden	2021-03	0.607	0.604 ; 0.611
Purmerend	GGDZaanstreek/Waterland	2021-03	0.562	0.559 ; 0.565
Putten	GGDNoord-enOost-Gelderland	2021-03	0.563	0.558 ; 0.568
Raalte	GGDIJsselland	2021-03	0.688	0.683 ; 0.693
Reimerswaal	GGDZeeland	2021-03	0.426	0.421 ; 0.431
Renkum	Veiligheids-enGezondheidsregioGelderland-Midden	2021-03	0.672	0.667 ; 0.677
Renswoude	GGDRegioUtrecht	2021-03	0.475	0.465 ; 0.485
Reusel-De Mierden	GGDBrabant-Zuidoost	2021-03	0.632	0.625 ; 0.639
Rheden	Veiligheids-enGezondheidsregioGelderland-Midden	2021-03	0.643	0.639 ; 0.647
Rhenen	GGDRegioUtrecht	2021-03	0.552	0.546 ; 0.557
Ridderkerk	GGDRotterdam-Rijnmond	2021-03	0.554	0.55 ; 0.558
Rijssen-Holten	GGDTwente	2021-03	0.567	0.563 ; 0.571
Rijswijk	GGDHaaglanden	2021-03	0.56	0.556 ; 0.563
Roerdalen	GGDLimburg-Noord	2021-03	0.63	0.624 ; 0.636
Roermond	GGDLimburg-Noord	2021-03	0.535	0.531 ; 0.538
Roosendaal	GGDWest-Brabant	2021-03	0.585	0.582 ; 0.588
Rotterdam	GGDRotterdam-Rijnmond	2021-03	0.374	0.373 ; 0.375
Rozendaal	Veiligheids-enGezondheidsregioGelderland-Midden	2021-03	0.704	0.683 ; 0.726
Rucphen	GGDWest-Brabant	2021-03	0.606	0.601 ; 0.611
Súdwest-Fryslân	GGDFryslân	2021-03	0.569	0.566 ; 0.572
Schagen	GGDHollands-Noorden	2021-03	0.63	0.626 ; 0.634
Scherpenzeel	Veiligheids-enGezondheidsregioGelderland-Midden	2021-03	0.527	0.52 ; 0.535
Schiedam	GGDRotterdam-Rijnmond	2021-03	0.483	0.481 ; 0.486
Schiermonnikoog	GGDFryslân	2021-03	0.878	0.848 ; 0.909
Schouwen-Duiveland	GGDZeeland	2021-03	0.631	0.626 ; 0.636
Simpelveld	GGDZuid-Limburg	2021-03	0.616	0.608 ; 0.624
Sint-Michielsgestel	GGDHartvoorBrabant	2021-03	0.67	0.664 ; 0.675
Sittard-Geleen	GGDZuid-Limburg	2021-03	0.579	0.577 ; 0.582
Sliedrecht	DienstGezondheid&JeugdZHZ	2021-03	0.579	0.574 ; 0.584
Sluis	GGDZeeland	2021-03	0.626	0.62 ; 0.631
Smallingerland	GGDFryslân	2021-03	0.571	0.567 ; 0.574
Soest	GGDRegioUtrecht	2021-03	0.601	0.597 ; 0.605
Someren	GGDBrabant-Zuidoost	2021-03	0.63	0.624 ; 0.636
Son en Breugel	GGDBrabant-Zuidoost	2021-03	0.656	0.649 ; 0.662
Stadskanaal	GGDGroningen	2021-03	0.602	0.598 ; 0.607
Staphorst	GGDIJsselland	2021-03	0.384	0.378 ; 0.389
Stede Broec	GGDHollands-Noorden	2021-03	0.585	0.58 ; 0.591
Steenbergen	GGDWest-Brabant	2021-03	0.611	0.605 ; 0.616
Steenwijkerland	GGDIJsselland	2021-03	0.608	0.604 ; 0.612
Stein	GGDZuid-Limburg	2021-03	0.637	0.631 ; 0.642
Stichtse Vecht	GGDRegioUtrecht	2021-03	0.606	0.603 ; 0.61
Terneuzen	GGDZeeland	2021-03	0.595	0.592 ; 0.599
Terschelling	GGDFryslân	2021-03	0.786	0.773 ; 0.8
Texel	GGDHollands-Noorden	2021-03	0.663	0.655 ; 0.67
Teylingen	GGDHollands-Midden	2021-03	0.622	0.618 ; 0.627
Tholen	GGDZeeland	2021-03	0.482	0.477 ; 0.486
Tiel	GGDGelderland-Zuid	2021-03	0.538	0.534 ; 0.541
Tilburg	GGDHartvoorBrabant	2021-03	0.491	0.489 ; 0.493
Tubbergen	GGDTwente	2021-03	0.645	0.639 ; 0.651
Twenterand	GGDTwente	2021-03	0.594	0.589 ; 0.598
Tynaarlo	GGDDrenthe	2021-03	0.701	0.696 ; 0.706
Tytsjerksteradiel	GGDFryslân	2021-03	0.608	0.603 ; 0.613
Uitgeest	GGDKennemerland	2021-03	0.589	0.582 ; 0.596
Uithoorn	GGDAmsterdam	2021-03	0.57	0.565 ; 0.575
Urk	GGDFlevoland	2021-03	0.195	0.192 ; 0.198
Utrecht	GGDRegioUtrecht	2021-03	0.452	0.451 ; 0.454
Utrechtse Heuvelrug	GGDRegioUtrecht	2021-03	0.635	0.631 ; 0.639
Vaals	GGDZuid-Limburg	2021-03	0.486	0.478 ; 0.493
Valkenburg aan de Geul	GGDZuid-Limburg	2021-03	0.668	0.661 ; 0.675
Valkenswaard	GGDBrabant-Zuidoost	2021-03	0.653	0.648 ; 0.658
Veendam	GGDGroningen	2021-03	0.58	0.575 ; 0.585
Veenendaal	GGDRegioUtrecht	2021-03	0.524	0.521 ; 0.527
Veere	GGDZeeland	2021-03	0.639	0.633 ; 0.645
Veldhoven	GGDBrabant-Zuidoost	2021-03	0.643	0.639 ; 0.647
Velsen	GGDKennemerland	2021-03	0.561	0.558 ; 0.564
Venlo	GGDLimburg-Noord	2021-03	0.565	0.562 ; 0.568
Venray	GGDLimburg-Noord	2021-03	0.601	0.597 ; 0.605
Vijfheerenlanden	GGDRegioUtrecht	2021-03	0.556	0.553 ; 0.56
Vlaardingen	GGDRotterdam-Rijnmond	2021-03	0.539	0.536 ; 0.542
Vlieland	GGDFryslân	2021-03	0.741	0.717 ; 0.765
Vlissingen	GGDZeeland	2021-03	0.565	0.561 ; 0.569
Voerendaal	GGDZuid-Limburg	2021-03	0.664	0.656 ; 0.672
Voorschoten	GGDHollands-Midden	2021-03	0.646	0.641 ; 0.652
Voorst	GGDNoord-enOost-Gelderland	2021-03	0.675	0.67 ; 0.681
Vught	GGDHartvoorBrabant	2021-03	0.659	0.654 ; 0.664
Waadhoeke	GGDFryslân	2021-03	0.599	0.595 ; 0.603
Waalre	GGDBrabant-Zuidoost	2021-03	0.678	0.671 ; 0.685
Waalwijk	GGDHartvoorBrabant	2021-03	0.57	0.567 ; 0.574
Waddinxveen	GGDHollands-Midden	2021-03	0.556	0.551 ; 0.561
Wageningen	Veiligheids-enGezondheidsregioGelderland-Midden	2021-03	0.532	0.528 ; 0.535
Wassenaar	GGDHaaglanden	2021-03	0.623	0.618 ; 0.628
Waterland	GGDZaanstreek/Waterland	2021-03	0.621	0.615 ; 0.628
Weert	GGDLimburg-Noord	2021-03	0.6	0.596 ; 0.604
West Betuwe	GGDGelderland-Zuid	2021-03	0.56	0.556 ; 0.563
West Maas en Waal	GGDGelderland-Zuid	2021-03	0.657	0.651 ; 0.663
Westerkwartier	GGDGroningen	2021-03	0.616	0.612 ; 0.619
Westerveld	GGDDrenthe	2021-03	0.676	0.67 ; 0.682
Westervoort	Veiligheids-enGezondheidsregioGelderland-Midden	2021-03	0.606	0.599 ; 0.613
Westerwolde	GGDGroningen	2021-03	0.572	0.567 ; 0.577
Westland	GGDHaaglanden	2021-03	0.558	0.555 ; 0.561
Weststellingwerf	GGDFryslân	2021-03	0.613	0.608 ; 0.619
Westvoorne	GGDRotterdam-Rijnmond	2021-03	0.642	0.635 ; 0.649
Wierden	GGDTwente	2021-03	0.634	0.629 ; 0.64
Wijchen	GGDGelderland-Zuid	2021-03	0.639	0.635 ; 0.643
Wijdemeren	GGDGooienVechtstreek	2021-03	0.603	0.598 ; 0.608
Wijk bij Duurstede	GGDRegioUtrecht	2021-03	0.632	0.627 ; 0.638
Winterswijk	GGDNoord-enOost-Gelderland	2021-03	0.619	0.614 ; 0.624
Woensdrecht	GGDWest-Brabant	2021-03	0.633	0.628 ; 0.639
Woerden	GGDRegioUtrecht	2021-03	0.606	0.602 ; 0.61
Wormerland	GGDZaanstreek/Waterland	2021-03	0.62	0.614 ; 0.627
Woudenberg	GGDRegioUtrecht	2021-03	0.569	0.562 ; 0.576
Zaanstad	GGDZaanstreek/Waterland	2021-03	0.488	0.486 ; 0.49
Zaltbommel	GGDGelderland-Zuid	2021-03	0.524	0.52 ; 0.529
Zandvoort	GGDKennemerland	2021-03	0.585	0.579 ; 0.591
Zeewolde	GGDFlevoland	2021-03	0.523	0.518 ; 0.528
Zeist	GGDRegioUtrecht	2021-03	0.609	0.605 ; 0.612
Zevenaar	Veiligheids-enGezondheidsregioGelderland-Midden	2021-03	0.637	0.633 ; 0.641
Zoetermeer	GGDHaaglanden	2021-03	0.537	0.535 ; 0.539
Zoeterwoude	GGDHollands-Midden	2021-03	0.649	0.64 ; 0.658
Zuidplas	GGDHollands-Midden	2021-03	0.563	0.559 ; 0.567
Zundert	GGDWest-Brabant	2021-03	0.629	0.624 ; 0.635
Zutphen	GGDNoord-enOost-Gelderland	2021-03	0.582	0.578 ; 0.586
Zwartewaterland	GGDIJsselland	2021-03	0.509	0.504 ; 0.514
Zwijndrecht	DienstGezondheid&JeugdZHZ	2021-03	0.556	0.552 ; 0.56
Zwolle	GGDIJsselland	2021-03	0.55	0.547 ; 0.552
's-Gravenhage	GGDHaaglanden	2021-04	0.431	0.43 ; 0.432
's-Hertogenbosch	GGDHartvoorBrabant	2021-04	0.585	0.582 ; 0.587
Aa en Hunze	GGDDrenthe	2021-04	0.735	0.73 ; 0.741
Aalsmeer	GGDAmsterdam	2021-04	0.598	0.593 ; 0.602
Aalten	GGDNoord-enOost-Gelderland	2021-04	0.682	0.677 ; 0.687
Achtkarspelen	GGDFryslân	2021-04	0.555	0.55 ; 0.56
Alblasserdam	DienstGezondheid&JeugdZHZ	2021-04	0.549	0.544 ; 0.555
Albrandswaard	GGDRotterdam-Rijnmond	2021-04	0.62	0.615 ; 0.625
Alkmaar	GGDHollands-Noorden	2021-04	0.582	0.58 ; 0.585
Almelo	GGDTwente	2021-04	0.574	0.571 ; 0.577
Almere	GGDFlevoland	2021-04	0.464	0.463 ; 0.466
Alphen aan den Rijn	GGDHollands-Midden	2021-04	0.585	0.582 ; 0.587
Alphen-Chaam	GGDWest-Brabant	2021-04	0.692	0.684 ; 0.701
Altena	GGDWest-Brabant	2021-04	0.578	0.575 ; 0.582
Ameland	GGDFryslân	2021-04	0.827	0.812 ; 0.842
Amersfoort	GGDRegioUtrecht	2021-04	0.565	0.563 ; 0.567
Amstelveen	GGDAmsterdam	2021-04	0.577	0.575 ; 0.58
Amsterdam	GGDAmsterdam	2021-04	0.363	0.362 ; 0.364
Apeldoorn	GGDNoord-enOost-Gelderland	2021-04	0.606	0.604 ; 0.609
Arnhem	Veiligheids-enGezondheidsregioGelderland-Midden	2021-04	0.526	0.524 ; 0.528
Assen	GGDDrenthe	2021-04	0.667	0.663 ; 0.67
Asten	GGDBrabant-Zuidoost	2021-04	0.676	0.67 ; 0.683
Baarle-Nassau	GGDWest-Brabant	2021-04	0.671	0.661 ; 0.68
Baarn	GGDRegioUtrecht	2021-04	0.683	0.677 ; 0.688
Barendrecht	GGDRotterdam-Rijnmond	2021-04	0.603	0.6 ; 0.607
Barneveld	Veiligheids-enGezondheidsregioGelderland-Midden	2021-04	0.498	0.495 ; 0.501
Beek	GGDZuid-Limburg	2021-04	0.676	0.669 ; 0.683
Beekdaelen	GGDZuid-Limburg	2021-04	0.662	0.658 ; 0.667
Beesel	GGDLimburg-Noord	2021-04	0.675	0.668 ; 0.682
Berg en Dal	GGDGelderland-Zuid	2021-04	0.71	0.705 ; 0.714
Bergeijk	GGDBrabant-Zuidoost	2021-04	0.694	0.688 ; 0.7
Bergen (L.)	GGDLimburg-Noord	2021-04	0.698	0.69 ; 0.705
Bergen (NH.)	GGDHollands-Noorden	2021-04	0.68	0.675 ; 0.685
Bergen op Zoom	GGDWest-Brabant	2021-04	0.637	0.634 ; 0.64
Berkelland	GGDNoord-enOost-Gelderland	2021-04	0.7	0.696 ; 0.704
Bernheze	GGDHartvoorBrabant	2021-04	0.7	0.695 ; 0.705
Best	GGDBrabant-Zuidoost	2021-04	0.649	0.644 ; 0.653
Beuningen	GGDGelderland-Zuid	2021-04	0.669	0.664 ; 0.674
Beverwijk	GGDKennemerland	2021-04	0.551	0.548 ; 0.555
Bladel	GGDBrabant-Zuidoost	2021-04	0.691	0.685 ; 0.697
Blaricum	GGDGooienVechtstreek	2021-04	0.638	0.631 ; 0.646
Bloemendaal	GGDKennemerland	2021-04	0.706	0.7 ; 0.712
Bodegraven-Reeuwijk	GGDHollands-Midden	2021-04	0.607	0.603 ; 0.611
Boekel	GGDHartvoorBrabant	2021-04	0.686	0.678 ; 0.694
Borger-Odoorn	GGDDrenthe	2021-04	0.682	0.676 ; 0.687
Borne	GGDTwente	2021-04	0.685	0.679 ; 0.69
Borsele	GGDZeeland	2021-04	0.624	0.619 ; 0.63
Boxtel	GGDHartvoorBrabant	2021-04	0.674	0.67 ; 0.679
Breda	GGDWest-Brabant	2021-04	0.576	0.574 ; 0.579
Brielle	GGDRotterdam-Rijnmond	2021-04	0.627	0.621 ; 0.633
Bronckhorst	GGDNoord-enOost-Gelderland	2021-04	0.716	0.711 ; 0.72
Brummen	GGDNoord-enOost-Gelderland	2021-04	0.687	0.681 ; 0.692
Brunssum	GGDZuid-Limburg	2021-04	0.603	0.598 ; 0.607
Bunnik	GGDRegioUtrecht	2021-04	0.717	0.71 ; 0.725
Bunschoten	GGDRegioUtrecht	2021-04	0.59	0.584 ; 0.595
Buren	GGDGelderland-Zuid	2021-04	0.62	0.615 ; 0.625
Capelle aan den IJssel	GGDRotterdam-Rijnmond	2021-04	0.549	0.546 ; 0.552
Castricum	GGDHollands-Noorden	2021-04	0.673	0.668 ; 0.677
Coevorden	GGDDrenthe	2021-04	0.678	0.673 ; 0.682
Cranendonck	GGDBrabant-Zuidoost	2021-04	0.668	0.663 ; 0.674
Culemborg	GGDGelderland-Zuid	2021-04	0.632	0.627 ; 0.637
Dalfsen	GGDIJsselland	2021-04	0.686	0.681 ; 0.691
Dantumadiel	GGDFryslân	2021-04	0.568	0.562 ; 0.573
De Bilt	GGDRegioUtrecht	2021-04	0.686	0.682 ; 0.69
De Fryske Marren	GGDFryslân	2021-04	0.611	0.607 ; 0.614
De Ronde Venen	GGDRegioUtrecht	2021-04	0.637	0.633 ; 0.641
De Wolden	GGDDrenthe	2021-04	0.702	0.697 ; 0.708
Delft	GGDHaaglanden	2021-04	0.528	0.526 ; 0.531
Den Helder	GGDHollands-Noorden	2021-04	0.61	0.606 ; 0.613
Deurne	GGDBrabant-Zuidoost	2021-04	0.69	0.685 ; 0.695
Deventer	GGDIJsselland	2021-04	0.603	0.601 ; 0.606
Diemen	GGDAmsterdam	2021-04	0.505	0.501 ; 0.509
Dijk en Waard	GGDHollands-Noorden	2021-04	0.584	0.581 ; 0.587
Dinkelland	GGDTwente	2021-04	0.704	0.698 ; 0.709
Doesburg	Veiligheids-enGezondheidsregioGelderland-Midden	2021-04	0.664	0.657 ; 0.672
Doetinchem	GGDNoord-enOost-Gelderland	2021-04	0.651	0.648 ; 0.655
Dongen	GGDHartvoorBrabant	2021-04	0.653	0.648 ; 0.659
Dordrecht	DienstGezondheid&JeugdZHZ	2021-04	0.549	0.547 ; 0.551
Drechterland	GGDHollands-Noorden	2021-04	0.633	0.628 ; 0.639
Drimmelen	GGDWest-Brabant	2021-04	0.678	0.673 ; 0.683
Dronten	GGDFlevoland	2021-04	0.585	0.581 ; 0.589
Druten	GGDGelderland-Zuid	2021-04	0.689	0.683 ; 0.695
Duiven	Veiligheids-enGezondheidsregioGelderland-Midden	2021-04	0.659	0.654 ; 0.664
Echt-Susteren	GGDLimburg-Noord	2021-04	0.656	0.651 ; 0.66
Edam-Volendam	GGDZaanstreek/Waterland	2021-04	0.582	0.577 ; 0.586
Ede	Veiligheids-enGezondheidsregioGelderland-Midden	2021-04	0.559	0.557 ; 0.562
Eemnes	GGDRegioUtrecht	2021-04	0.652	0.644 ; 0.66
Eemsdelta	GGDGroningen	2021-04	0.645	0.641 ; 0.649
Eersel	GGDBrabant-Zuidoost	2021-04	0.714	0.708 ; 0.72
Eijsden-Margraten	GGDZuid-Limburg	2021-04	0.73	0.724 ; 0.735
Eindhoven	GGDBrabant-Zuidoost	2021-04	0.511	0.509 ; 0.513
Elburg	GGDNoord-enOost-Gelderland	2021-04	0.594	0.588 ; 0.599
Emmen	GGDDrenthe	2021-04	0.642	0.639 ; 0.645
Enkhuizen	GGDHollands-Noorden	2021-04	0.597	0.591 ; 0.602
Enschede	GGDTwente	2021-04	0.528	0.526 ; 0.53
Epe	GGDNoord-enOost-Gelderland	2021-04	0.666	0.661 ; 0.671
Ermelo	GGDNoord-enOost-Gelderland	2021-04	0.636	0.631 ; 0.641
Etten-Leur	GGDWest-Brabant	2021-04	0.636	0.632 ; 0.64
Geertruidenberg	GGDWest-Brabant	2021-04	0.682	0.677 ; 0.688
Geldrop-Mierlo	GGDBrabant-Zuidoost	2021-04	0.656	0.652 ; 0.66
Gemert-Bakel	GGDBrabant-Zuidoost	2021-04	0.681	0.676 ; 0.686
Gennep	GGDLimburg-Noord	2021-04	0.678	0.671 ; 0.684
Gilze en Rijen	GGDHartvoorBrabant	2021-04	0.652	0.647 ; 0.657
Goeree-Overflakkee	GGDRotterdam-Rijnmond	2021-04	0.608	0.605 ; 0.612
Goes	GGDZeeland	2021-04	0.661	0.657 ; 0.666
Goirle	GGDHartvoorBrabant	2021-04	0.686	0.68 ; 0.691
Gooise Meren	GGDGooienVechtstreek	2021-04	0.638	0.634 ; 0.641
Gorinchem	DienstGezondheid&JeugdZHZ	2021-04	0.582	0.578 ; 0.586
Gouda	GGDHollands-Midden	2021-04	0.581	0.578 ; 0.584
Groningen	GGDGroningen	2021-04	0.531	0.529 ; 0.532
Gulpen-Wittem	GGDZuid-Limburg	2021-04	0.711	0.704 ; 0.719
Haaksbergen	GGDTwente	2021-04	0.691	0.685 ; 0.696
Haarlem	GGDKennemerland	2021-04	0.535	0.533 ; 0.537
Haarlemmermeer	GGDKennemerland	2021-04	0.55	0.548 ; 0.552
Halderberge	GGDWest-Brabant	2021-04	0.661	0.657 ; 0.666
Hardenberg	GGDIJsselland	2021-04	0.66	0.657 ; 0.664
Harderwijk	GGDNoord-enOost-Gelderland	2021-04	0.589	0.585 ; 0.592
Hardinxveld-Giessendam	DienstGezondheid&JeugdZHZ	2021-04	0.544	0.538 ; 0.55
Harlingen	GGDFryslân	2021-04	0.66	0.654 ; 0.667
Hattem	GGDNoord-enOost-Gelderland	2021-04	0.695	0.687 ; 0.702
Heemskerk	GGDKennemerland	2021-04	0.64	0.636 ; 0.644
Heemstede	GGDKennemerland	2021-04	0.715	0.71 ; 0.721
Heerde	GGDNoord-enOost-Gelderland	2021-04	0.672	0.666 ; 0.678
Heerenveen	GGDFryslân	2021-04	0.626	0.623 ; 0.63
Heerlen	GGDZuid-Limburg	2021-04	0.551	0.548 ; 0.553
Heeze-Leende	GGDBrabant-Zuidoost	2021-04	0.725	0.718 ; 0.732
Heiloo	GGDHollands-Noorden	2021-04	0.668	0.663 ; 0.674
Hellendoorn	GGDTwente	2021-04	0.696	0.691 ; 0.701
Hellevoetsluis	GGDRotterdam-Rijnmond	2021-04	0.587	0.583 ; 0.591
Helmond	GGDBrabant-Zuidoost	2021-04	0.565	0.562 ; 0.568
Hendrik-Ido-Ambacht	DienstGezondheid&JeugdZHZ	2021-04	0.586	0.582 ; 0.591
Hengelo	GGDTwente	2021-04	0.596	0.593 ; 0.599
Het Hogeland	GGDGroningen	2021-04	0.656	0.652 ; 0.66
Heumen	GGDGelderland-Zuid	2021-04	0.712	0.706 ; 0.719
Heusden	GGDHartvoorBrabant	2021-04	0.655	0.651 ; 0.659
Hillegom	GGDHollands-Midden	2021-04	0.63	0.624 ; 0.635
Hilvarenbeek	GGDHartvoorBrabant	2021-04	0.725	0.719 ; 0.732
Hilversum	GGDGooienVechtstreek	2021-04	0.568	0.565 ; 0.571
Hoekse Waard	DienstGezondheid&JeugdZHZ	2021-04	0.599	0.596 ; 0.602
Hof van Twente	GGDTwente	2021-04	0.706	0.701 ; 0.71
Hollands Kroon	GGDHollands-Noorden	2021-04	0.613	0.609 ; 0.617
Hoogeveen	GGDDrenthe	2021-04	0.613	0.61 ; 0.617
Hoorn	GGDHollands-Noorden	2021-04	0.575	0.572 ; 0.578
Horst aan de Maas	GGDLimburg-Noord	2021-04	0.676	0.672 ; 0.681
Houten	GGDRegioUtrecht	2021-04	0.646	0.642 ; 0.65
Huizen	GGDGooienVechtstreek	2021-04	0.624	0.62 ; 0.628
Hulst	GGDZeeland	2021-04	0.682	0.677 ; 0.687
IJsselstein	GGDRegioUtrecht	2021-04	0.648	0.644 ; 0.653
Kaag en Braassem	GGDHollands-Midden	2021-04	0.62	0.615 ; 0.624
Kampen	GGDIJsselland	2021-04	0.569	0.566 ; 0.573
Kapelle	GGDZeeland	2021-04	0.664	0.656 ; 0.671
Katwijk	GGDHollands-Midden	2021-04	0.596	0.592 ; 0.599
Kerkrade	GGDZuid-Limburg	2021-04	0.573	0.57 ; 0.577
Koggenland	GGDHollands-Noorden	2021-04	0.626	0.621 ; 0.632
Krimpen aan den IJssel	GGDRotterdam-Rijnmond	2021-04	0.59	0.585 ; 0.594
Krimpenerwaard	GGDHollands-Midden	2021-04	0.61	0.606 ; 0.613
Laarbeek	GGDBrabant-Zuidoost	2021-04	0.701	0.695 ; 0.707
Land van Cuijk	GGDHartvoorBrabant	2021-04	0.685	0.682 ; 0.688
Landgraaf	GGDZuid-Limburg	2021-04	0.632	0.627 ; 0.636
Landsmeer	GGDZaanstreek/Waterland	2021-04	0.635	0.628 ; 0.643
Lansingerland	GGDRotterdam-Rijnmond	2021-04	0.621	0.618 ; 0.625
Laren	GGDGooienVechtstreek	2021-04	0.716	0.708 ; 0.724
Leeuwarden	GGDFryslân	2021-04	0.563	0.561 ; 0.566
Leiden	GGDHollands-Midden	2021-04	0.553	0.55 ; 0.555
Leiderdorp	GGDHollands-Midden	2021-04	0.671	0.666 ; 0.676
Leidschendam-Voorburg	GGDHaaglanden	2021-04	0.632	0.629 ; 0.635
Lelystad	GGDFlevoland	2021-04	0.507	0.504 ; 0.509
Leudal	GGDLimburg-Noord	2021-04	0.686	0.681 ; 0.69
Leusden	GGDRegioUtrecht	2021-04	0.676	0.671 ; 0.681
Lingewaard	Veiligheids-enGezondheidsregioGelderland-Midden	2021-04	0.693	0.689 ; 0.697
Lisse	GGDHollands-Midden	2021-04	0.646	0.641 ; 0.651
Lochem	GGDNoord-enOost-Gelderland	2021-04	0.718	0.713 ; 0.723
Loon op Zand	GGDHartvoorBrabant	2021-04	0.679	0.674 ; 0.685
Lopik	GGDRegioUtrecht	2021-04	0.61	0.603 ; 0.617
Losser	GGDTwente	2021-04	0.68	0.674 ; 0.685
Maasdriel	GGDGelderland-Zuid	2021-04	0.607	0.602 ; 0.612
Maasgouw	GGDLimburg-Noord	2021-04	0.692	0.687 ; 0.698
Maashorst	GGDHartvoorBrabant	2021-04	0.666	0.663 ; 0.67
Maassluis	GGDRotterdam-Rijnmond	2021-04	0.592	0.588 ; 0.597
Maastricht	GGDZuid-Limburg	2021-04	0.584	0.581 ; 0.586
Medemblik	GGDHollands-Noorden	2021-04	0.611	0.607 ; 0.614
Meerssen	GGDZuid-Limburg	2021-04	0.716	0.709 ; 0.722
Meierijstad	GGDHartvoorBrabant	2021-04	0.67	0.667 ; 0.674
Meppel	GGDDrenthe	2021-04	0.641	0.637 ; 0.646
Middelburg	GGDZeeland	2021-04	0.619	0.616 ; 0.623
Midden-Delfland	GGDHaaglanden	2021-04	0.678	0.672 ; 0.684
Midden-Drenthe	GGDDrenthe	2021-04	0.692	0.687 ; 0.697
Midden-Groningen	GGDGroningen	2021-04	0.631	0.628 ; 0.635
Moerdijk	GGDWest-Brabant	2021-04	0.657	0.653 ; 0.662
Molenlanden	DienstGezondheid&JeugdZHZ	2021-04	0.582	0.579 ; 0.586
Montferland	GGDNoord-enOost-Gelderland	2021-04	0.683	0.679 ; 0.688
Montfoort	GGDRegioUtrecht	2021-04	0.641	0.634 ; 0.648
Mook en Middelaar	GGDLimburg-Noord	2021-04	0.722	0.712 ; 0.731
Neder-Betuwe	GGDGelderland-Zuid	2021-04	0.451	0.447 ; 0.455
Nederweert	GGDLimburg-Noord	2021-04	0.673	0.667 ; 0.68
Nieuwegein	GGDRegioUtrecht	2021-04	0.606	0.603 ; 0.609
Nieuwkoop	GGDHollands-Midden	2021-04	0.635	0.631 ; 0.64
Nijkerk	Veiligheids-enGezondheidsregioGelderland-Midden	2021-04	0.607	0.603 ; 0.611
Nijmegen	GGDGelderland-Zuid	2021-04	0.57	0.568 ; 0.572
Nissewaard	GGDRotterdam-Rijnmond	2021-04	0.568	0.565 ; 0.571
Noardeast-Fryslân	GGDFryslân	2021-04	0.61	0.606 ; 0.614
Noord-Beveland	GGDZeeland	2021-04	0.667	0.658 ; 0.676
Noordenveld	GGDDrenthe	2021-04	0.715	0.71 ; 0.72
Noordoostpolder	GGDFlevoland	2021-04	0.551	0.547 ; 0.554
Noordwijk	GGDHollands-Midden	2021-04	0.631	0.628 ; 0.635
Nuenen, Gerwen en Nederwetten	GGDBrabant-Zuidoost	2021-04	0.711	0.705 ; 0.716
Nunspeet	GGDNoord-enOost-Gelderland	2021-04	0.547	0.543 ; 0.552
Oegstgeest	GGDHollands-Midden	2021-04	0.675	0.67 ; 0.681
Oirschot	GGDBrabant-Zuidoost	2021-04	0.724	0.717 ; 0.73
Oisterwijk	GGDHartvoorBrabant	2021-04	0.71	0.705 ; 0.715
Oldambt	GGDGroningen	2021-04	0.648	0.644 ; 0.653
Oldebroek	GGDNoord-enOost-Gelderland	2021-04	0.582	0.576 ; 0.587
Oldenzaal	GGDTwente	2021-04	0.68	0.675 ; 0.685
Olst-Wijhe	GGDIJsselland	2021-04	0.698	0.692 ; 0.705
Ommen	GGDIJsselland	2021-04	0.676	0.67 ; 0.683
Oost Gelre	GGDNoord-enOost-Gelderland	2021-04	0.707	0.702 ; 0.713
Oosterhout	GGDWest-Brabant	2021-04	0.642	0.639 ; 0.646
Ooststellingwerf	GGDFryslân	2021-04	0.655	0.649 ; 0.66
Oostzaan	GGDZaanstreek/Waterland	2021-04	0.623	0.615 ; 0.631
Opmeer	GGDHollands-Noorden	2021-04	0.617	0.61 ; 0.624
Opsterland	GGDFryslân	2021-04	0.631	0.627 ; 0.636
Oss	GGDHartvoorBrabant	2021-04	0.609	0.606 ; 0.611
Oude IJsselstreek	GGDNoord-enOost-Gelderland	2021-04	0.677	0.672 ; 0.681
Ouder-Amstel	GGDAmsterdam	2021-04	0.611	0.605 ; 0.618
Oudewater	GGDRegioUtrecht	2021-04	0.671	0.663 ; 0.68
Overbetuwe	Veiligheids-enGezondheidsregioGelderland-Midden	2021-04	0.652	0.648 ; 0.656
Papendrecht	DienstGezondheid&JeugdZHZ	2021-04	0.629	0.624 ; 0.633
Peel en Maas	GGDLimburg-Noord	2021-04	0.68	0.675 ; 0.684
Pekela	GGDGroningen	2021-04	0.612	0.605 ; 0.619
Pijnacker-Nootdorp	GGDHaaglanden	2021-04	0.645	0.641 ; 0.649
Purmerend	GGDZaanstreek/Waterland	2021-04	0.597	0.595 ; 0.6
Putten	GGDNoord-enOost-Gelderland	2021-04	0.599	0.594 ; 0.604
Raalte	GGDIJsselland	2021-04	0.727	0.723 ; 0.732
Reimerswaal	GGDZeeland	2021-04	0.454	0.449 ; 0.458
Renkum	Veiligheids-enGezondheidsregioGelderland-Midden	2021-04	0.71	0.705 ; 0.714
Renswoude	GGDRegioUtrecht	2021-04	0.506	0.497 ; 0.516
Reusel-De Mierden	GGDBrabant-Zuidoost	2021-04	0.672	0.665 ; 0.679
Rheden	Veiligheids-enGezondheidsregioGelderland-Midden	2021-04	0.68	0.676 ; 0.684
Rhenen	GGDRegioUtrecht	2021-04	0.585	0.579 ; 0.59
Ridderkerk	GGDRotterdam-Rijnmond	2021-04	0.589	0.585 ; 0.593
Rijssen-Holten	GGDTwente	2021-04	0.601	0.597 ; 0.605
Rijswijk	GGDHaaglanden	2021-04	0.594	0.591 ; 0.598
Roerdalen	GGDLimburg-Noord	2021-04	0.666	0.66 ; 0.672
Roermond	GGDLimburg-Noord	2021-04	0.57	0.567 ; 0.574
Roosendaal	GGDWest-Brabant	2021-04	0.619	0.616 ; 0.622
Rotterdam	GGDRotterdam-Rijnmond	2021-04	0.41	0.409 ; 0.411
Rozendaal	Veiligheids-enGezondheidsregioGelderland-Midden	2021-04	0.744	0.723 ; 0.765
Rucphen	GGDWest-Brabant	2021-04	0.644	0.639 ; 0.65
Súdwest-Fryslân	GGDFryslân	2021-04	0.607	0.604 ; 0.61
Schagen	GGDHollands-Noorden	2021-04	0.666	0.662 ; 0.67
Scherpenzeel	Veiligheids-enGezondheidsregioGelderland-Midden	2021-04	0.561	0.553 ; 0.568
Schiedam	GGDRotterdam-Rijnmond	2021-04	0.517	0.514 ; 0.519
Schiermonnikoog	GGDFryslân	2021-04	0.909	0.88 ; 0.938
Schouwen-Duiveland	GGDZeeland	2021-04	0.666	0.661 ; 0.67
Simpelveld	GGDZuid-Limburg	2021-04	0.652	0.644 ; 0.66
Sint-Michielsgestel	GGDHartvoorBrabant	2021-04	0.709	0.704 ; 0.714
Sittard-Geleen	GGDZuid-Limburg	2021-04	0.614	0.611 ; 0.616
Sliedrecht	DienstGezondheid&JeugdZHZ	2021-04	0.612	0.607 ; 0.617
Sluis	GGDZeeland	2021-04	0.662	0.656 ; 0.667
Smallingerland	GGDFryslân	2021-04	0.605	0.602 ; 0.609
Soest	GGDRegioUtrecht	2021-04	0.638	0.634 ; 0.642
Someren	GGDBrabant-Zuidoost	2021-04	0.667	0.662 ; 0.673
Son en Breugel	GGDBrabant-Zuidoost	2021-04	0.694	0.687 ; 0.7
Stadskanaal	GGDGroningen	2021-04	0.638	0.633 ; 0.642
Staphorst	GGDIJsselland	2021-04	0.409	0.404 ; 0.414
Stede Broec	GGDHollands-Noorden	2021-04	0.621	0.616 ; 0.627
Steenbergen	GGDWest-Brabant	2021-04	0.647	0.641 ; 0.652
Steenwijkerland	GGDIJsselland	2021-04	0.644	0.64 ; 0.648
Stein	GGDZuid-Limburg	2021-04	0.672	0.667 ; 0.678
Stichtse Vecht	GGDRegioUtrecht	2021-04	0.643	0.639 ; 0.646
Terneuzen	GGDZeeland	2021-04	0.63	0.626 ; 0.633
Terschelling	GGDFryslân	2021-04	0.822	0.809 ; 0.835
Texel	GGDHollands-Noorden	2021-04	0.698	0.691 ; 0.706
Teylingen	GGDHollands-Midden	2021-04	0.66	0.656 ; 0.665
Tholen	GGDZeeland	2021-04	0.513	0.508 ; 0.517
Tiel	GGDGelderland-Zuid	2021-04	0.573	0.569 ; 0.577
Tilburg	GGDHartvoorBrabant	2021-04	0.529	0.527 ; 0.531
Tubbergen	GGDTwente	2021-04	0.684	0.678 ; 0.69
Twenterand	GGDTwente	2021-04	0.63	0.625 ; 0.634
Tynaarlo	GGDDrenthe	2021-04	0.739	0.734 ; 0.744
Tytsjerksteradiel	GGDFryslân	2021-04	0.643	0.638 ; 0.647
Uitgeest	GGDKennemerland	2021-04	0.627	0.621 ; 0.634
Uithoorn	GGDAmsterdam	2021-04	0.606	0.601 ; 0.61
Urk	GGDFlevoland	2021-04	0.209	0.206 ; 0.213
Utrecht	GGDRegioUtrecht	2021-04	0.484	0.482 ; 0.485
Utrechtse Heuvelrug	GGDRegioUtrecht	2021-04	0.672	0.668 ; 0.676
Vaals	GGDZuid-Limburg	2021-04	0.514	0.507 ; 0.521
Valkenburg aan de Geul	GGDZuid-Limburg	2021-04	0.704	0.697 ; 0.71
Valkenswaard	GGDBrabant-Zuidoost	2021-04	0.691	0.686 ; 0.696
Veendam	GGDGroningen	2021-04	0.617	0.612 ; 0.622
Veenendaal	GGDRegioUtrecht	2021-04	0.561	0.558 ; 0.564
Veere	GGDZeeland	2021-04	0.674	0.668 ; 0.679
Veldhoven	GGDBrabant-Zuidoost	2021-04	0.681	0.677 ; 0.685
Velsen	GGDKennemerland	2021-04	0.596	0.593 ; 0.599
Venlo	GGDLimburg-Noord	2021-04	0.598	0.596 ; 0.601
Venray	GGDLimburg-Noord	2021-04	0.639	0.635 ; 0.643
Vijfheerenlanden	GGDRegioUtrecht	2021-04	0.594	0.59 ; 0.597
Vlaardingen	GGDRotterdam-Rijnmond	2021-04	0.572	0.569 ; 0.575
Vlieland	GGDFryslân	2021-04	0.771	0.749 ; 0.795
Vlissingen	GGDZeeland	2021-04	0.598	0.594 ; 0.602
Voerendaal	GGDZuid-Limburg	2021-04	0.701	0.693 ; 0.708
Voorschoten	GGDHollands-Midden	2021-04	0.684	0.679 ; 0.69
Voorst	GGDNoord-enOost-Gelderland	2021-04	0.713	0.708 ; 0.719
Vught	GGDHartvoorBrabant	2021-04	0.697	0.692 ; 0.702
Waadhoeke	GGDFryslân	2021-04	0.633	0.63 ; 0.637
Waalre	GGDBrabant-Zuidoost	2021-04	0.715	0.709 ; 0.722
Waalwijk	GGDHartvoorBrabant	2021-04	0.608	0.605 ; 0.612
Waddinxveen	GGDHollands-Midden	2021-04	0.592	0.588 ; 0.597
Wageningen	Veiligheids-enGezondheidsregioGelderland-Midden	2021-04	0.57	0.566 ; 0.573
Wassenaar	GGDHaaglanden	2021-04	0.659	0.654 ; 0.664
Waterland	GGDZaanstreek/Waterland	2021-04	0.66	0.654 ; 0.666
Weert	GGDLimburg-Noord	2021-04	0.636	0.633 ; 0.64
West Betuwe	GGDGelderland-Zuid	2021-04	0.596	0.593 ; 0.6
West Maas en Waal	GGDGelderland-Zuid	2021-04	0.695	0.689 ; 0.701
Westerkwartier	GGDGroningen	2021-04	0.653	0.649 ; 0.656
Westerveld	GGDDrenthe	2021-04	0.712	0.706 ; 0.718
Westervoort	Veiligheids-enGezondheidsregioGelderland-Midden	2021-04	0.644	0.638 ; 0.651
Westerwolde	GGDGroningen	2021-04	0.606	0.601 ; 0.61
Westland	GGDHaaglanden	2021-04	0.594	0.591 ; 0.596
Weststellingwerf	GGDFryslân	2021-04	0.649	0.644 ; 0.654
Westvoorne	GGDRotterdam-Rijnmond	2021-04	0.679	0.672 ; 0.686
Wierden	GGDTwente	2021-04	0.672	0.667 ; 0.678
Wijchen	GGDGelderland-Zuid	2021-04	0.678	0.674 ; 0.682
Wijdemeren	GGDGooienVechtstreek	2021-04	0.642	0.636 ; 0.647
Wijk bij Duurstede	GGDRegioUtrecht	2021-04	0.671	0.665 ; 0.676
Winterswijk	GGDNoord-enOost-Gelderland	2021-04	0.657	0.652 ; 0.662
Woensdrecht	GGDWest-Brabant	2021-04	0.671	0.665 ; 0.676
Woerden	GGDRegioUtrecht	2021-04	0.643	0.64 ; 0.647
Wormerland	GGDZaanstreek/Waterland	2021-04	0.657	0.651 ; 0.664
Woudenberg	GGDRegioUtrecht	2021-04	0.604	0.597 ; 0.611
Zaanstad	GGDZaanstreek/Waterland	2021-04	0.524	0.522 ; 0.526
Zaltbommel	GGDGelderland-Zuid	2021-04	0.558	0.554 ; 0.563
Zandvoort	GGDKennemerland	2021-04	0.621	0.615 ; 0.627
Zeewolde	GGDFlevoland	2021-04	0.558	0.553 ; 0.563
Zeist	GGDRegioUtrecht	2021-04	0.645	0.642 ; 0.649
Zevenaar	Veiligheids-enGezondheidsregioGelderland-Midden	2021-04	0.675	0.671 ; 0.679
Zoetermeer	GGDHaaglanden	2021-04	0.575	0.572 ; 0.577
Zoeterwoude	GGDHollands-Midden	2021-04	0.687	0.678 ; 0.696
Zuidplas	GGDHollands-Midden	2021-04	0.6	0.596 ; 0.604
Zundert	GGDWest-Brabant	2021-04	0.667	0.661 ; 0.672
Zutphen	GGDNoord-enOost-Gelderland	2021-04	0.619	0.615 ; 0.622
Zwartewaterland	GGDIJsselland	2021-04	0.543	0.538 ; 0.548
Zwijndrecht	DienstGezondheid&JeugdZHZ	2021-04	0.592	0.588 ; 0.596
Zwolle	GGDIJsselland	2021-04	0.589	0.587 ; 0.592
's-Gravenhage	GGDHaaglanden	2021-05	0.479	0.478 ; 0.48
's-Hertogenbosch	GGDHartvoorBrabant	2021-05	0.635	0.633 ; 0.637
Aa en Hunze	GGDDrenthe	2021-05	0.778	0.772 ; 0.783
Aalsmeer	GGDAmsterdam	2021-05	0.639	0.634 ; 0.643
Aalten	GGDNoord-enOost-Gelderland	2021-05	0.725	0.72 ; 0.73
Achtkarspelen	GGDFryslân	2021-05	0.592	0.588 ; 0.597
Alblasserdam	DienstGezondheid&JeugdZHZ	2021-05	0.584	0.579 ; 0.59
Albrandswaard	GGDRotterdam-Rijnmond	2021-05	0.661	0.656 ; 0.666
Alkmaar	GGDHollands-Noorden	2021-05	0.625	0.622 ; 0.627
Almelo	GGDTwente	2021-05	0.615	0.612 ; 0.618
Almere	GGDFlevoland	2021-05	0.51	0.509 ; 0.512
Alphen aan den Rijn	GGDHollands-Midden	2021-05	0.63	0.628 ; 0.633
Alphen-Chaam	GGDWest-Brabant	2021-05	0.735	0.727 ; 0.743
Altena	GGDWest-Brabant	2021-05	0.619	0.616 ; 0.622
Ameland	GGDFryslân	2021-05	0.862	0.848 ; 0.877
Amersfoort	GGDRegioUtrecht	2021-05	0.611	0.609 ; 0.613
Amstelveen	GGDAmsterdam	2021-05	0.619	0.616 ; 0.622
Amsterdam	GGDAmsterdam	2021-05	0.421	0.42 ; 0.422
Apeldoorn	GGDNoord-enOost-Gelderland	2021-05	0.655	0.653 ; 0.657
Arnhem	Veiligheids-enGezondheidsregioGelderland-Midden	2021-05	0.57	0.568 ; 0.572
Assen	GGDDrenthe	2021-05	0.711	0.707 ; 0.714
Asten	GGDBrabant-Zuidoost	2021-05	0.717	0.711 ; 0.724
Baarle-Nassau	GGDWest-Brabant	2021-05	0.712	0.703 ; 0.722
Baarn	GGDRegioUtrecht	2021-05	0.723	0.718 ; 0.728
Barendrecht	GGDRotterdam-Rijnmond	2021-05	0.645	0.642 ; 0.649
Barneveld	Veiligheids-enGezondheidsregioGelderland-Midden	2021-05	0.533	0.53 ; 0.536
Beek	GGDZuid-Limburg	2021-05	0.716	0.71 ; 0.723
Beekdaelen	GGDZuid-Limburg	2021-05	0.704	0.699 ; 0.708
Beesel	GGDLimburg-Noord	2021-05	0.715	0.708 ; 0.722
Berg en Dal	GGDGelderland-Zuid	2021-05	0.754	0.749 ; 0.758
Bergeijk	GGDBrabant-Zuidoost	2021-05	0.737	0.731 ; 0.743
Bergen (L.)	GGDLimburg-Noord	2021-05	0.739	0.732 ; 0.746
Bergen (NH.)	GGDHollands-Noorden	2021-05	0.719	0.714 ; 0.724
Bergen op Zoom	GGDWest-Brabant	2021-05	0.68	0.677 ; 0.683
Berkelland	GGDNoord-enOost-Gelderland	2021-05	0.746	0.742 ; 0.75
Bernheze	GGDHartvoorBrabant	2021-05	0.744	0.739 ; 0.749
Best	GGDBrabant-Zuidoost	2021-05	0.692	0.687 ; 0.696
Beuningen	GGDGelderland-Zuid	2021-05	0.713	0.708 ; 0.718
Beverwijk	GGDKennemerland	2021-05	0.589	0.585 ; 0.593
Bladel	GGDBrabant-Zuidoost	2021-05	0.734	0.728 ; 0.74
Blaricum	GGDGooienVechtstreek	2021-05	0.679	0.672 ; 0.686
Bloemendaal	GGDKennemerland	2021-05	0.748	0.743 ; 0.754
Bodegraven-Reeuwijk	GGDHollands-Midden	2021-05	0.648	0.644 ; 0.653
Boekel	GGDHartvoorBrabant	2021-05	0.727	0.719 ; 0.735
Borger-Odoorn	GGDDrenthe	2021-05	0.723	0.717 ; 0.728
Borne	GGDTwente	2021-05	0.727	0.722 ; 0.733
Borsele	GGDZeeland	2021-05	0.661	0.656 ; 0.667
Boxtel	GGDHartvoorBrabant	2021-05	0.718	0.713 ; 0.722
Breda	GGDWest-Brabant	2021-05	0.628	0.626 ; 0.63
Brielle	GGDRotterdam-Rijnmond	2021-05	0.667	0.661 ; 0.672
Bronckhorst	GGDNoord-enOost-Gelderland	2021-05	0.761	0.756 ; 0.765
Brummen	GGDNoord-enOost-Gelderland	2021-05	0.729	0.723 ; 0.734
Brunssum	GGDZuid-Limburg	2021-05	0.641	0.637 ; 0.646
Bunnik	GGDRegioUtrecht	2021-05	0.76	0.753 ; 0.767
Bunschoten	GGDRegioUtrecht	2021-05	0.628	0.623 ; 0.634
Buren	GGDGelderland-Zuid	2021-05	0.661	0.657 ; 0.666
Capelle aan den IJssel	GGDRotterdam-Rijnmond	2021-05	0.588	0.585 ; 0.591
Castricum	GGDHollands-Noorden	2021-05	0.715	0.71 ; 0.719
Coevorden	GGDDrenthe	2021-05	0.72	0.716 ; 0.725
Cranendonck	GGDBrabant-Zuidoost	2021-05	0.71	0.704 ; 0.715
Culemborg	GGDGelderland-Zuid	2021-05	0.673	0.669 ; 0.678
Dalfsen	GGDIJsselland	2021-05	0.729	0.724 ; 0.734
Dantumadiel	GGDFryslân	2021-05	0.604	0.599 ; 0.61
De Bilt	GGDRegioUtrecht	2021-05	0.729	0.725 ; 0.733
De Fryske Marren	GGDFryslân	2021-05	0.652	0.649 ; 0.656
De Ronde Venen	GGDRegioUtrecht	2021-05	0.68	0.676 ; 0.684
De Wolden	GGDDrenthe	2021-05	0.744	0.738 ; 0.749
Delft	GGDHaaglanden	2021-05	0.571	0.568 ; 0.573
Den Helder	GGDHollands-Noorden	2021-05	0.65	0.647 ; 0.654
Deurne	GGDBrabant-Zuidoost	2021-05	0.733	0.728 ; 0.738
Deventer	GGDIJsselland	2021-05	0.65	0.647 ; 0.652
Diemen	GGDAmsterdam	2021-05	0.542	0.538 ; 0.546
Dijk en Waard	GGDHollands-Noorden	2021-05	0.627	0.625 ; 0.63
Dinkelland	GGDTwente	2021-05	0.747	0.742 ; 0.752
Doesburg	Veiligheids-enGezondheidsregioGelderland-Midden	2021-05	0.704	0.697 ; 0.712
Doetinchem	GGDNoord-enOost-Gelderland	2021-05	0.696	0.692 ; 0.699
Dongen	GGDHartvoorBrabant	2021-05	0.697	0.692 ; 0.702
Dordrecht	DienstGezondheid&JeugdZHZ	2021-05	0.591	0.589 ; 0.594
Drechterland	GGDHollands-Noorden	2021-05	0.674	0.668 ; 0.679
Drimmelen	GGDWest-Brabant	2021-05	0.723	0.718 ; 0.728
Dronten	GGDFlevoland	2021-05	0.625	0.622 ; 0.629
Druten	GGDGelderland-Zuid	2021-05	0.732	0.726 ; 0.738
Duiven	Veiligheids-enGezondheidsregioGelderland-Midden	2021-05	0.702	0.697 ; 0.708
Echt-Susteren	GGDLimburg-Noord	2021-05	0.697	0.693 ; 0.702
Edam-Volendam	GGDZaanstreek/Waterland	2021-05	0.621	0.617 ; 0.625
Ede	Veiligheids-enGezondheidsregioGelderland-Midden	2021-05	0.603	0.6 ; 0.605
Eemnes	GGDRegioUtrecht	2021-05	0.693	0.685 ; 0.702
Eemsdelta	GGDGroningen	2021-05	0.686	0.683 ; 0.69
Eersel	GGDBrabant-Zuidoost	2021-05	0.756	0.75 ; 0.762
Eijsden-Margraten	GGDZuid-Limburg	2021-05	0.773	0.768 ; 0.778
Eindhoven	GGDBrabant-Zuidoost	2021-05	0.559	0.558 ; 0.561
Elburg	GGDNoord-enOost-Gelderland	2021-05	0.633	0.628 ; 0.638
Emmen	GGDDrenthe	2021-05	0.687	0.685 ; 0.69
Enkhuizen	GGDHollands-Noorden	2021-05	0.635	0.629 ; 0.64
Enschede	GGDTwente	2021-05	0.572	0.57 ; 0.574
Epe	GGDNoord-enOost-Gelderland	2021-05	0.708	0.703 ; 0.712
Ermelo	GGDNoord-enOost-Gelderland	2021-05	0.674	0.669 ; 0.679
Etten-Leur	GGDWest-Brabant	2021-05	0.68	0.676 ; 0.684
Geertruidenberg	GGDWest-Brabant	2021-05	0.725	0.719 ; 0.73
Geldrop-Mierlo	GGDBrabant-Zuidoost	2021-05	0.698	0.694 ; 0.703
Gemert-Bakel	GGDBrabant-Zuidoost	2021-05	0.724	0.719 ; 0.729
Gennep	GGDLimburg-Noord	2021-05	0.717	0.711 ; 0.723
Gilze en Rijen	GGDHartvoorBrabant	2021-05	0.695	0.69 ; 0.7
Goeree-Overflakkee	GGDRotterdam-Rijnmond	2021-05	0.648	0.645 ; 0.652
Goes	GGDZeeland	2021-05	0.702	0.697 ; 0.706
Goirle	GGDHartvoorBrabant	2021-05	0.73	0.725 ; 0.736
Gooise Meren	GGDGooienVechtstreek	2021-05	0.681	0.677 ; 0.684
Gorinchem	DienstGezondheid&JeugdZHZ	2021-05	0.621	0.617 ; 0.625
Gouda	GGDHollands-Midden	2021-05	0.623	0.62 ; 0.626
Groningen	GGDGroningen	2021-05	0.579	0.577 ; 0.581
Gulpen-Wittem	GGDZuid-Limburg	2021-05	0.752	0.745 ; 0.759
Haaksbergen	GGDTwente	2021-05	0.733	0.727 ; 0.738
Haarlem	GGDKennemerland	2021-05	0.581	0.579 ; 0.583
Haarlemmermeer	GGDKennemerland	2021-05	0.597	0.595 ; 0.599
Halderberge	GGDWest-Brabant	2021-05	0.703	0.699 ; 0.708
Hardenberg	GGDIJsselland	2021-05	0.705	0.702 ; 0.709
Harderwijk	GGDNoord-enOost-Gelderland	2021-05	0.63	0.627 ; 0.634
Hardinxveld-Giessendam	DienstGezondheid&JeugdZHZ	2021-05	0.58	0.574 ; 0.585
Harlingen	GGDFryslân	2021-05	0.699	0.692 ; 0.705
Hattem	GGDNoord-enOost-Gelderland	2021-05	0.736	0.729 ; 0.744
Heemskerk	GGDKennemerland	2021-05	0.68	0.676 ; 0.684
Heemstede	GGDKennemerland	2021-05	0.758	0.753 ; 0.763
Heerde	GGDNoord-enOost-Gelderland	2021-05	0.713	0.707 ; 0.719
Heerenveen	GGDFryslân	2021-05	0.668	0.664 ; 0.671
Heerlen	GGDZuid-Limburg	2021-05	0.592	0.589 ; 0.594
Heeze-Leende	GGDBrabant-Zuidoost	2021-05	0.766	0.76 ; 0.773
Heiloo	GGDHollands-Noorden	2021-05	0.708	0.703 ; 0.713
Hellendoorn	GGDTwente	2021-05	0.74	0.735 ; 0.744
Hellevoetsluis	GGDRotterdam-Rijnmond	2021-05	0.628	0.624 ; 0.632
Helmond	GGDBrabant-Zuidoost	2021-05	0.609	0.606 ; 0.611
Hendrik-Ido-Ambacht	DienstGezondheid&JeugdZHZ	2021-05	0.626	0.622 ; 0.631
Hengelo	GGDTwente	2021-05	0.64	0.637 ; 0.643
Het Hogeland	GGDGroningen	2021-05	0.699	0.695 ; 0.703
Heumen	GGDGelderland-Zuid	2021-05	0.755	0.749 ; 0.762
Heusden	GGDHartvoorBrabant	2021-05	0.699	0.695 ; 0.703
Hillegom	GGDHollands-Midden	2021-05	0.67	0.665 ; 0.676
Hilvarenbeek	GGDHartvoorBrabant	2021-05	0.769	0.762 ; 0.776
Hilversum	GGDGooienVechtstreek	2021-05	0.611	0.608 ; 0.614
Hoekse Waard	DienstGezondheid&JeugdZHZ	2021-05	0.643	0.64 ; 0.646
Hof van Twente	GGDTwente	2021-05	0.75	0.745 ; 0.754
Hollands Kroon	GGDHollands-Noorden	2021-05	0.654	0.65 ; 0.657
Hoogeveen	GGDDrenthe	2021-05	0.654	0.65 ; 0.657
Hoorn	GGDHollands-Noorden	2021-05	0.616	0.613 ; 0.619
Horst aan de Maas	GGDLimburg-Noord	2021-05	0.72	0.716 ; 0.724
Houten	GGDRegioUtrecht	2021-05	0.691	0.687 ; 0.695
Huizen	GGDGooienVechtstreek	2021-05	0.666	0.662 ; 0.67
Hulst	GGDZeeland	2021-05	0.723	0.718 ; 0.728
IJsselstein	GGDRegioUtrecht	2021-05	0.691	0.687 ; 0.696
Kaag en Braassem	GGDHollands-Midden	2021-05	0.662	0.658 ; 0.667
Kampen	GGDIJsselland	2021-05	0.61	0.606 ; 0.613
Kapelle	GGDZeeland	2021-05	0.703	0.696 ; 0.71
Katwijk	GGDHollands-Midden	2021-05	0.637	0.634 ; 0.641
Kerkrade	GGDZuid-Limburg	2021-05	0.611	0.608 ; 0.615
Koggenland	GGDHollands-Noorden	2021-05	0.667	0.662 ; 0.672
Krimpen aan den IJssel	GGDRotterdam-Rijnmond	2021-05	0.627	0.623 ; 0.632
Krimpenerwaard	GGDHollands-Midden	2021-05	0.652	0.649 ; 0.656
Laarbeek	GGDBrabant-Zuidoost	2021-05	0.744	0.738 ; 0.749
Land van Cuijk	GGDHartvoorBrabant	2021-05	0.734	0.731 ; 0.737
Landgraaf	GGDZuid-Limburg	2021-05	0.671	0.667 ; 0.676
Landsmeer	GGDZaanstreek/Waterland	2021-05	0.675	0.668 ; 0.682
Lansingerland	GGDRotterdam-Rijnmond	2021-05	0.666	0.663 ; 0.669
Laren	GGDGooienVechtstreek	2021-05	0.756	0.748 ; 0.763
Leeuwarden	GGDFryslân	2021-05	0.608	0.606 ; 0.61
Leiden	GGDHollands-Midden	2021-05	0.598	0.595 ; 0.6
Leiderdorp	GGDHollands-Midden	2021-05	0.714	0.709 ; 0.719
Leidschendam-Voorburg	GGDHaaglanden	2021-05	0.676	0.673 ; 0.679
Lelystad	GGDFlevoland	2021-05	0.544	0.542 ; 0.547
Leudal	GGDLimburg-Noord	2021-05	0.729	0.724 ; 0.733
Leusden	GGDRegioUtrecht	2021-05	0.719	0.714 ; 0.724
Lingewaard	Veiligheids-enGezondheidsregioGelderland-Midden	2021-05	0.739	0.735 ; 0.743
Lisse	GGDHollands-Midden	2021-05	0.688	0.682 ; 0.693
Lochem	GGDNoord-enOost-Gelderland	2021-05	0.762	0.757 ; 0.767
Loon op Zand	GGDHartvoorBrabant	2021-05	0.722	0.717 ; 0.728
Lopik	GGDRegioUtrecht	2021-05	0.65	0.644 ; 0.657
Losser	GGDTwente	2021-05	0.721	0.716 ; 0.727
Maasdriel	GGDGelderland-Zuid	2021-05	0.648	0.643 ; 0.653
Maasgouw	GGDLimburg-Noord	2021-05	0.734	0.729 ; 0.739
Maashorst	GGDHartvoorBrabant	2021-05	0.712	0.708 ; 0.715
Maassluis	GGDRotterdam-Rijnmond	2021-05	0.631	0.627 ; 0.635
Maastricht	GGDZuid-Limburg	2021-05	0.629	0.627 ; 0.632
Medemblik	GGDHollands-Noorden	2021-05	0.651	0.648 ; 0.655
Meerssen	GGDZuid-Limburg	2021-05	0.757	0.751 ; 0.763
Meierijstad	GGDHartvoorBrabant	2021-05	0.718	0.715 ; 0.722
Meppel	GGDDrenthe	2021-05	0.683	0.678 ; 0.687
Middelburg	GGDZeeland	2021-05	0.659	0.656 ; 0.663
Midden-Delfland	GGDHaaglanden	2021-05	0.72	0.714 ; 0.726
Midden-Drenthe	GGDDrenthe	2021-05	0.734	0.729 ; 0.739
Midden-Groningen	GGDGroningen	2021-05	0.674	0.67 ; 0.677
Moerdijk	GGDWest-Brabant	2021-05	0.7	0.696 ; 0.704
Molenlanden	DienstGezondheid&JeugdZHZ	2021-05	0.622	0.618 ; 0.626
Montferland	GGDNoord-enOost-Gelderland	2021-05	0.727	0.722 ; 0.731
Montfoort	GGDRegioUtrecht	2021-05	0.682	0.675 ; 0.689
Mook en Middelaar	GGDLimburg-Noord	2021-05	0.763	0.754 ; 0.772
Neder-Betuwe	GGDGelderland-Zuid	2021-05	0.481	0.477 ; 0.486
Nederweert	GGDLimburg-Noord	2021-05	0.715	0.708 ; 0.721
Nieuwegein	GGDRegioUtrecht	2021-05	0.651	0.647 ; 0.654
Nieuwkoop	GGDHollands-Midden	2021-05	0.677	0.672 ; 0.682
Nijkerk	Veiligheids-enGezondheidsregioGelderland-Midden	2021-05	0.65	0.646 ; 0.653
Nijmegen	GGDGelderland-Zuid	2021-05	0.62	0.618 ; 0.622
Nissewaard	GGDRotterdam-Rijnmond	2021-05	0.609	0.607 ; 0.612
Noardeast-Fryslân	GGDFryslân	2021-05	0.649	0.645 ; 0.653
Noord-Beveland	GGDZeeland	2021-05	0.704	0.695 ; 0.713
Noordenveld	GGDDrenthe	2021-05	0.757	0.752 ; 0.761
Noordoostpolder	GGDFlevoland	2021-05	0.589	0.586 ; 0.593
Noordwijk	GGDHollands-Midden	2021-05	0.674	0.67 ; 0.677
Nuenen, Gerwen en Nederwetten	GGDBrabant-Zuidoost	2021-05	0.754	0.748 ; 0.759
Nunspeet	GGDNoord-enOost-Gelderland	2021-05	0.582	0.578 ; 0.587
Oegstgeest	GGDHollands-Midden	2021-05	0.718	0.713 ; 0.723
Oirschot	GGDBrabant-Zuidoost	2021-05	0.767	0.761 ; 0.773
Oisterwijk	GGDHartvoorBrabant	2021-05	0.754	0.749 ; 0.759
Oldambt	GGDGroningen	2021-05	0.69	0.685 ; 0.694
Oldebroek	GGDNoord-enOost-Gelderland	2021-05	0.621	0.616 ; 0.626
Oldenzaal	GGDTwente	2021-05	0.723	0.718 ; 0.728
Olst-Wijhe	GGDIJsselland	2021-05	0.741	0.735 ; 0.747
Ommen	GGDIJsselland	2021-05	0.717	0.711 ; 0.723
Oost Gelre	GGDNoord-enOost-Gelderland	2021-05	0.752	0.747 ; 0.757
Oosterhout	GGDWest-Brabant	2021-05	0.688	0.684 ; 0.691
Ooststellingwerf	GGDFryslân	2021-05	0.694	0.688 ; 0.699
Oostzaan	GGDZaanstreek/Waterland	2021-05	0.663	0.656 ; 0.671
Opmeer	GGDHollands-Noorden	2021-05	0.656	0.649 ; 0.663
Opsterland	GGDFryslân	2021-05	0.67	0.666 ; 0.675
Oss	GGDHartvoorBrabant	2021-05	0.656	0.653 ; 0.658
Oude IJsselstreek	GGDNoord-enOost-Gelderland	2021-05	0.721	0.717 ; 0.725
Ouder-Amstel	GGDAmsterdam	2021-05	0.65	0.643 ; 0.656
Oudewater	GGDRegioUtrecht	2021-05	0.712	0.704 ; 0.721
Overbetuwe	Veiligheids-enGezondheidsregioGelderland-Midden	2021-05	0.697	0.693 ; 0.701
Papendrecht	DienstGezondheid&JeugdZHZ	2021-05	0.67	0.665 ; 0.674
Peel en Maas	GGDLimburg-Noord	2021-05	0.723	0.719 ; 0.727
Pekela	GGDGroningen	2021-05	0.65	0.643 ; 0.657
Pijnacker-Nootdorp	GGDHaaglanden	2021-05	0.689	0.686 ; 0.693
Purmerend	GGDZaanstreek/Waterland	2021-05	0.641	0.638 ; 0.644
Putten	GGDNoord-enOost-Gelderland	2021-05	0.639	0.634 ; 0.644
Raalte	GGDIJsselland	2021-05	0.772	0.768 ; 0.777
Reimerswaal	GGDZeeland	2021-05	0.484	0.479 ; 0.488
Renkum	Veiligheids-enGezondheidsregioGelderland-Midden	2021-05	0.752	0.747 ; 0.757
Renswoude	GGDRegioUtrecht	2021-05	0.54	0.53 ; 0.549
Reusel-De Mierden	GGDBrabant-Zuidoost	2021-05	0.715	0.708 ; 0.722
Rheden	Veiligheids-enGezondheidsregioGelderland-Midden	2021-05	0.723	0.719 ; 0.727
Rhenen	GGDRegioUtrecht	2021-05	0.621	0.615 ; 0.626
Ridderkerk	GGDRotterdam-Rijnmond	2021-05	0.629	0.625 ; 0.632
Rijssen-Holten	GGDTwente	2021-05	0.64	0.636 ; 0.644
Rijswijk	GGDHaaglanden	2021-05	0.634	0.631 ; 0.638
Roerdalen	GGDLimburg-Noord	2021-05	0.707	0.701 ; 0.712
Roermond	GGDLimburg-Noord	2021-05	0.612	0.608 ; 0.615
Roosendaal	GGDWest-Brabant	2021-05	0.662	0.658 ; 0.665
Rotterdam	GGDRotterdam-Rijnmond	2021-05	0.459	0.458 ; 0.46
Rozendaal	Veiligheids-enGezondheidsregioGelderland-Midden	2021-05	0.785	0.766 ; 0.806
Rucphen	GGDWest-Brabant	2021-05	0.687	0.682 ; 0.692
Súdwest-Fryslân	GGDFryslân	2021-05	0.652	0.649 ; 0.654
Schagen	GGDHollands-Noorden	2021-05	0.708	0.704 ; 0.712
Scherpenzeel	Veiligheids-enGezondheidsregioGelderland-Midden	2021-05	0.597	0.589 ; 0.604
Schiedam	GGDRotterdam-Rijnmond	2021-05	0.554	0.552 ; 0.557
Schiermonnikoog	GGDFryslân	2021-05	0.941	0.914 ; 0.969
Schouwen-Duiveland	GGDZeeland	2021-05	0.706	0.701 ; 0.71
Simpelveld	GGDZuid-Limburg	2021-05	0.692	0.684 ; 0.699
Sint-Michielsgestel	GGDHartvoorBrabant	2021-05	0.754	0.749 ; 0.759
Sittard-Geleen	GGDZuid-Limburg	2021-05	0.659	0.656 ; 0.661
Sliedrecht	DienstGezondheid&JeugdZHZ	2021-05	0.649	0.644 ; 0.654
Sluis	GGDZeeland	2021-05	0.702	0.697 ; 0.708
Smallingerland	GGDFryslân	2021-05	0.645	0.641 ; 0.648
Soest	GGDRegioUtrecht	2021-05	0.679	0.676 ; 0.683
Someren	GGDBrabant-Zuidoost	2021-05	0.709	0.703 ; 0.715
Son en Breugel	GGDBrabant-Zuidoost	2021-05	0.736	0.729 ; 0.742
Stadskanaal	GGDGroningen	2021-05	0.677	0.673 ; 0.682
Staphorst	GGDIJsselland	2021-05	0.438	0.433 ; 0.443
Stede Broec	GGDHollands-Noorden	2021-05	0.661	0.655 ; 0.666
Steenbergen	GGDWest-Brabant	2021-05	0.687	0.682 ; 0.692
Steenwijkerland	GGDIJsselland	2021-05	0.686	0.682 ; 0.69
Stein	GGDZuid-Limburg	2021-05	0.713	0.708 ; 0.719
Stichtse Vecht	GGDRegioUtrecht	2021-05	0.688	0.685 ; 0.691
Terneuzen	GGDZeeland	2021-05	0.671	0.668 ; 0.675
Terschelling	GGDFryslân	2021-05	0.858	0.846 ; 0.871
Texel	GGDHollands-Noorden	2021-05	0.737	0.73 ; 0.744
Teylingen	GGDHollands-Midden	2021-05	0.704	0.699 ; 0.708
Tholen	GGDZeeland	2021-05	0.547	0.542 ; 0.551
Tiel	GGDGelderland-Zuid	2021-05	0.613	0.61 ; 0.617
Tilburg	GGDHartvoorBrabant	2021-05	0.579	0.577 ; 0.581
Tubbergen	GGDTwente	2021-05	0.727	0.721 ; 0.732
Twenterand	GGDTwente	2021-05	0.671	0.666 ; 0.675
Tynaarlo	GGDDrenthe	2021-05	0.783	0.778 ; 0.788
Tytsjerksteradiel	GGDFryslân	2021-05	0.682	0.677 ; 0.686
Uitgeest	GGDKennemerland	2021-05	0.669	0.662 ; 0.676
Uithoorn	GGDAmsterdam	2021-05	0.646	0.641 ; 0.65
Urk	GGDFlevoland	2021-05	0.225	0.222 ; 0.228
Utrecht	GGDRegioUtrecht	2021-05	0.541	0.54 ; 0.543
Utrechtse Heuvelrug	GGDRegioUtrecht	2021-05	0.715	0.711 ; 0.719
Vaals	GGDZuid-Limburg	2021-05	0.545	0.538 ; 0.552
Valkenburg aan de Geul	GGDZuid-Limburg	2021-05	0.744	0.738 ; 0.75
Valkenswaard	GGDBrabant-Zuidoost	2021-05	0.734	0.729 ; 0.739
Veendam	GGDGroningen	2021-05	0.658	0.653 ; 0.663
Veenendaal	GGDRegioUtrecht	2021-05	0.601	0.598 ; 0.604
Veere	GGDZeeland	2021-05	0.713	0.707 ; 0.718
Veldhoven	GGDBrabant-Zuidoost	2021-05	0.725	0.721 ; 0.729
Velsen	GGDKennemerland	2021-05	0.638	0.635 ; 0.641
Venlo	GGDLimburg-Noord	2021-05	0.644	0.641 ; 0.646
Venray	GGDLimburg-Noord	2021-05	0.681	0.677 ; 0.685
Vijfheerenlanden	GGDRegioUtrecht	2021-05	0.636	0.633 ; 0.639
Vlaardingen	GGDRotterdam-Rijnmond	2021-05	0.611	0.608 ; 0.614
Vlieland	GGDFryslân	2021-05	0.803	0.782 ; 0.826
Vlissingen	GGDZeeland	2021-05	0.637	0.633 ; 0.64
Voerendaal	GGDZuid-Limburg	2021-05	0.741	0.734 ; 0.749
Voorschoten	GGDHollands-Midden	2021-05	0.727	0.721 ; 0.732
Voorst	GGDNoord-enOost-Gelderland	2021-05	0.756	0.751 ; 0.762
Vught	GGDHartvoorBrabant	2021-05	0.741	0.736 ; 0.745
Waadhoeke	GGDFryslân	2021-05	0.675	0.671 ; 0.678
Waalre	GGDBrabant-Zuidoost	2021-05	0.757	0.75 ; 0.763
Waalwijk	GGDHartvoorBrabant	2021-05	0.651	0.647 ; 0.655
Waddinxveen	GGDHollands-Midden	2021-05	0.632	0.628 ; 0.637
Wageningen	Veiligheids-enGezondheidsregioGelderland-Midden	2021-05	0.611	0.607 ; 0.615
Wassenaar	GGDHaaglanden	2021-05	0.699	0.694 ; 0.704
Waterland	GGDZaanstreek/Waterland	2021-05	0.702	0.696 ; 0.709
Weert	GGDLimburg-Noord	2021-05	0.679	0.676 ; 0.683
West Betuwe	GGDGelderland-Zuid	2021-05	0.638	0.635 ; 0.642
West Maas en Waal	GGDGelderland-Zuid	2021-05	0.737	0.732 ; 0.743
Westerkwartier	GGDGroningen	2021-05	0.696	0.693 ; 0.7
Westerveld	GGDDrenthe	2021-05	0.752	0.746 ; 0.757
Westervoort	Veiligheids-enGezondheidsregioGelderland-Midden	2021-05	0.686	0.679 ; 0.692
Westerwolde	GGDGroningen	2021-05	0.643	0.638 ; 0.648
Westland	GGDHaaglanden	2021-05	0.637	0.634 ; 0.639
Weststellingwerf	GGDFryslân	2021-05	0.688	0.683 ; 0.693
Westvoorne	GGDRotterdam-Rijnmond	2021-05	0.719	0.713 ; 0.726
Wierden	GGDTwente	2021-05	0.715	0.71 ; 0.721
Wijchen	GGDGelderland-Zuid	2021-05	0.723	0.718 ; 0.727
Wijdemeren	GGDGooienVechtstreek	2021-05	0.683	0.678 ; 0.689
Wijk bij Duurstede	GGDRegioUtrecht	2021-05	0.713	0.708 ; 0.719
Winterswijk	GGDNoord-enOost-Gelderland	2021-05	0.7	0.696 ; 0.705
Woensdrecht	GGDWest-Brabant	2021-05	0.712	0.706 ; 0.717
Woerden	GGDRegioUtrecht	2021-05	0.688	0.684 ; 0.691
Wormerland	GGDZaanstreek/Waterland	2021-05	0.698	0.692 ; 0.704
Woudenberg	GGDRegioUtrecht	2021-05	0.642	0.635 ; 0.648
Zaanstad	GGDZaanstreek/Waterland	2021-05	0.567	0.565 ; 0.569
Zaltbommel	GGDGelderland-Zuid	2021-05	0.596	0.592 ; 0.6
Zandvoort	GGDKennemerland	2021-05	0.659	0.653 ; 0.665
Zeewolde	GGDFlevoland	2021-05	0.597	0.592 ; 0.601
Zeist	GGDRegioUtrecht	2021-05	0.688	0.685 ; 0.692
Zevenaar	Veiligheids-enGezondheidsregioGelderland-Midden	2021-05	0.72	0.716 ; 0.724
Zoetermeer	GGDHaaglanden	2021-05	0.621	0.619 ; 0.623
Zoeterwoude	GGDHollands-Midden	2021-05	0.728	0.72 ; 0.736
Zuidplas	GGDHollands-Midden	2021-05	0.642	0.638 ; 0.646
Zundert	GGDWest-Brabant	2021-05	0.709	0.703 ; 0.714
Zutphen	GGDNoord-enOost-Gelderland	2021-05	0.661	0.658 ; 0.665
Zwartewaterland	GGDIJsselland	2021-05	0.58	0.575 ; 0.585
Zwijndrecht	DienstGezondheid&JeugdZHZ	2021-05	0.632	0.628 ; 0.635
Zwolle	GGDIJsselland	2021-05	0.636	0.634 ; 0.639
's-Gravenhage	GGDHaaglanden	2021-06	0.542	0.541 ; 0.543
's-Hertogenbosch	GGDHartvoorBrabant	2021-06	0.689	0.687 ; 0.692
Aa en Hunze	GGDDrenthe	2021-06	0.823	0.818 ; 0.828
Aalsmeer	GGDAmsterdam	2021-06	0.683	0.679 ; 0.687
Aalten	GGDNoord-enOost-Gelderland	2021-06	0.771	0.766 ; 0.776
Achtkarspelen	GGDFryslân	2021-06	0.632	0.628 ; 0.637
Alblasserdam	DienstGezondheid&JeugdZHZ	2021-06	0.622	0.617 ; 0.627
Albrandswaard	GGDRotterdam-Rijnmond	2021-06	0.705	0.701 ; 0.71
Alkmaar	GGDHollands-Noorden	2021-06	0.676	0.674 ; 0.679
Almelo	GGDTwente	2021-06	0.661	0.658 ; 0.664
Almere	GGDFlevoland	2021-06	0.563	0.561 ; 0.565
Alphen aan den Rijn	GGDHollands-Midden	2021-06	0.682	0.68 ; 0.685
Alphen-Chaam	GGDWest-Brabant	2021-06	0.781	0.773 ; 0.789
Altena	GGDWest-Brabant	2021-06	0.661	0.658 ; 0.665
Ameland	GGDFryslân	2021-06	0.901	0.887 ; 0.915
Amersfoort	GGDRegioUtrecht	2021-06	0.668	0.666 ; 0.67
Amstelveen	GGDAmsterdam	2021-06	0.666	0.664 ; 0.669
Amsterdam	GGDAmsterdam	2021-06	0.502	0.501 ; 0.503
Apeldoorn	GGDNoord-enOost-Gelderland	2021-06	0.71	0.707 ; 0.712
Arnhem	Veiligheids-enGezondheidsregioGelderland-Midden	2021-06	0.622	0.62 ; 0.624
Assen	GGDDrenthe	2021-06	0.759	0.756 ; 0.762
Asten	GGDBrabant-Zuidoost	2021-06	0.76	0.754 ; 0.766
Baarle-Nassau	GGDWest-Brabant	2021-06	0.756	0.747 ; 0.765
Baarn	GGDRegioUtrecht	2021-06	0.767	0.761 ; 0.772
Barendrecht	GGDRotterdam-Rijnmond	2021-06	0.692	0.688 ; 0.695
Barneveld	Veiligheids-enGezondheidsregioGelderland-Midden	2021-06	0.571	0.568 ; 0.574
Beek	GGDZuid-Limburg	2021-06	0.759	0.753 ; 0.765
Beekdaelen	GGDZuid-Limburg	2021-06	0.747	0.743 ; 0.751
Beesel	GGDLimburg-Noord	2021-06	0.757	0.751 ; 0.764
Berg en Dal	GGDGelderland-Zuid	2021-06	0.801	0.796 ; 0.805
Bergeijk	GGDBrabant-Zuidoost	2021-06	0.782	0.776 ; 0.788
Bergen (L.)	GGDLimburg-Noord	2021-06	0.782	0.775 ; 0.789
Bergen (NH.)	GGDHollands-Noorden	2021-06	0.761	0.757 ; 0.766
Bergen op Zoom	GGDWest-Brabant	2021-06	0.725	0.722 ; 0.729
Berkelland	GGDNoord-enOost-Gelderland	2021-06	0.793	0.789 ; 0.797
Bernheze	GGDHartvoorBrabant	2021-06	0.79	0.785 ; 0.795
Best	GGDBrabant-Zuidoost	2021-06	0.737	0.732 ; 0.742
Beuningen	GGDGelderland-Zuid	2021-06	0.76	0.755 ; 0.765
Beverwijk	GGDKennemerland	2021-06	0.631	0.628 ; 0.635
Bladel	GGDBrabant-Zuidoost	2021-06	0.778	0.773 ; 0.784
Blaricum	GGDGooienVechtstreek	2021-06	0.722	0.715 ; 0.73
Bloemendaal	GGDKennemerland	2021-06	0.793	0.787 ; 0.798
Bodegraven-Reeuwijk	GGDHollands-Midden	2021-06	0.693	0.689 ; 0.697
Boekel	GGDHartvoorBrabant	2021-06	0.771	0.763 ; 0.778
Borger-Odoorn	GGDDrenthe	2021-06	0.766	0.761 ; 0.772
Borne	GGDTwente	2021-06	0.773	0.768 ; 0.778
Borsele	GGDZeeland	2021-06	0.701	0.695 ; 0.706
Boxtel	GGDHartvoorBrabant	2021-06	0.763	0.758 ; 0.767
Breda	GGDWest-Brabant	2021-06	0.684	0.682 ; 0.686
Brielle	GGDRotterdam-Rijnmond	2021-06	0.71	0.704 ; 0.716
Bronckhorst	GGDNoord-enOost-Gelderland	2021-06	0.807	0.803 ; 0.812
Brummen	GGDNoord-enOost-Gelderland	2021-06	0.773	0.767 ; 0.778
Brunssum	GGDZuid-Limburg	2021-06	0.682	0.677 ; 0.686
Bunnik	GGDRegioUtrecht	2021-06	0.805	0.798 ; 0.812
Bunschoten	GGDRegioUtrecht	2021-06	0.671	0.666 ; 0.676
Buren	GGDGelderland-Zuid	2021-06	0.706	0.701 ; 0.711
Capelle aan den IJssel	GGDRotterdam-Rijnmond	2021-06	0.632	0.629 ; 0.635
Castricum	GGDHollands-Noorden	2021-06	0.761	0.757 ; 0.765
Coevorden	GGDDrenthe	2021-06	0.765	0.761 ; 0.77
Cranendonck	GGDBrabant-Zuidoost	2021-06	0.753	0.747 ; 0.758
Culemborg	GGDGelderland-Zuid	2021-06	0.717	0.713 ; 0.722
Dalfsen	GGDIJsselland	2021-06	0.776	0.771 ; 0.781
Dantumadiel	GGDFryslân	2021-06	0.642	0.637 ; 0.648
De Bilt	GGDRegioUtrecht	2021-06	0.775	0.771 ; 0.779
De Fryske Marren	GGDFryslân	2021-06	0.698	0.694 ; 0.702
De Ronde Venen	GGDRegioUtrecht	2021-06	0.726	0.722 ; 0.73
De Wolden	GGDDrenthe	2021-06	0.788	0.783 ; 0.793
Delft	GGDHaaglanden	2021-06	0.619	0.617 ; 0.621
Den Helder	GGDHollands-Noorden	2021-06	0.694	0.69 ; 0.697
Deurne	GGDBrabant-Zuidoost	2021-06	0.778	0.773 ; 0.782
Deventer	GGDIJsselland	2021-06	0.702	0.699 ; 0.705
Diemen	GGDAmsterdam	2021-06	0.583	0.579 ; 0.587
Dijk en Waard	GGDHollands-Noorden	2021-06	0.675	0.672 ; 0.678
Dinkelland	GGDTwente	2021-06	0.795	0.79 ; 0.8
Doesburg	Veiligheids-enGezondheidsregioGelderland-Midden	2021-06	0.746	0.739 ; 0.754
Doetinchem	GGDNoord-enOost-Gelderland	2021-06	0.743	0.74 ; 0.747
Dongen	GGDHartvoorBrabant	2021-06	0.742	0.737 ; 0.747
Dordrecht	DienstGezondheid&JeugdZHZ	2021-06	0.641	0.638 ; 0.643
Drechterland	GGDHollands-Noorden	2021-06	0.717	0.711 ; 0.722
Drimmelen	GGDWest-Brabant	2021-06	0.769	0.764 ; 0.774
Dronten	GGDFlevoland	2021-06	0.67	0.667 ; 0.674
Druten	GGDGelderland-Zuid	2021-06	0.776	0.77 ; 0.782
Duiven	Veiligheids-enGezondheidsregioGelderland-Midden	2021-06	0.75	0.745 ; 0.755
Echt-Susteren	GGDLimburg-Noord	2021-06	0.741	0.737 ; 0.745
Edam-Volendam	GGDZaanstreek/Waterland	2021-06	0.664	0.66 ; 0.668
Ede	Veiligheids-enGezondheidsregioGelderland-Midden	2021-06	0.651	0.649 ; 0.654
Eemnes	GGDRegioUtrecht	2021-06	0.738	0.73 ; 0.746
Eemsdelta	GGDGroningen	2021-06	0.731	0.727 ; 0.735
Eersel	GGDBrabant-Zuidoost	2021-06	0.801	0.795 ; 0.807
Eijsden-Margraten	GGDZuid-Limburg	2021-06	0.818	0.813 ; 0.823
Eindhoven	GGDBrabant-Zuidoost	2021-06	0.612	0.61 ; 0.614
Elburg	GGDNoord-enOost-Gelderland	2021-06	0.676	0.671 ; 0.681
Emmen	GGDDrenthe	2021-06	0.739	0.737 ; 0.742
Enkhuizen	GGDHollands-Noorden	2021-06	0.675	0.67 ; 0.681
Enschede	GGDTwente	2021-06	0.623	0.621 ; 0.625
Epe	GGDNoord-enOost-Gelderland	2021-06	0.751	0.747 ; 0.756
Ermelo	GGDNoord-enOost-Gelderland	2021-06	0.713	0.709 ; 0.718
Etten-Leur	GGDWest-Brabant	2021-06	0.726	0.722 ; 0.73
Geertruidenberg	GGDWest-Brabant	2021-06	0.769	0.764 ; 0.775
Geldrop-Mierlo	GGDBrabant-Zuidoost	2021-06	0.743	0.739 ; 0.747
Gemert-Bakel	GGDBrabant-Zuidoost	2021-06	0.768	0.763 ; 0.773
Gennep	GGDLimburg-Noord	2021-06	0.758	0.752 ; 0.764
Gilze en Rijen	GGDHartvoorBrabant	2021-06	0.74	0.735 ; 0.745
Goeree-Overflakkee	GGDRotterdam-Rijnmond	2021-06	0.692	0.689 ; 0.696
Goes	GGDZeeland	2021-06	0.744	0.74 ; 0.748
Goirle	GGDHartvoorBrabant	2021-06	0.777	0.772 ; 0.783
Gooise Meren	GGDGooienVechtstreek	2021-06	0.729	0.725 ; 0.732
Gorinchem	DienstGezondheid&JeugdZHZ	2021-06	0.664	0.66 ; 0.668
Gouda	GGDHollands-Midden	2021-06	0.67	0.667 ; 0.673
Groningen	GGDGroningen	2021-06	0.641	0.639 ; 0.643
Gulpen-Wittem	GGDZuid-Limburg	2021-06	0.794	0.787 ; 0.8
Haaksbergen	GGDTwente	2021-06	0.778	0.772 ; 0.783
Haarlem	GGDKennemerland	2021-06	0.631	0.629 ; 0.633
Haarlemmermeer	GGDKennemerland	2021-06	0.649	0.646 ; 0.651
Halderberge	GGDWest-Brabant	2021-06	0.747	0.743 ; 0.752
Hardenberg	GGDIJsselland	2021-06	0.753	0.75 ; 0.757
Harderwijk	GGDNoord-enOost-Gelderland	2021-06	0.675	0.671 ; 0.678
Hardinxveld-Giessendam	DienstGezondheid&JeugdZHZ	2021-06	0.618	0.613 ; 0.623
Harlingen	GGDFryslân	2021-06	0.74	0.734 ; 0.746
Hattem	GGDNoord-enOost-Gelderland	2021-06	0.78	0.773 ; 0.787
Heemskerk	GGDKennemerland	2021-06	0.725	0.721 ; 0.729
Heemstede	GGDKennemerland	2021-06	0.803	0.798 ; 0.808
Heerde	GGDNoord-enOost-Gelderland	2021-06	0.757	0.751 ; 0.763
Heerenveen	GGDFryslân	2021-06	0.713	0.709 ; 0.717
Heerlen	GGDZuid-Limburg	2021-06	0.634	0.631 ; 0.636
Heeze-Leende	GGDBrabant-Zuidoost	2021-06	0.81	0.803 ; 0.816
Heiloo	GGDHollands-Noorden	2021-06	0.751	0.746 ; 0.756
Hellendoorn	GGDTwente	2021-06	0.787	0.783 ; 0.791
Hellevoetsluis	GGDRotterdam-Rijnmond	2021-06	0.673	0.669 ; 0.676
Helmond	GGDBrabant-Zuidoost	2021-06	0.654	0.651 ; 0.657
Hendrik-Ido-Ambacht	DienstGezondheid&JeugdZHZ	2021-06	0.67	0.666 ; 0.674
Hengelo	GGDTwente	2021-06	0.69	0.687 ; 0.693
Het Hogeland	GGDGroningen	2021-06	0.746	0.742 ; 0.75
Heumen	GGDGelderland-Zuid	2021-06	0.801	0.794 ; 0.807
Heusden	GGDHartvoorBrabant	2021-06	0.746	0.742 ; 0.75
Hillegom	GGDHollands-Midden	2021-06	0.714	0.708 ; 0.719
Hilvarenbeek	GGDHartvoorBrabant	2021-06	0.815	0.808 ; 0.821
Hilversum	GGDGooienVechtstreek	2021-06	0.66	0.657 ; 0.663
Hoekse Waard	DienstGezondheid&JeugdZHZ	2021-06	0.692	0.689 ; 0.694
Hof van Twente	GGDTwente	2021-06	0.797	0.793 ; 0.802
Hollands Kroon	GGDHollands-Noorden	2021-06	0.698	0.694 ; 0.702
Hoogeveen	GGDDrenthe	2021-06	0.698	0.695 ; 0.702
Hoorn	GGDHollands-Noorden	2021-06	0.662	0.659 ; 0.665
Horst aan de Maas	GGDLimburg-Noord	2021-06	0.766	0.762 ; 0.77
Houten	GGDRegioUtrecht	2021-06	0.741	0.737 ; 0.745
Huizen	GGDGooienVechtstreek	2021-06	0.711	0.707 ; 0.715
Hulst	GGDZeeland	2021-06	0.766	0.761 ; 0.771
IJsselstein	GGDRegioUtrecht	2021-06	0.737	0.733 ; 0.742
Kaag en Braassem	GGDHollands-Midden	2021-06	0.709	0.704 ; 0.714
Kampen	GGDIJsselland	2021-06	0.655	0.652 ; 0.658
Kapelle	GGDZeeland	2021-06	0.745	0.738 ; 0.752
Katwijk	GGDHollands-Midden	2021-06	0.683	0.68 ; 0.686
Kerkrade	GGDZuid-Limburg	2021-06	0.65	0.647 ; 0.654
Koggenland	GGDHollands-Noorden	2021-06	0.711	0.706 ; 0.716
Krimpen aan den IJssel	GGDRotterdam-Rijnmond	2021-06	0.667	0.663 ; 0.672
Krimpenerwaard	GGDHollands-Midden	2021-06	0.698	0.695 ; 0.702
Laarbeek	GGDBrabant-Zuidoost	2021-06	0.788	0.783 ; 0.793
Land van Cuijk	GGDHartvoorBrabant	2021-06	0.786	0.783 ; 0.789
Landgraaf	GGDZuid-Limburg	2021-06	0.712	0.708 ; 0.716
Landsmeer	GGDZaanstreek/Waterland	2021-06	0.718	0.711 ; 0.725
Lansingerland	GGDRotterdam-Rijnmond	2021-06	0.715	0.711 ; 0.718
Laren	GGDGooienVechtstreek	2021-06	0.798	0.79 ; 0.805
Leeuwarden	GGDFryslân	2021-06	0.659	0.657 ; 0.661
Leiden	GGDHollands-Midden	2021-06	0.65	0.648 ; 0.653
Leiderdorp	GGDHollands-Midden	2021-06	0.76	0.755 ; 0.765
Leidschendam-Voorburg	GGDHaaglanden	2021-06	0.725	0.722 ; 0.728
Lelystad	GGDFlevoland	2021-06	0.588	0.585 ; 0.59
Leudal	GGDLimburg-Noord	2021-06	0.774	0.769 ; 0.778
Leusden	GGDRegioUtrecht	2021-06	0.766	0.761 ; 0.771
Lingewaard	Veiligheids-enGezondheidsregioGelderland-Midden	2021-06	0.788	0.784 ; 0.792
Lisse	GGDHollands-Midden	2021-06	0.732	0.727 ; 0.737
Lochem	GGDNoord-enOost-Gelderland	2021-06	0.808	0.804 ; 0.813
Loon op Zand	GGDHartvoorBrabant	2021-06	0.767	0.762 ; 0.773
Lopik	GGDRegioUtrecht	2021-06	0.694	0.687 ; 0.7
Losser	GGDTwente	2021-06	0.766	0.761 ; 0.772
Maasdriel	GGDGelderland-Zuid	2021-06	0.691	0.686 ; 0.696
Maasgouw	GGDLimburg-Noord	2021-06	0.777	0.772 ; 0.783
Maashorst	GGDHartvoorBrabant	2021-06	0.76	0.756 ; 0.763
Maassluis	GGDRotterdam-Rijnmond	2021-06	0.673	0.669 ; 0.677
Maastricht	GGDZuid-Limburg	2021-06	0.676	0.674 ; 0.679
Medemblik	GGDHollands-Noorden	2021-06	0.696	0.692 ; 0.699
Meerssen	GGDZuid-Limburg	2021-06	0.8	0.794 ; 0.806
Meierijstad	GGDHartvoorBrabant	2021-06	0.769	0.766 ; 0.772
Meppel	GGDDrenthe	2021-06	0.728	0.724 ; 0.733
Middelburg	GGDZeeland	2021-06	0.701	0.697 ; 0.705
Midden-Delfland	GGDHaaglanden	2021-06	0.765	0.759 ; 0.771
Midden-Drenthe	GGDDrenthe	2021-06	0.78	0.775 ; 0.784
Midden-Groningen	GGDGroningen	2021-06	0.721	0.718 ; 0.725
Moerdijk	GGDWest-Brabant	2021-06	0.745	0.741 ; 0.749
Molenlanden	DienstGezondheid&JeugdZHZ	2021-06	0.665	0.661 ; 0.669
Montferland	GGDNoord-enOost-Gelderland	2021-06	0.774	0.77 ; 0.778
Montfoort	GGDRegioUtrecht	2021-06	0.726	0.72 ; 0.733
Mook en Middelaar	GGDLimburg-Noord	2021-06	0.807	0.798 ; 0.815
Neder-Betuwe	GGDGelderland-Zuid	2021-06	0.514	0.509 ; 0.518
Nederweert	GGDLimburg-Noord	2021-06	0.758	0.752 ; 0.764
Nieuwegein	GGDRegioUtrecht	2021-06	0.699	0.696 ; 0.702
Nieuwkoop	GGDHollands-Midden	2021-06	0.721	0.717 ; 0.726
Nijkerk	Veiligheids-enGezondheidsregioGelderland-Midden	2021-06	0.696	0.692 ; 0.7
Nijmegen	GGDGelderland-Zuid	2021-06	0.679	0.677 ; 0.681
Nissewaard	GGDRotterdam-Rijnmond	2021-06	0.658	0.655 ; 0.661
Noardeast-Fryslân	GGDFryslân	2021-06	0.691	0.687 ; 0.695
Noord-Beveland	GGDZeeland	2021-06	0.743	0.734 ; 0.752
Noordenveld	GGDDrenthe	2021-06	0.802	0.797 ; 0.807
Noordoostpolder	GGDFlevoland	2021-06	0.631	0.628 ; 0.634
Noordwijk	GGDHollands-Midden	2021-06	0.719	0.715 ; 0.723
Nuenen, Gerwen en Nederwetten	GGDBrabant-Zuidoost	2021-06	0.798	0.792 ; 0.803
Nunspeet	GGDNoord-enOost-Gelderland	2021-06	0.621	0.616 ; 0.625
Oegstgeest	GGDHollands-Midden	2021-06	0.763	0.758 ; 0.769
Oirschot	GGDBrabant-Zuidoost	2021-06	0.812	0.806 ; 0.818
Oisterwijk	GGDHartvoorBrabant	2021-06	0.8	0.796 ; 0.805
Oldambt	GGDGroningen	2021-06	0.735	0.731 ; 0.739
Oldebroek	GGDNoord-enOost-Gelderland	2021-06	0.663	0.658 ; 0.668
Oldenzaal	GGDTwente	2021-06	0.77	0.765 ; 0.774
Olst-Wijhe	GGDIJsselland	2021-06	0.786	0.78 ; 0.792
Ommen	GGDIJsselland	2021-06	0.76	0.754 ; 0.766
Oost Gelre	GGDNoord-enOost-Gelderland	2021-06	0.799	0.794 ; 0.804
Oosterhout	GGDWest-Brabant	2021-06	0.735	0.732 ; 0.739
Ooststellingwerf	GGDFryslân	2021-06	0.736	0.731 ; 0.741
Oostzaan	GGDZaanstreek/Waterland	2021-06	0.706	0.699 ; 0.714
Opmeer	GGDHollands-Noorden	2021-06	0.697	0.69 ; 0.704
Opsterland	GGDFryslân	2021-06	0.713	0.708 ; 0.717
Oss	GGDHartvoorBrabant	2021-06	0.706	0.703 ; 0.708
Oude IJsselstreek	GGDNoord-enOost-Gelderland	2021-06	0.768	0.764 ; 0.772
Ouder-Amstel	GGDAmsterdam	2021-06	0.691	0.685 ; 0.697
Oudewater	GGDRegioUtrecht	2021-06	0.756	0.748 ; 0.764
Overbetuwe	Veiligheids-enGezondheidsregioGelderland-Midden	2021-06	0.745	0.742 ; 0.749
Papendrecht	DienstGezondheid&JeugdZHZ	2021-06	0.714	0.71 ; 0.719
Peel en Maas	GGDLimburg-Noord	2021-06	0.769	0.765 ; 0.773
Pekela	GGDGroningen	2021-06	0.691	0.684 ; 0.698
Pijnacker-Nootdorp	GGDHaaglanden	2021-06	0.738	0.734 ; 0.741
Purmerend	GGDZaanstreek/Waterland	2021-06	0.688	0.685 ; 0.69
Putten	GGDNoord-enOost-Gelderland	2021-06	0.682	0.677 ; 0.687
Raalte	GGDIJsselland	2021-06	0.821	0.816 ; 0.825
Reimerswaal	GGDZeeland	2021-06	0.516	0.512 ; 0.52
Renkum	Veiligheids-enGezondheidsregioGelderland-Midden	2021-06	0.798	0.793 ; 0.802
Renswoude	GGDRegioUtrecht	2021-06	0.575	0.566 ; 0.584
Reusel-De Mierden	GGDBrabant-Zuidoost	2021-06	0.761	0.755 ; 0.768
Rheden	Veiligheids-enGezondheidsregioGelderland-Midden	2021-06	0.769	0.765 ; 0.773
Rhenen	GGDRegioUtrecht	2021-06	0.66	0.654 ; 0.665
Ridderkerk	GGDRotterdam-Rijnmond	2021-06	0.672	0.668 ; 0.675
Rijssen-Holten	GGDTwente	2021-06	0.683	0.679 ; 0.687
Rijswijk	GGDHaaglanden	2021-06	0.678	0.675 ; 0.681
Roerdalen	GGDLimburg-Noord	2021-06	0.749	0.744 ; 0.755
Roermond	GGDLimburg-Noord	2021-06	0.655	0.652 ; 0.659
Roosendaal	GGDWest-Brabant	2021-06	0.707	0.704 ; 0.71
Rotterdam	GGDRotterdam-Rijnmond	2021-06	0.525	0.523 ; 0.526
Rozendaal	Veiligheids-enGezondheidsregioGelderland-Midden	2021-06	0.83	0.811 ; 0.849
Rucphen	GGDWest-Brabant	2021-06	0.732	0.727 ; 0.737
Súdwest-Fryslân	GGDFryslân	2021-06	0.7	0.697 ; 0.703
Schagen	GGDHollands-Noorden	2021-06	0.752	0.749 ; 0.756
Scherpenzeel	Veiligheids-enGezondheidsregioGelderland-Midden	2021-06	0.635	0.628 ; 0.642
Schiedam	GGDRotterdam-Rijnmond	2021-06	0.596	0.594 ; 0.599
Schiermonnikoog	GGDFryslân	2021-06	0.975	0.949 ; 1.002
Schouwen-Duiveland	GGDZeeland	2021-06	0.748	0.744 ; 0.753
Simpelveld	GGDZuid-Limburg	2021-06	0.733	0.725 ; 0.74
Sint-Michielsgestel	GGDHartvoorBrabant	2021-06	0.801	0.796 ; 0.806
Sittard-Geleen	GGDZuid-Limburg	2021-06	0.706	0.703 ; 0.709
Sliedrecht	DienstGezondheid&JeugdZHZ	2021-06	0.688	0.683 ; 0.693
Sluis	GGDZeeland	2021-06	0.745	0.74 ; 0.75
Smallingerland	GGDFryslân	2021-06	0.688	0.685 ; 0.692
Soest	GGDRegioUtrecht	2021-06	0.726	0.722 ; 0.729
Someren	GGDBrabant-Zuidoost	2021-06	0.753	0.747 ; 0.758
Son en Breugel	GGDBrabant-Zuidoost	2021-06	0.78	0.774 ; 0.786
Stadskanaal	GGDGroningen	2021-06	0.72	0.715 ; 0.724
Staphorst	GGDIJsselland	2021-06	0.468	0.463 ; 0.473
Stede Broec	GGDHollands-Noorden	2021-06	0.703	0.698 ; 0.708
Steenbergen	GGDWest-Brabant	2021-06	0.73	0.725 ; 0.735
Steenwijkerland	GGDIJsselland	2021-06	0.733	0.729 ; 0.737
Stein	GGDZuid-Limburg	2021-06	0.756	0.751 ; 0.761
Stichtse Vecht	GGDRegioUtrecht	2021-06	0.735	0.732 ; 0.739
Terneuzen	GGDZeeland	2021-06	0.714	0.711 ; 0.717
Terschelling	GGDFryslân	2021-06	0.898	0.887 ; 0.91
Texel	GGDHollands-Noorden	2021-06	0.777	0.771 ; 0.784
Teylingen	GGDHollands-Midden	2021-06	0.751	0.746 ; 0.755
Tholen	GGDZeeland	2021-06	0.583	0.578 ; 0.587
Tiel	GGDGelderland-Zuid	2021-06	0.656	0.653 ; 0.66
Tilburg	GGDHartvoorBrabant	2021-06	0.635	0.633 ; 0.637
Tubbergen	GGDTwente	2021-06	0.773	0.767 ; 0.779
Twenterand	GGDTwente	2021-06	0.715	0.71 ; 0.719
Tynaarlo	GGDDrenthe	2021-06	0.83	0.825 ; 0.835
Tytsjerksteradiel	GGDFryslân	2021-06	0.724	0.72 ; 0.729
Uitgeest	GGDKennemerland	2021-06	0.714	0.707 ; 0.72
Uithoorn	GGDAmsterdam	2021-06	0.689	0.685 ; 0.694
Urk	GGDFlevoland	2021-06	0.242	0.239 ; 0.245
Utrecht	GGDRegioUtrecht	2021-06	0.609	0.608 ; 0.611
Utrechtse Heuvelrug	GGDRegioUtrecht	2021-06	0.76	0.757 ; 0.764
Vaals	GGDZuid-Limburg	2021-06	0.577	0.57 ; 0.583
Valkenburg aan de Geul	GGDZuid-Limburg	2021-06	0.786	0.779 ; 0.792
Valkenswaard	GGDBrabant-Zuidoost	2021-06	0.778	0.774 ; 0.783
Veendam	GGDGroningen	2021-06	0.702	0.697 ; 0.707
Veenendaal	GGDRegioUtrecht	2021-06	0.647	0.644 ; 0.65
Veere	GGDZeeland	2021-06	0.753	0.748 ; 0.759
Veldhoven	GGDBrabant-Zuidoost	2021-06	0.771	0.767 ; 0.775
Velsen	GGDKennemerland	2021-06	0.684	0.681 ; 0.687
Venlo	GGDLimburg-Noord	2021-06	0.691	0.688 ; 0.693
Venray	GGDLimburg-Noord	2021-06	0.726	0.722 ; 0.73
Vijfheerenlanden	GGDRegioUtrecht	2021-06	0.682	0.679 ; 0.685
Vlaardingen	GGDRotterdam-Rijnmond	2021-06	0.654	0.651 ; 0.657
Vlieland	GGDFryslân	2021-06	0.837	0.816 ; 0.858
Vlissingen	GGDZeeland	2021-06	0.677	0.673 ; 0.68
Voerendaal	GGDZuid-Limburg	2021-06	0.783	0.776 ; 0.79
Voorschoten	GGDHollands-Midden	2021-06	0.772	0.767 ; 0.777
Voorst	GGDNoord-enOost-Gelderland	2021-06	0.802	0.796 ; 0.807
Vught	GGDHartvoorBrabant	2021-06	0.786	0.782 ; 0.791
Waadhoeke	GGDFryslân	2021-06	0.719	0.715 ; 0.722
Waalre	GGDBrabant-Zuidoost	2021-06	0.8	0.794 ; 0.806
Waalwijk	GGDHartvoorBrabant	2021-06	0.697	0.693 ; 0.7
Waddinxveen	GGDHollands-Midden	2021-06	0.676	0.671 ; 0.68
Wageningen	Veiligheids-enGezondheidsregioGelderland-Midden	2021-06	0.657	0.653 ; 0.66
Wassenaar	GGDHaaglanden	2021-06	0.742	0.737 ; 0.747
Waterland	GGDZaanstreek/Waterland	2021-06	0.747	0.741 ; 0.753
Weert	GGDLimburg-Noord	2021-06	0.723	0.72 ; 0.727
West Betuwe	GGDGelderland-Zuid	2021-06	0.682	0.679 ; 0.686
West Maas en Waal	GGDGelderland-Zuid	2021-06	0.782	0.776 ; 0.788
Westerkwartier	GGDGroningen	2021-06	0.745	0.742 ; 0.749
Westerveld	GGDDrenthe	2021-06	0.795	0.789 ; 0.8
Westervoort	Veiligheids-enGezondheidsregioGelderland-Midden	2021-06	0.73	0.724 ; 0.737
Westerwolde	GGDGroningen	2021-06	0.683	0.678 ; 0.687
Westland	GGDHaaglanden	2021-06	0.687	0.685 ; 0.69
Weststellingwerf	GGDFryslân	2021-06	0.731	0.726 ; 0.736
Westvoorne	GGDRotterdam-Rijnmond	2021-06	0.763	0.757 ; 0.77
Wierden	GGDTwente	2021-06	0.761	0.756 ; 0.766
Wijchen	GGDGelderland-Zuid	2021-06	0.771	0.767 ; 0.775
Wijdemeren	GGDGooienVechtstreek	2021-06	0.729	0.724 ; 0.734
Wijk bij Duurstede	GGDRegioUtrecht	2021-06	0.759	0.754 ; 0.765
Winterswijk	GGDNoord-enOost-Gelderland	2021-06	0.745	0.741 ; 0.75
Woensdrecht	GGDWest-Brabant	2021-06	0.756	0.75 ; 0.761
Woerden	GGDRegioUtrecht	2021-06	0.735	0.731 ; 0.739
Wormerland	GGDZaanstreek/Waterland	2021-06	0.741	0.735 ; 0.747
Woudenberg	GGDRegioUtrecht	2021-06	0.682	0.676 ; 0.689
Zaanstad	GGDZaanstreek/Waterland	2021-06	0.617	0.615 ; 0.619
Zaltbommel	GGDGelderland-Zuid	2021-06	0.636	0.632 ; 0.64
Zandvoort	GGDKennemerland	2021-06	0.701	0.695 ; 0.706
Zeewolde	GGDFlevoland	2021-06	0.639	0.634 ; 0.644
Zeist	GGDRegioUtrecht	2021-06	0.736	0.733 ; 0.739
Zevenaar	Veiligheids-enGezondheidsregioGelderland-Midden	2021-06	0.767	0.763 ; 0.771
Zoetermeer	GGDHaaglanden	2021-06	0.672	0.669 ; 0.674
Zoeterwoude	GGDHollands-Midden	2021-06	0.771	0.763 ; 0.78
Zuidplas	GGDHollands-Midden	2021-06	0.688	0.684 ; 0.692
Zundert	GGDWest-Brabant	2021-06	0.753	0.747 ; 0.758
Zutphen	GGDNoord-enOost-Gelderland	2021-06	0.706	0.703 ; 0.71
Zwartewaterland	GGDIJsselland	2021-06	0.621	0.616 ; 0.626
Zwijndrecht	DienstGezondheid&JeugdZHZ	2021-06	0.676	0.672 ; 0.679
Zwolle	GGDIJsselland	2021-06	0.692	0.689 ; 0.694
's-Gravenhage	GGDHaaglanden	2021-07	0.622	0.62 ; 0.623
's-Hertogenbosch	GGDHartvoorBrabant	2021-07	0.752	0.75 ; 0.754
Aa en Hunze	GGDDrenthe	2021-07	0.87	0.865 ; 0.875
Aalsmeer	GGDAmsterdam	2021-07	0.732	0.727 ; 0.736
Aalten	GGDNoord-enOost-Gelderland	2021-07	0.819	0.814 ; 0.824
Achtkarspelen	GGDFryslân	2021-07	0.675	0.671 ; 0.68
Alblasserdam	DienstGezondheid&JeugdZHZ	2021-07	0.662	0.657 ; 0.667
Albrandswaard	GGDRotterdam-Rijnmond	2021-07	0.753	0.748 ; 0.757
Alkmaar	GGDHollands-Noorden	2021-07	0.729	0.726 ; 0.731
Almelo	GGDTwente	2021-07	0.711	0.708 ; 0.714
Almere	GGDFlevoland	2021-07	0.621	0.619 ; 0.623
Alphen aan den Rijn	GGDHollands-Midden	2021-07	0.738	0.735 ; 0.74
Alphen-Chaam	GGDWest-Brabant	2021-07	0.829	0.822 ; 0.837
Altena	GGDWest-Brabant	2021-07	0.706	0.703 ; 0.709
Ameland	GGDFryslân	2021-07	0.94	0.927 ; 0.953
Amersfoort	GGDRegioUtrecht	2021-07	0.731	0.729 ; 0.733
Amstelveen	GGDAmsterdam	2021-07	0.718	0.715 ; 0.721
Amsterdam	GGDAmsterdam	2021-07	0.598	0.597 ; 0.6
Apeldoorn	GGDNoord-enOost-Gelderland	2021-07	0.771	0.769 ; 0.773
Arnhem	Veiligheids-enGezondheidsregioGelderland-Midden	2021-07	0.683	0.681 ; 0.685
Assen	GGDDrenthe	2021-07	0.81	0.807 ; 0.813
Asten	GGDBrabant-Zuidoost	2021-07	0.805	0.799 ; 0.811
Baarle-Nassau	GGDWest-Brabant	2021-07	0.803	0.794 ; 0.812
Baarn	GGDRegioUtrecht	2021-07	0.812	0.807 ; 0.817
Barendrecht	GGDRotterdam-Rijnmond	2021-07	0.741	0.738 ; 0.745
Barneveld	Veiligheids-enGezondheidsregioGelderland-Midden	2021-07	0.612	0.609 ; 0.615
Beek	GGDZuid-Limburg	2021-07	0.804	0.798 ; 0.81
Beekdaelen	GGDZuid-Limburg	2021-07	0.793	0.789 ; 0.797
Beesel	GGDLimburg-Noord	2021-07	0.802	0.796 ; 0.809
Berg en Dal	GGDGelderland-Zuid	2021-07	0.849	0.845 ; 0.854
Bergeijk	GGDBrabant-Zuidoost	2021-07	0.831	0.825 ; 0.836
Bergen (L.)	GGDLimburg-Noord	2021-07	0.827	0.821 ; 0.834
Bergen (NH.)	GGDHollands-Noorden	2021-07	0.804	0.8 ; 0.809
Bergen op Zoom	GGDWest-Brabant	2021-07	0.775	0.772 ; 0.778
Berkelland	GGDNoord-enOost-Gelderland	2021-07	0.843	0.839 ; 0.847
Bernheze	GGDHartvoorBrabant	2021-07	0.84	0.835 ; 0.844
Best	GGDBrabant-Zuidoost	2021-07	0.786	0.782 ; 0.79
Beuningen	GGDGelderland-Zuid	2021-07	0.81	0.806 ; 0.815
Beverwijk	GGDKennemerland	2021-07	0.675	0.672 ; 0.679
Bladel	GGDBrabant-Zuidoost	2021-07	0.826	0.821 ; 0.832
Blaricum	GGDGooienVechtstreek	2021-07	0.769	0.762 ; 0.775
Bloemendaal	GGDKennemerland	2021-07	0.84	0.835 ; 0.846
Bodegraven-Reeuwijk	GGDHollands-Midden	2021-07	0.741	0.737 ; 0.745
Boekel	GGDHartvoorBrabant	2021-07	0.818	0.81 ; 0.825
Borger-Odoorn	GGDDrenthe	2021-07	0.812	0.807 ; 0.817
Borne	GGDTwente	2021-07	0.821	0.816 ; 0.826
Borsele	GGDZeeland	2021-07	0.742	0.737 ; 0.747
Boxtel	GGDHartvoorBrabant	2021-07	0.812	0.807 ; 0.816
Breda	GGDWest-Brabant	2021-07	0.748	0.746 ; 0.75
Brielle	GGDRotterdam-Rijnmond	2021-07	0.755	0.75 ; 0.761
Bronckhorst	GGDNoord-enOost-Gelderland	2021-07	0.857	0.852 ; 0.861
Brummen	GGDNoord-enOost-Gelderland	2021-07	0.819	0.814 ; 0.825
Brunssum	GGDZuid-Limburg	2021-07	0.724	0.72 ; 0.729
Bunnik	GGDRegioUtrecht	2021-07	0.853	0.847 ; 0.859
Bunschoten	GGDRegioUtrecht	2021-07	0.716	0.711 ; 0.721
Buren	GGDGelderland-Zuid	2021-07	0.753	0.748 ; 0.758
Capelle aan den IJssel	GGDRotterdam-Rijnmond	2021-07	0.678	0.676 ; 0.681
Castricum	GGDHollands-Noorden	2021-07	0.809	0.805 ; 0.813
Coevorden	GGDDrenthe	2021-07	0.813	0.809 ; 0.818
Cranendonck	GGDBrabant-Zuidoost	2021-07	0.799	0.793 ; 0.804
Culemborg	GGDGelderland-Zuid	2021-07	0.765	0.761 ; 0.77
Dalfsen	GGDIJsselland	2021-07	0.825	0.82 ; 0.829
Dantumadiel	GGDFryslân	2021-07	0.683	0.678 ; 0.689
De Bilt	GGDRegioUtrecht	2021-07	0.823	0.819 ; 0.827
De Fryske Marren	GGDFryslân	2021-07	0.745	0.742 ; 0.749
De Ronde Venen	GGDRegioUtrecht	2021-07	0.776	0.772 ; 0.78
De Wolden	GGDDrenthe	2021-07	0.834	0.829 ; 0.839
Delft	GGDHaaglanden	2021-07	0.672	0.67 ; 0.675
Den Helder	GGDHollands-Noorden	2021-07	0.738	0.735 ; 0.741
Deurne	GGDBrabant-Zuidoost	2021-07	0.826	0.822 ; 0.831
Deventer	GGDIJsselland	2021-07	0.758	0.755 ; 0.76
Diemen	GGDAmsterdam	2021-07	0.627	0.623 ; 0.631
Dijk en Waard	GGDHollands-Noorden	2021-07	0.728	0.725 ; 0.731
Dinkelland	GGDTwente	2021-07	0.844	0.839 ; 0.849
Doesburg	Veiligheids-enGezondheidsregioGelderland-Midden	2021-07	0.791	0.784 ; 0.798
Doetinchem	GGDNoord-enOost-Gelderland	2021-07	0.794	0.791 ; 0.798
Dongen	GGDHartvoorBrabant	2021-07	0.791	0.787 ; 0.796
Dordrecht	DienstGezondheid&JeugdZHZ	2021-07	0.693	0.69 ; 0.695
Drechterland	GGDHollands-Noorden	2021-07	0.762	0.756 ; 0.767
Drimmelen	GGDWest-Brabant	2021-07	0.819	0.815 ; 0.824
Dronten	GGDFlevoland	2021-07	0.718	0.715 ; 0.722
Druten	GGDGelderland-Zuid	2021-07	0.824	0.818 ; 0.829
Duiven	Veiligheids-enGezondheidsregioGelderland-Midden	2021-07	0.801	0.796 ; 0.806
Echt-Susteren	GGDLimburg-Noord	2021-07	0.787	0.783 ; 0.791
Edam-Volendam	GGDZaanstreek/Waterland	2021-07	0.71	0.706 ; 0.714
Ede	Veiligheids-enGezondheidsregioGelderland-Midden	2021-07	0.701	0.699 ; 0.704
Eemnes	GGDRegioUtrecht	2021-07	0.785	0.777 ; 0.792
Eemsdelta	GGDGroningen	2021-07	0.777	0.774 ; 0.781
Eersel	GGDBrabant-Zuidoost	2021-07	0.848	0.843 ; 0.854
Eijsden-Margraten	GGDZuid-Limburg	2021-07	0.866	0.86 ; 0.871
Eindhoven	GGDBrabant-Zuidoost	2021-07	0.675	0.673 ; 0.677
Elburg	GGDNoord-enOost-Gelderland	2021-07	0.721	0.717 ; 0.726
Emmen	GGDDrenthe	2021-07	0.793	0.79 ; 0.796
Enkhuizen	GGDHollands-Noorden	2021-07	0.719	0.713 ; 0.724
Enschede	GGDTwente	2021-07	0.68	0.678 ; 0.682
Epe	GGDNoord-enOost-Gelderland	2021-07	0.798	0.794 ; 0.803
Ermelo	GGDNoord-enOost-Gelderland	2021-07	0.756	0.751 ; 0.76
Etten-Leur	GGDWest-Brabant	2021-07	0.777	0.773 ; 0.781
Geertruidenberg	GGDWest-Brabant	2021-07	0.816	0.811 ; 0.822
Geldrop-Mierlo	GGDBrabant-Zuidoost	2021-07	0.79	0.786 ; 0.794
Gemert-Bakel	GGDBrabant-Zuidoost	2021-07	0.816	0.811 ; 0.821
Gennep	GGDLimburg-Noord	2021-07	0.802	0.796 ; 0.808
Gilze en Rijen	GGDHartvoorBrabant	2021-07	0.788	0.783 ; 0.793
Goeree-Overflakkee	GGDRotterdam-Rijnmond	2021-07	0.739	0.735 ; 0.742
Goes	GGDZeeland	2021-07	0.789	0.785 ; 0.793
Goirle	GGDHartvoorBrabant	2021-07	0.827	0.822 ; 0.832
Gooise Meren	GGDGooienVechtstreek	2021-07	0.78	0.777 ; 0.784
Gorinchem	DienstGezondheid&JeugdZHZ	2021-07	0.709	0.706 ; 0.713
Gouda	GGDHollands-Midden	2021-07	0.719	0.716 ; 0.722
Groningen	GGDGroningen	2021-07	0.706	0.704 ; 0.708
Gulpen-Wittem	GGDZuid-Limburg	2021-07	0.838	0.832 ; 0.845
Haaksbergen	GGDTwente	2021-07	0.825	0.82 ; 0.83
Haarlem	GGDKennemerland	2021-07	0.693	0.691 ; 0.695
Haarlemmermeer	GGDKennemerland	2021-07	0.711	0.708 ; 0.713
Halderberge	GGDWest-Brabant	2021-07	0.795	0.791 ; 0.8
Hardenberg	GGDIJsselland	2021-07	0.805	0.802 ; 0.809
Harderwijk	GGDNoord-enOost-Gelderland	2021-07	0.723	0.719 ; 0.726
Hardinxveld-Giessendam	DienstGezondheid&JeugdZHZ	2021-07	0.659	0.653 ; 0.664
Harlingen	GGDFryslân	2021-07	0.783	0.777 ; 0.789
Hattem	GGDNoord-enOost-Gelderland	2021-07	0.827	0.82 ; 0.834
Heemskerk	GGDKennemerland	2021-07	0.77	0.766 ; 0.774
Heemstede	GGDKennemerland	2021-07	0.851	0.846 ; 0.856
Heerde	GGDNoord-enOost-Gelderland	2021-07	0.804	0.798 ; 0.81
Heerenveen	GGDFryslân	2021-07	0.761	0.757 ; 0.765
Heerlen	GGDZuid-Limburg	2021-07	0.68	0.677 ; 0.682
Heeze-Leende	GGDBrabant-Zuidoost	2021-07	0.855	0.849 ; 0.861
Heiloo	GGDHollands-Noorden	2021-07	0.796	0.791 ; 0.801
Hellendoorn	GGDTwente	2021-07	0.836	0.831 ; 0.84
Hellevoetsluis	GGDRotterdam-Rijnmond	2021-07	0.72	0.716 ; 0.724
Helmond	GGDBrabant-Zuidoost	2021-07	0.705	0.702 ; 0.707
Hendrik-Ido-Ambacht	DienstGezondheid&JeugdZHZ	2021-07	0.717	0.712 ; 0.721
Hengelo	GGDTwente	2021-07	0.743	0.74 ; 0.746
Het Hogeland	GGDGroningen	2021-07	0.794	0.791 ; 0.798
Heumen	GGDGelderland-Zuid	2021-07	0.849	0.843 ; 0.855
Heusden	GGDHartvoorBrabant	2021-07	0.796	0.792 ; 0.799
Hillegom	GGDHollands-Midden	2021-07	0.76	0.755 ; 0.765
Hilvarenbeek	GGDHartvoorBrabant	2021-07	0.863	0.857 ; 0.87
Hilversum	GGDGooienVechtstreek	2021-07	0.714	0.711 ; 0.717
Hoekse Waard	DienstGezondheid&JeugdZHZ	2021-07	0.744	0.741 ; 0.746
Hof van Twente	GGDTwente	2021-07	0.847	0.842 ; 0.851
Hollands Kroon	GGDHollands-Noorden	2021-07	0.744	0.741 ; 0.748
Hoogeveen	GGDDrenthe	2021-07	0.744	0.741 ; 0.748
Hoorn	GGDHollands-Noorden	2021-07	0.71	0.708 ; 0.713
Horst aan de Maas	GGDLimburg-Noord	2021-07	0.815	0.811 ; 0.819
Houten	GGDRegioUtrecht	2021-07	0.796	0.792 ; 0.8
Huizen	GGDGooienVechtstreek	2021-07	0.759	0.755 ; 0.762
Hulst	GGDZeeland	2021-07	0.812	0.808 ; 0.817
IJsselstein	GGDRegioUtrecht	2021-07	0.786	0.782 ; 0.791
Kaag en Braassem	GGDHollands-Midden	2021-07	0.759	0.754 ; 0.763
Kampen	GGDIJsselland	2021-07	0.703	0.699 ; 0.706
Kapelle	GGDZeeland	2021-07	0.789	0.782 ; 0.796
Katwijk	GGDHollands-Midden	2021-07	0.733	0.73 ; 0.736
Kerkrade	GGDZuid-Limburg	2021-07	0.692	0.689 ; 0.696
Koggenland	GGDHollands-Noorden	2021-07	0.757	0.752 ; 0.762
Krimpen aan den IJssel	GGDRotterdam-Rijnmond	2021-07	0.71	0.706 ; 0.714
Krimpenerwaard	GGDHollands-Midden	2021-07	0.747	0.744 ; 0.75
Laarbeek	GGDBrabant-Zuidoost	2021-07	0.836	0.83 ; 0.841
Land van Cuijk	GGDHartvoorBrabant	2021-07	0.843	0.84 ; 0.846
Landgraaf	GGDZuid-Limburg	2021-07	0.756	0.752 ; 0.76
Landsmeer	GGDZaanstreek/Waterland	2021-07	0.763	0.756 ; 0.77
Lansingerland	GGDRotterdam-Rijnmond	2021-07	0.77	0.766 ; 0.773
Laren	GGDGooienVechtstreek	2021-07	0.842	0.835 ; 0.85
Leeuwarden	GGDFryslân	2021-07	0.712	0.71 ; 0.715
Leiden	GGDHollands-Midden	2021-07	0.71	0.707 ; 0.712
Leiderdorp	GGDHollands-Midden	2021-07	0.809	0.805 ; 0.814
Leidschendam-Voorburg	GGDHaaglanden	2021-07	0.778	0.775 ; 0.781
Lelystad	GGDFlevoland	2021-07	0.634	0.632 ; 0.637
Leudal	GGDLimburg-Noord	2021-07	0.821	0.817 ; 0.826
Leusden	GGDRegioUtrecht	2021-07	0.815	0.811 ; 0.82
Lingewaard	Veiligheids-enGezondheidsregioGelderland-Midden	2021-07	0.842	0.838 ; 0.846
Lisse	GGDHollands-Midden	2021-07	0.78	0.774 ; 0.785
Lochem	GGDNoord-enOost-Gelderland	2021-07	0.856	0.851 ; 0.86
Loon op Zand	GGDHartvoorBrabant	2021-07	0.815	0.81 ; 0.821
Lopik	GGDRegioUtrecht	2021-07	0.74	0.733 ; 0.746
Losser	GGDTwente	2021-07	0.814	0.808 ; 0.819
Maasdriel	GGDGelderland-Zuid	2021-07	0.737	0.733 ; 0.742
Maasgouw	GGDLimburg-Noord	2021-07	0.823	0.818 ; 0.828
Maashorst	GGDHartvoorBrabant	2021-07	0.812	0.809 ; 0.816
Maassluis	GGDRotterdam-Rijnmond	2021-07	0.717	0.713 ; 0.721
Maastricht	GGDZuid-Limburg	2021-07	0.726	0.723 ; 0.728
Medemblik	GGDHollands-Noorden	2021-07	0.742	0.738 ; 0.745
Meerssen	GGDZuid-Limburg	2021-07	0.846	0.84 ; 0.851
Meierijstad	GGDHartvoorBrabant	2021-07	0.826	0.823 ; 0.829
Meppel	GGDDrenthe	2021-07	0.776	0.772 ; 0.781
Middelburg	GGDZeeland	2021-07	0.746	0.742 ; 0.749
Midden-Delfland	GGDHaaglanden	2021-07	0.813	0.807 ; 0.819
Midden-Drenthe	GGDDrenthe	2021-07	0.827	0.823 ; 0.831
Midden-Groningen	GGDGroningen	2021-07	0.771	0.768 ; 0.774
Moerdijk	GGDWest-Brabant	2021-07	0.794	0.79 ; 0.798
Molenlanden	DienstGezondheid&JeugdZHZ	2021-07	0.709	0.706 ; 0.713
Montferland	GGDNoord-enOost-Gelderland	2021-07	0.824	0.82 ; 0.828
Montfoort	GGDRegioUtrecht	2021-07	0.773	0.767 ; 0.78
Mook en Middelaar	GGDLimburg-Noord	2021-07	0.853	0.844 ; 0.861
Neder-Betuwe	GGDGelderland-Zuid	2021-07	0.548	0.544 ; 0.552
Nederweert	GGDLimburg-Noord	2021-07	0.804	0.798 ; 0.81
Nieuwegein	GGDRegioUtrecht	2021-07	0.751	0.748 ; 0.754
Nieuwkoop	GGDHollands-Midden	2021-07	0.769	0.765 ; 0.774
Nijkerk	Veiligheids-enGezondheidsregioGelderland-Midden	2021-07	0.745	0.741 ; 0.749
Nijmegen	GGDGelderland-Zuid	2021-07	0.744	0.741 ; 0.746
Nissewaard	GGDRotterdam-Rijnmond	2021-07	0.708	0.705 ; 0.711
Noardeast-Fryslân	GGDFryslân	2021-07	0.735	0.731 ; 0.739
Noord-Beveland	GGDZeeland	2021-07	0.784	0.776 ; 0.792
Noordenveld	GGDDrenthe	2021-07	0.849	0.844 ; 0.854
Noordoostpolder	GGDFlevoland	2021-07	0.677	0.674 ; 0.68
Noordwijk	GGDHollands-Midden	2021-07	0.768	0.764 ; 0.772
Nuenen, Gerwen en Nederwetten	GGDBrabant-Zuidoost	2021-07	0.845	0.84 ; 0.85
Nunspeet	GGDNoord-enOost-Gelderland	2021-07	0.661	0.657 ; 0.665
Oegstgeest	GGDHollands-Midden	2021-07	0.813	0.808 ; 0.818
Oirschot	GGDBrabant-Zuidoost	2021-07	0.86	0.854 ; 0.866
Oisterwijk	GGDHartvoorBrabant	2021-07	0.85	0.845 ; 0.854
Oldambt	GGDGroningen	2021-07	0.781	0.777 ; 0.785
Oldebroek	GGDNoord-enOost-Gelderland	2021-07	0.708	0.703 ; 0.713
Oldenzaal	GGDTwente	2021-07	0.818	0.814 ; 0.823
Olst-Wijhe	GGDIJsselland	2021-07	0.835	0.829 ; 0.841
Ommen	GGDIJsselland	2021-07	0.805	0.8 ; 0.811
Oost Gelre	GGDNoord-enOost-Gelderland	2021-07	0.849	0.844 ; 0.853
Oosterhout	GGDWest-Brabant	2021-07	0.785	0.782 ; 0.789
Ooststellingwerf	GGDFryslân	2021-07	0.78	0.776 ; 0.785
Oostzaan	GGDZaanstreek/Waterland	2021-07	0.752	0.745 ; 0.76
Opmeer	GGDHollands-Noorden	2021-07	0.74	0.733 ; 0.747
Opsterland	GGDFryslân	2021-07	0.758	0.753 ; 0.762
Oss	GGDHartvoorBrabant	2021-07	0.762	0.759 ; 0.764
Oude IJsselstreek	GGDNoord-enOost-Gelderland	2021-07	0.818	0.814 ; 0.822
Ouder-Amstel	GGDAmsterdam	2021-07	0.735	0.729 ; 0.741
Oudewater	GGDRegioUtrecht	2021-07	0.802	0.795 ; 0.81
Overbetuwe	Veiligheids-enGezondheidsregioGelderland-Midden	2021-07	0.798	0.795 ; 0.802
Papendrecht	DienstGezondheid&JeugdZHZ	2021-07	0.761	0.757 ; 0.765
Peel en Maas	GGDLimburg-Noord	2021-07	0.817	0.813 ; 0.821
Pekela	GGDGroningen	2021-07	0.734	0.727 ; 0.741
Pijnacker-Nootdorp	GGDHaaglanden	2021-07	0.791	0.788 ; 0.795
Purmerend	GGDZaanstreek/Waterland	2021-07	0.742	0.739 ; 0.745
Putten	GGDNoord-enOost-Gelderland	2021-07	0.727	0.722 ; 0.732
Raalte	GGDIJsselland	2021-07	0.872	0.868 ; 0.876
Reimerswaal	GGDZeeland	2021-07	0.55	0.546 ; 0.555
Renkum	Veiligheids-enGezondheidsregioGelderland-Midden	2021-07	0.846	0.841 ; 0.85
Renswoude	GGDRegioUtrecht	2021-07	0.613	0.604 ; 0.622
Reusel-De Mierden	GGDBrabant-Zuidoost	2021-07	0.811	0.804 ; 0.818
Rheden	Veiligheids-enGezondheidsregioGelderland-Midden	2021-07	0.818	0.814 ; 0.821
Rhenen	GGDRegioUtrecht	2021-07	0.7	0.695 ; 0.706
Ridderkerk	GGDRotterdam-Rijnmond	2021-07	0.717	0.713 ; 0.72
Rijssen-Holten	GGDTwente	2021-07	0.727	0.723 ; 0.731
Rijswijk	GGDHaaglanden	2021-07	0.725	0.722 ; 0.729
Roerdalen	GGDLimburg-Noord	2021-07	0.794	0.789 ; 0.8
Roermond	GGDLimburg-Noord	2021-07	0.703	0.7 ; 0.707
Roosendaal	GGDWest-Brabant	2021-07	0.757	0.754 ; 0.76
Rotterdam	GGDRotterdam-Rijnmond	2021-07	0.603	0.602 ; 0.605
Rozendaal	Veiligheids-enGezondheidsregioGelderland-Midden	2021-07	0.876	0.858 ; 0.895
Rucphen	GGDWest-Brabant	2021-07	0.781	0.776 ; 0.786
Súdwest-Fryslân	GGDFryslân	2021-07	0.751	0.748 ; 0.754
Schagen	GGDHollands-Noorden	2021-07	0.799	0.795 ; 0.802
Scherpenzeel	Veiligheids-enGezondheidsregioGelderland-Midden	2021-07	0.676	0.669 ; 0.683
Schiedam	GGDRotterdam-Rijnmond	2021-07	0.642	0.639 ; 0.644
Schiermonnikoog	GGDFryslân	2021-07	1.01	0.985 ; 1.035
Schouwen-Duiveland	GGDZeeland	2021-07	0.793	0.789 ; 0.797
Simpelveld	GGDZuid-Limburg	2021-07	0.776	0.769 ; 0.784
Sint-Michielsgestel	GGDHartvoorBrabant	2021-07	0.852	0.847 ; 0.857
Sittard-Geleen	GGDZuid-Limburg	2021-07	0.757	0.754 ; 0.759
Sliedrecht	DienstGezondheid&JeugdZHZ	2021-07	0.729	0.724 ; 0.734
Sluis	GGDZeeland	2021-07	0.79	0.785 ; 0.795
Smallingerland	GGDFryslân	2021-07	0.735	0.731 ; 0.738
Soest	GGDRegioUtrecht	2021-07	0.775	0.771 ; 0.778
Someren	GGDBrabant-Zuidoost	2021-07	0.799	0.794 ; 0.805
Son en Breugel	GGDBrabant-Zuidoost	2021-07	0.827	0.821 ; 0.833
Stadskanaal	GGDGroningen	2021-07	0.765	0.761 ; 0.769
Staphorst	GGDIJsselland	2021-07	0.501	0.496 ; 0.506
Stede Broec	GGDHollands-Noorden	2021-07	0.747	0.742 ; 0.752
Steenbergen	GGDWest-Brabant	2021-07	0.775	0.77 ; 0.78
Steenwijkerland	GGDIJsselland	2021-07	0.782	0.778 ; 0.785
Stein	GGDZuid-Limburg	2021-07	0.801	0.797 ; 0.806
Stichtse Vecht	GGDRegioUtrecht	2021-07	0.788	0.785 ; 0.791
Terneuzen	GGDZeeland	2021-07	0.76	0.757 ; 0.763
Terschelling	GGDFryslân	2021-07	0.939	0.927 ; 0.95
Texel	GGDHollands-Noorden	2021-07	0.822	0.816 ; 0.829
Teylingen	GGDHollands-Midden	2021-07	0.801	0.797 ; 0.806
Tholen	GGDZeeland	2021-07	0.621	0.617 ; 0.625
Tiel	GGDGelderland-Zuid	2021-07	0.702	0.698 ; 0.706
Tilburg	GGDHartvoorBrabant	2021-07	0.698	0.696 ; 0.7
Tubbergen	GGDTwente	2021-07	0.822	0.816 ; 0.827
Twenterand	GGDTwente	2021-07	0.762	0.758 ; 0.766
Tynaarlo	GGDDrenthe	2021-07	0.879	0.874 ; 0.883
Tytsjerksteradiel	GGDFryslân	2021-07	0.768	0.764 ; 0.772
Uitgeest	GGDKennemerland	2021-07	0.761	0.755 ; 0.768
Uithoorn	GGDAmsterdam	2021-07	0.736	0.732 ; 0.74
Urk	GGDFlevoland	2021-07	0.26	0.257 ; 0.264
Utrecht	GGDRegioUtrecht	2021-07	0.69	0.689 ; 0.692
Utrechtse Heuvelrug	GGDRegioUtrecht	2021-07	0.809	0.806 ; 0.813
Vaals	GGDZuid-Limburg	2021-07	0.611	0.605 ; 0.617
Valkenburg aan de Geul	GGDZuid-Limburg	2021-07	0.83	0.824 ; 0.836
Valkenswaard	GGDBrabant-Zuidoost	2021-07	0.827	0.822 ; 0.831
Veendam	GGDGroningen	2021-07	0.749	0.745 ; 0.754
Veenendaal	GGDRegioUtrecht	2021-07	0.694	0.691 ; 0.697
Veere	GGDZeeland	2021-07	0.796	0.791 ; 0.802
Veldhoven	GGDBrabant-Zuidoost	2021-07	0.822	0.818 ; 0.825
Velsen	GGDKennemerland	2021-07	0.734	0.731 ; 0.737
Venlo	GGDLimburg-Noord	2021-07	0.742	0.74 ; 0.745
Venray	GGDLimburg-Noord	2021-07	0.775	0.771 ; 0.778
Vijfheerenlanden	GGDRegioUtrecht	2021-07	0.731	0.728 ; 0.734
Vlaardingen	GGDRotterdam-Rijnmond	2021-07	0.7	0.697 ; 0.703
Vlieland	GGDFryslân	2021-07	0.872	0.852 ; 0.892
Vlissingen	GGDZeeland	2021-07	0.719	0.716 ; 0.723
Voerendaal	GGDZuid-Limburg	2021-07	0.828	0.821 ; 0.835
Voorschoten	GGDHollands-Midden	2021-07	0.821	0.816 ; 0.826
Voorst	GGDNoord-enOost-Gelderland	2021-07	0.85	0.845 ; 0.855
Vught	GGDHartvoorBrabant	2021-07	0.836	0.832 ; 0.841
Waadhoeke	GGDFryslân	2021-07	0.765	0.761 ; 0.768
Waalre	GGDBrabant-Zuidoost	2021-07	0.847	0.841 ; 0.853
Waalwijk	GGDHartvoorBrabant	2021-07	0.746	0.742 ; 0.749
Waddinxveen	GGDHollands-Midden	2021-07	0.722	0.718 ; 0.726
Wageningen	Veiligheids-enGezondheidsregioGelderland-Midden	2021-07	0.706	0.702 ; 0.709
Wassenaar	GGDHaaglanden	2021-07	0.788	0.783 ; 0.793
Waterland	GGDZaanstreek/Waterland	2021-07	0.795	0.789 ; 0.801
Weert	GGDLimburg-Noord	2021-07	0.772	0.769 ; 0.776
West Betuwe	GGDGelderland-Zuid	2021-07	0.731	0.727 ; 0.734
West Maas en Waal	GGDGelderland-Zuid	2021-07	0.829	0.824 ; 0.835
Westerkwartier	GGDGroningen	2021-07	0.795	0.792 ; 0.799
Westerveld	GGDDrenthe	2021-07	0.838	0.833 ; 0.844
Westervoort	Veiligheids-enGezondheidsregioGelderland-Midden	2021-07	0.778	0.772 ; 0.784
Westerwolde	GGDGroningen	2021-07	0.725	0.72 ; 0.729
Westland	GGDHaaglanden	2021-07	0.741	0.739 ; 0.744
Weststellingwerf	GGDFryslân	2021-07	0.776	0.771 ; 0.78
Westvoorne	GGDRotterdam-Rijnmond	2021-07	0.809	0.803 ; 0.815
Wierden	GGDTwente	2021-07	0.81	0.805 ; 0.815
Wijchen	GGDGelderland-Zuid	2021-07	0.823	0.819 ; 0.827
Wijdemeren	GGDGooienVechtstreek	2021-07	0.777	0.772 ; 0.782
Wijk bij Duurstede	GGDRegioUtrecht	2021-07	0.808	0.803 ; 0.813
Winterswijk	GGDNoord-enOost-Gelderland	2021-07	0.793	0.789 ; 0.798
Woensdrecht	GGDWest-Brabant	2021-07	0.803	0.798 ; 0.808
Woerden	GGDRegioUtrecht	2021-07	0.787	0.784 ; 0.791
Wormerland	GGDZaanstreek/Waterland	2021-07	0.787	0.781 ; 0.793
Woudenberg	GGDRegioUtrecht	2021-07	0.725	0.719 ; 0.732
Zaanstad	GGDZaanstreek/Waterland	2021-07	0.674	0.672 ; 0.676
Zaltbommel	GGDGelderland-Zuid	2021-07	0.68	0.675 ; 0.684
Zandvoort	GGDKennemerland	2021-07	0.744	0.739 ; 0.75
Zeewolde	GGDFlevoland	2021-07	0.684	0.679 ; 0.689
Zeist	GGDRegioUtrecht	2021-07	0.786	0.783 ; 0.79
Zevenaar	Veiligheids-enGezondheidsregioGelderland-Midden	2021-07	0.818	0.814 ; 0.822
Zoetermeer	GGDHaaglanden	2021-07	0.729	0.727 ; 0.732
Zoeterwoude	GGDHollands-Midden	2021-07	0.817	0.81 ; 0.825
Zuidplas	GGDHollands-Midden	2021-07	0.738	0.734 ; 0.742
Zundert	GGDWest-Brabant	2021-07	0.8	0.795 ; 0.806
Zutphen	GGDNoord-enOost-Gelderland	2021-07	0.754	0.75 ; 0.757
Zwartewaterland	GGDIJsselland	2021-07	0.664	0.659 ; 0.668
Zwijndrecht	DienstGezondheid&JeugdZHZ	2021-07	0.722	0.718 ; 0.725
Zwolle	GGDIJsselland	2021-07	0.751	0.748 ; 0.753
's-Gravenhage	GGDHaaglanden	2021-08	0.69	0.689 ; 0.692
's-Hertogenbosch	GGDHartvoorBrabant	2021-08	0.811	0.809 ; 0.813
Aa en Hunze	GGDDrenthe	2021-08	0.918	0.913 ; 0.923
Aalsmeer	GGDAmsterdam	2021-08	0.781	0.777 ; 0.785
Aalten	GGDNoord-enOost-Gelderland	2021-08	0.869	0.864 ; 0.874
Achtkarspelen	GGDFryslân	2021-08	0.72	0.716 ; 0.724
Alblasserdam	DienstGezondheid&JeugdZHZ	2021-08	0.703	0.699 ; 0.708
Albrandswaard	GGDRotterdam-Rijnmond	2021-08	0.801	0.796 ; 0.806
Alkmaar	GGDHollands-Noorden	2021-08	0.78	0.778 ; 0.783
Almelo	GGDTwente	2021-08	0.759	0.756 ; 0.762
Almere	GGDFlevoland	2021-08	0.68	0.679 ; 0.682
Alphen aan den Rijn	GGDHollands-Midden	2021-08	0.792	0.79 ; 0.795
Alphen-Chaam	GGDWest-Brabant	2021-08	0.88	0.872 ; 0.887
Altena	GGDWest-Brabant	2021-08	0.752	0.749 ; 0.755
Ameland	GGDFryslân	2021-08	0.98	0.968 ; 0.993
Amersfoort	GGDRegioUtrecht	2021-08	0.79	0.788 ; 0.792
Amstelveen	GGDAmsterdam	2021-08	0.77	0.767 ; 0.772
Amsterdam	GGDAmsterdam	2021-08	0.693	0.691 ; 0.694
Apeldoorn	GGDNoord-enOost-Gelderland	2021-08	0.825	0.822 ; 0.827
Arnhem	Veiligheids-enGezondheidsregioGelderland-Midden	2021-08	0.739	0.737 ; 0.741
Assen	GGDDrenthe	2021-08	0.859	0.856 ; 0.862
Asten	GGDBrabant-Zuidoost	2021-08	0.852	0.846 ; 0.858
Baarle-Nassau	GGDWest-Brabant	2021-08	0.852	0.843 ; 0.861
Baarn	GGDRegioUtrecht	2021-08	0.859	0.854 ; 0.864
Barendrecht	GGDRotterdam-Rijnmond	2021-08	0.791	0.787 ; 0.794
Barneveld	Veiligheids-enGezondheidsregioGelderland-Midden	2021-08	0.654	0.651 ; 0.657
Beek	GGDZuid-Limburg	2021-08	0.851	0.845 ; 0.857
Beekdaelen	GGDZuid-Limburg	2021-08	0.84	0.836 ; 0.844
Beesel	GGDLimburg-Noord	2021-08	0.848	0.842 ; 0.855
Berg en Dal	GGDGelderland-Zuid	2021-08	0.899	0.894 ; 0.903
Bergeijk	GGDBrabant-Zuidoost	2021-08	0.88	0.875 ; 0.886
Bergen (L.)	GGDLimburg-Noord	2021-08	0.874	0.868 ; 0.881
Bergen (NH.)	GGDHollands-Noorden	2021-08	0.848	0.843 ; 0.852
Bergen op Zoom	GGDWest-Brabant	2021-08	0.823	0.82 ; 0.827
Berkelland	GGDNoord-enOost-Gelderland	2021-08	0.893	0.889 ; 0.896
Bernheze	GGDHartvoorBrabant	2021-08	0.89	0.885 ; 0.894
Best	GGDBrabant-Zuidoost	2021-08	0.836	0.832 ; 0.84
Beuningen	GGDGelderland-Zuid	2021-08	0.862	0.857 ; 0.867
Beverwijk	GGDKennemerland	2021-08	0.721	0.717 ; 0.724
Bladel	GGDBrabant-Zuidoost	2021-08	0.875	0.87 ; 0.88
Blaricum	GGDGooienVechtstreek	2021-08	0.817	0.81 ; 0.823
Bloemendaal	GGDKennemerland	2021-08	0.889	0.884 ; 0.894
Bodegraven-Reeuwijk	GGDHollands-Midden	2021-08	0.789	0.785 ; 0.793
Boekel	GGDHartvoorBrabant	2021-08	0.866	0.859 ; 0.873
Borger-Odoorn	GGDDrenthe	2021-08	0.859	0.854 ; 0.864
Borne	GGDTwente	2021-08	0.871	0.866 ; 0.876
Borsele	GGDZeeland	2021-08	0.785	0.781 ; 0.79
Boxtel	GGDHartvoorBrabant	2021-08	0.861	0.857 ; 0.866
Breda	GGDWest-Brabant	2021-08	0.809	0.807 ; 0.811
Brielle	GGDRotterdam-Rijnmond	2021-08	0.803	0.798 ; 0.808
Bronckhorst	GGDNoord-enOost-Gelderland	2021-08	0.907	0.902 ; 0.911
Brummen	GGDNoord-enOost-Gelderland	2021-08	0.867	0.862 ; 0.872
Brunssum	GGDZuid-Limburg	2021-08	0.768	0.764 ; 0.773
Bunnik	GGDRegioUtrecht	2021-08	0.902	0.896 ; 0.909
Bunschoten	GGDRegioUtrecht	2021-08	0.763	0.758 ; 0.768
Buren	GGDGelderland-Zuid	2021-08	0.802	0.798 ; 0.807
Capelle aan den IJssel	GGDRotterdam-Rijnmond	2021-08	0.725	0.722 ; 0.728
Castricum	GGDHollands-Noorden	2021-08	0.858	0.854 ; 0.862
Coevorden	GGDDrenthe	2021-08	0.862	0.857 ; 0.866
Cranendonck	GGDBrabant-Zuidoost	2021-08	0.846	0.841 ; 0.851
Culemborg	GGDGelderland-Zuid	2021-08	0.814	0.809 ; 0.818
Dalfsen	GGDIJsselland	2021-08	0.874	0.87 ; 0.879
Dantumadiel	GGDFryslân	2021-08	0.726	0.721 ; 0.731
De Bilt	GGDRegioUtrecht	2021-08	0.871	0.867 ; 0.875
De Fryske Marren	GGDFryslân	2021-08	0.793	0.789 ; 0.796
De Ronde Venen	GGDRegioUtrecht	2021-08	0.826	0.822 ; 0.829
De Wolden	GGDDrenthe	2021-08	0.88	0.876 ; 0.885
Delft	GGDHaaglanden	2021-08	0.728	0.725 ; 0.73
Den Helder	GGDHollands-Noorden	2021-08	0.783	0.779 ; 0.786
Deurne	GGDBrabant-Zuidoost	2021-08	0.874	0.87 ; 0.879
Deventer	GGDIJsselland	2021-08	0.812	0.809 ; 0.815
Diemen	GGDAmsterdam	2021-08	0.674	0.67 ; 0.678
Dijk en Waard	GGDHollands-Noorden	2021-08	0.778	0.776 ; 0.781
Dinkelland	GGDTwente	2021-08	0.895	0.89 ; 0.9
Doesburg	Veiligheids-enGezondheidsregioGelderland-Midden	2021-08	0.837	0.83 ; 0.844
Doetinchem	GGDNoord-enOost-Gelderland	2021-08	0.846	0.842 ; 0.849
Dongen	GGDHartvoorBrabant	2021-08	0.842	0.837 ; 0.846
Dordrecht	DienstGezondheid&JeugdZHZ	2021-08	0.742	0.74 ; 0.745
Drechterland	GGDHollands-Noorden	2021-08	0.809	0.803 ; 0.814
Drimmelen	GGDWest-Brabant	2021-08	0.871	0.866 ; 0.875
Dronten	GGDFlevoland	2021-08	0.767	0.763 ; 0.771
Druten	GGDGelderland-Zuid	2021-08	0.873	0.867 ; 0.878
Duiven	Veiligheids-enGezondheidsregioGelderland-Midden	2021-08	0.853	0.848 ; 0.857
Echt-Susteren	GGDLimburg-Noord	2021-08	0.834	0.83 ; 0.838
Edam-Volendam	GGDZaanstreek/Waterland	2021-08	0.756	0.752 ; 0.76
Ede	Veiligheids-enGezondheidsregioGelderland-Midden	2021-08	0.753	0.751 ; 0.756
Eemnes	GGDRegioUtrecht	2021-08	0.834	0.826 ; 0.841
Eemsdelta	GGDGroningen	2021-08	0.823	0.82 ; 0.827
Eersel	GGDBrabant-Zuidoost	2021-08	0.897	0.892 ; 0.903
Eijsden-Margraten	GGDZuid-Limburg	2021-08	0.913	0.909 ; 0.918
Eindhoven	GGDBrabant-Zuidoost	2021-08	0.738	0.736 ; 0.74
Elburg	GGDNoord-enOost-Gelderland	2021-08	0.769	0.764 ; 0.773
Emmen	GGDDrenthe	2021-08	0.843	0.84 ; 0.846
Enkhuizen	GGDHollands-Noorden	2021-08	0.763	0.758 ; 0.768
Enschede	GGDTwente	2021-08	0.735	0.733 ; 0.738
Epe	GGDNoord-enOost-Gelderland	2021-08	0.845	0.841 ; 0.849
Ermelo	GGDNoord-enOost-Gelderland	2021-08	0.799	0.795 ; 0.804
Etten-Leur	GGDWest-Brabant	2021-08	0.828	0.824 ; 0.832
Geertruidenberg	GGDWest-Brabant	2021-08	0.865	0.86 ; 0.87
Geldrop-Mierlo	GGDBrabant-Zuidoost	2021-08	0.838	0.834 ; 0.842
Gemert-Bakel	GGDBrabant-Zuidoost	2021-08	0.864	0.86 ; 0.868
Gennep	GGDLimburg-Noord	2021-08	0.846	0.841 ; 0.852
Gilze en Rijen	GGDHartvoorBrabant	2021-08	0.838	0.833 ; 0.842
Goeree-Overflakkee	GGDRotterdam-Rijnmond	2021-08	0.786	0.783 ; 0.789
Goes	GGDZeeland	2021-08	0.835	0.831 ; 0.838
Goirle	GGDHartvoorBrabant	2021-08	0.879	0.874 ; 0.884
Gooise Meren	GGDGooienVechtstreek	2021-08	0.831	0.828 ; 0.834
Gorinchem	DienstGezondheid&JeugdZHZ	2021-08	0.756	0.752 ; 0.76
Gouda	GGDHollands-Midden	2021-08	0.769	0.766 ; 0.772
Groningen	GGDGroningen	2021-08	0.773	0.771 ; 0.775
Gulpen-Wittem	GGDZuid-Limburg	2021-08	0.884	0.877 ; 0.89
Haaksbergen	GGDTwente	2021-08	0.873	0.868 ; 0.878
Haarlem	GGDKennemerland	2021-08	0.75	0.748 ; 0.752
Haarlemmermeer	GGDKennemerland	2021-08	0.768	0.766 ; 0.77
Halderberge	GGDWest-Brabant	2021-08	0.843	0.839 ; 0.847
Hardenberg	GGDIJsselland	2021-08	0.856	0.852 ; 0.859
Harderwijk	GGDNoord-enOost-Gelderland	2021-08	0.772	0.769 ; 0.776
Hardinxveld-Giessendam	DienstGezondheid&JeugdZHZ	2021-08	0.701	0.696 ; 0.706
Harlingen	GGDFryslân	2021-08	0.828	0.822 ; 0.834
Hattem	GGDNoord-enOost-Gelderland	2021-08	0.875	0.868 ; 0.882
Heemskerk	GGDKennemerland	2021-08	0.817	0.813 ; 0.821
Heemstede	GGDKennemerland	2021-08	0.9	0.895 ; 0.905
Heerde	GGDNoord-enOost-Gelderland	2021-08	0.852	0.846 ; 0.857
Heerenveen	GGDFryslân	2021-08	0.809	0.806 ; 0.813
Heerlen	GGDZuid-Limburg	2021-08	0.725	0.722 ; 0.727
Heeze-Leende	GGDBrabant-Zuidoost	2021-08	0.902	0.896 ; 0.908
Heiloo	GGDHollands-Noorden	2021-08	0.841	0.836 ; 0.846
Hellendoorn	GGDTwente	2021-08	0.885	0.881 ; 0.889
Hellevoetsluis	GGDRotterdam-Rijnmond	2021-08	0.768	0.764 ; 0.772
Helmond	GGDBrabant-Zuidoost	2021-08	0.754	0.751 ; 0.756
Hendrik-Ido-Ambacht	DienstGezondheid&JeugdZHZ	2021-08	0.764	0.76 ; 0.769
Hengelo	GGDTwente	2021-08	0.795	0.792 ; 0.798
Het Hogeland	GGDGroningen	2021-08	0.843	0.84 ; 0.847
Heumen	GGDGelderland-Zuid	2021-08	0.899	0.893 ; 0.905
Heusden	GGDHartvoorBrabant	2021-08	0.846	0.842 ; 0.85
Hillegom	GGDHollands-Midden	2021-08	0.808	0.803 ; 0.813
Hilvarenbeek	GGDHartvoorBrabant	2021-08	0.913	0.907 ; 0.919
Hilversum	GGDGooienVechtstreek	2021-08	0.767	0.764 ; 0.77
Hoekse Waard	DienstGezondheid&JeugdZHZ	2021-08	0.794	0.791 ; 0.796
Hof van Twente	GGDTwente	2021-08	0.896	0.892 ; 0.9
Hollands Kroon	GGDHollands-Noorden	2021-08	0.79	0.787 ; 0.794
Hoogeveen	GGDDrenthe	2021-08	0.79	0.787 ; 0.793
Hoorn	GGDHollands-Noorden	2021-08	0.758	0.755 ; 0.761
Horst aan de Maas	GGDLimburg-Noord	2021-08	0.863	0.86 ; 0.867
Houten	GGDRegioUtrecht	2021-08	0.85	0.846 ; 0.854
Huizen	GGDGooienVechtstreek	2021-08	0.807	0.803 ; 0.811
Hulst	GGDZeeland	2021-08	0.859	0.855 ; 0.864
IJsselstein	GGDRegioUtrecht	2021-08	0.836	0.832 ; 0.841
Kaag en Braassem	GGDHollands-Midden	2021-08	0.81	0.806 ; 0.815
Kampen	GGDIJsselland	2021-08	0.752	0.748 ; 0.755
Kapelle	GGDZeeland	2021-08	0.835	0.828 ; 0.841
Katwijk	GGDHollands-Midden	2021-08	0.783	0.78 ; 0.786
Kerkrade	GGDZuid-Limburg	2021-08	0.735	0.731 ; 0.738
Koggenland	GGDHollands-Noorden	2021-08	0.804	0.8 ; 0.809
Krimpen aan den IJssel	GGDRotterdam-Rijnmond	2021-08	0.754	0.749 ; 0.758
Krimpenerwaard	GGDHollands-Midden	2021-08	0.795	0.792 ; 0.799
Laarbeek	GGDBrabant-Zuidoost	2021-08	0.884	0.879 ; 0.889
Land van Cuijk	GGDHartvoorBrabant	2021-08	0.895	0.892 ; 0.898
Landgraaf	GGDZuid-Limburg	2021-08	0.8	0.796 ; 0.803
Landsmeer	GGDZaanstreek/Waterland	2021-08	0.811	0.804 ; 0.818
Lansingerland	GGDRotterdam-Rijnmond	2021-08	0.821	0.818 ; 0.825
Laren	GGDGooienVechtstreek	2021-08	0.888	0.881 ; 0.895
Leeuwarden	GGDFryslân	2021-08	0.764	0.762 ; 0.766
Leiden	GGDHollands-Midden	2021-08	0.769	0.767 ; 0.772
Leiderdorp	GGDHollands-Midden	2021-08	0.86	0.855 ; 0.864
Leidschendam-Voorburg	GGDHaaglanden	2021-08	0.829	0.826 ; 0.832
Lelystad	GGDFlevoland	2021-08	0.68	0.677 ; 0.682
Leudal	GGDLimburg-Noord	2021-08	0.869	0.865 ; 0.873
Leusden	GGDRegioUtrecht	2021-08	0.865	0.861 ; 0.87
Lingewaard	Veiligheids-enGezondheidsregioGelderland-Midden	2021-08	0.894	0.89 ; 0.898
Lisse	GGDHollands-Midden	2021-08	0.829	0.824 ; 0.834
Lochem	GGDNoord-enOost-Gelderland	2021-08	0.904	0.899 ; 0.908
Loon op Zand	GGDHartvoorBrabant	2021-08	0.865	0.86 ; 0.87
Lopik	GGDRegioUtrecht	2021-08	0.788	0.782 ; 0.794
Losser	GGDTwente	2021-08	0.862	0.857 ; 0.867
Maasdriel	GGDGelderland-Zuid	2021-08	0.785	0.781 ; 0.79
Maasgouw	GGDLimburg-Noord	2021-08	0.87	0.865 ; 0.875
Maashorst	GGDHartvoorBrabant	2021-08	0.863	0.86 ; 0.866
Maassluis	GGDRotterdam-Rijnmond	2021-08	0.762	0.758 ; 0.766
Maastricht	GGDZuid-Limburg	2021-08	0.774	0.772 ; 0.777
Medemblik	GGDHollands-Noorden	2021-08	0.788	0.784 ; 0.792
Meerssen	GGDZuid-Limburg	2021-08	0.892	0.887 ; 0.898
Meierijstad	GGDHartvoorBrabant	2021-08	0.877	0.874 ; 0.88
Meppel	GGDDrenthe	2021-08	0.824	0.82 ; 0.829
Middelburg	GGDZeeland	2021-08	0.791	0.788 ; 0.795
Midden-Delfland	GGDHaaglanden	2021-08	0.862	0.857 ; 0.868
Midden-Drenthe	GGDDrenthe	2021-08	0.874	0.87 ; 0.879
Midden-Groningen	GGDGroningen	2021-08	0.82	0.817 ; 0.823
Moerdijk	GGDWest-Brabant	2021-08	0.842	0.838 ; 0.846
Molenlanden	DienstGezondheid&JeugdZHZ	2021-08	0.755	0.752 ; 0.759
Montferland	GGDNoord-enOost-Gelderland	2021-08	0.874	0.87 ; 0.878
Montfoort	GGDRegioUtrecht	2021-08	0.822	0.816 ; 0.829
Mook en Middelaar	GGDLimburg-Noord	2021-08	0.9	0.892 ; 0.909
Neder-Betuwe	GGDGelderland-Zuid	2021-08	0.584	0.58 ; 0.588
Nederweert	GGDLimburg-Noord	2021-08	0.852	0.846 ; 0.857
Nieuwegein	GGDRegioUtrecht	2021-08	0.803	0.8 ; 0.806
Nieuwkoop	GGDHollands-Midden	2021-08	0.818	0.814 ; 0.823
Nijkerk	Veiligheids-enGezondheidsregioGelderland-Midden	2021-08	0.796	0.792 ; 0.8
Nijmegen	GGDGelderland-Zuid	2021-08	0.806	0.803 ; 0.808
Nissewaard	GGDRotterdam-Rijnmond	2021-08	0.757	0.755 ; 0.76
Noardeast-Fryslân	GGDFryslân	2021-08	0.779	0.776 ; 0.783
Noord-Beveland	GGDZeeland	2021-08	0.827	0.819 ; 0.835
Noordenveld	GGDDrenthe	2021-08	0.896	0.892 ; 0.901
Noordoostpolder	GGDFlevoland	2021-08	0.722	0.719 ; 0.726
Noordwijk	GGDHollands-Midden	2021-08	0.817	0.813 ; 0.821
Nuenen, Gerwen en Nederwetten	GGDBrabant-Zuidoost	2021-08	0.893	0.888 ; 0.898
Nunspeet	GGDNoord-enOost-Gelderland	2021-08	0.703	0.698 ; 0.707
Oegstgeest	GGDHollands-Midden	2021-08	0.863	0.858 ; 0.868
Oirschot	GGDBrabant-Zuidoost	2021-08	0.909	0.904 ; 0.915
Oisterwijk	GGDHartvoorBrabant	2021-08	0.899	0.895 ; 0.904
Oldambt	GGDGroningen	2021-08	0.828	0.824 ; 0.832
Oldebroek	GGDNoord-enOost-Gelderland	2021-08	0.755	0.75 ; 0.759
Oldenzaal	GGDTwente	2021-08	0.868	0.864 ; 0.872
Olst-Wijhe	GGDIJsselland	2021-08	0.884	0.879 ; 0.89
Ommen	GGDIJsselland	2021-08	0.852	0.847 ; 0.858
Oost Gelre	GGDNoord-enOost-Gelderland	2021-08	0.9	0.895 ; 0.904
Oosterhout	GGDWest-Brabant	2021-08	0.836	0.833 ; 0.839
Ooststellingwerf	GGDFryslân	2021-08	0.825	0.82 ; 0.83
Oostzaan	GGDZaanstreek/Waterland	2021-08	0.8	0.793 ; 0.807
Opmeer	GGDHollands-Noorden	2021-08	0.785	0.779 ; 0.792
Opsterland	GGDFryslân	2021-08	0.803	0.799 ; 0.808
Oss	GGDHartvoorBrabant	2021-08	0.813	0.811 ; 0.816
Oude IJsselstreek	GGDNoord-enOost-Gelderland	2021-08	0.869	0.865 ; 0.873
Ouder-Amstel	GGDAmsterdam	2021-08	0.781	0.775 ; 0.787
Oudewater	GGDRegioUtrecht	2021-08	0.85	0.843 ; 0.858
Overbetuwe	Veiligheids-enGezondheidsregioGelderland-Midden	2021-08	0.851	0.847 ; 0.855
Papendrecht	DienstGezondheid&JeugdZHZ	2021-08	0.809	0.805 ; 0.813
Peel en Maas	GGDLimburg-Noord	2021-08	0.864	0.861 ; 0.868
Pekela	GGDGroningen	2021-08	0.779	0.773 ; 0.785
Pijnacker-Nootdorp	GGDHaaglanden	2021-08	0.843	0.84 ; 0.847
Purmerend	GGDZaanstreek/Waterland	2021-08	0.792	0.789 ; 0.795
Putten	GGDNoord-enOost-Gelderland	2021-08	0.774	0.769 ; 0.778
Raalte	GGDIJsselland	2021-08	0.923	0.919 ; 0.927
Reimerswaal	GGDZeeland	2021-08	0.586	0.582 ; 0.591
Renkum	Veiligheids-enGezondheidsregioGelderland-Midden	2021-08	0.894	0.89 ; 0.899
Renswoude	GGDRegioUtrecht	2021-08	0.653	0.645 ; 0.662
Reusel-De Mierden	GGDBrabant-Zuidoost	2021-08	0.862	0.856 ; 0.869
Rheden	Veiligheids-enGezondheidsregioGelderland-Midden	2021-08	0.866	0.862 ; 0.87
Rhenen	GGDRegioUtrecht	2021-08	0.743	0.738 ; 0.748
Ridderkerk	GGDRotterdam-Rijnmond	2021-08	0.763	0.759 ; 0.766
Rijssen-Holten	GGDTwente	2021-08	0.773	0.769 ; 0.777
Rijswijk	GGDHaaglanden	2021-08	0.772	0.769 ; 0.776
Roerdalen	GGDLimburg-Noord	2021-08	0.841	0.836 ; 0.846
Roermond	GGDLimburg-Noord	2021-08	0.751	0.748 ; 0.754
Roosendaal	GGDWest-Brabant	2021-08	0.804	0.801 ; 0.807
Rotterdam	GGDRotterdam-Rijnmond	2021-08	0.671	0.67 ; 0.673
Rozendaal	Veiligheids-enGezondheidsregioGelderland-Midden	2021-08	0.926	0.908 ; 0.944
Rucphen	GGDWest-Brabant	2021-08	0.83	0.826 ; 0.835
Súdwest-Fryslân	GGDFryslân	2021-08	0.799	0.797 ; 0.802
Schagen	GGDHollands-Noorden	2021-08	0.845	0.841 ; 0.848
Scherpenzeel	Veiligheids-enGezondheidsregioGelderland-Midden	2021-08	0.719	0.712 ; 0.725
Schiedam	GGDRotterdam-Rijnmond	2021-08	0.687	0.684 ; 0.689
Schiermonnikoog	GGDFryslân	2021-08	1.046	1.022 ; 1.069
Schouwen-Duiveland	GGDZeeland	2021-08	0.838	0.834 ; 0.842
Simpelveld	GGDZuid-Limburg	2021-08	0.822	0.815 ; 0.829
Sint-Michielsgestel	GGDHartvoorBrabant	2021-08	0.903	0.898 ; 0.908
Sittard-Geleen	GGDZuid-Limburg	2021-08	0.806	0.803 ; 0.808
Sliedrecht	DienstGezondheid&JeugdZHZ	2021-08	0.771	0.767 ; 0.776
Sluis	GGDZeeland	2021-08	0.837	0.832 ; 0.842
Smallingerland	GGDFryslân	2021-08	0.78	0.777 ; 0.784
Soest	GGDRegioUtrecht	2021-08	0.824	0.82 ; 0.827
Someren	GGDBrabant-Zuidoost	2021-08	0.848	0.842 ; 0.853
Son en Breugel	GGDBrabant-Zuidoost	2021-08	0.876	0.87 ; 0.882
Stadskanaal	GGDGroningen	2021-08	0.811	0.807 ; 0.815
Staphorst	GGDIJsselland	2021-08	0.535	0.53 ; 0.54
Stede Broec	GGDHollands-Noorden	2021-08	0.793	0.788 ; 0.798
Steenbergen	GGDWest-Brabant	2021-08	0.822	0.817 ; 0.827
Steenwijkerland	GGDIJsselland	2021-08	0.83	0.826 ; 0.833
Stein	GGDZuid-Limburg	2021-08	0.848	0.843 ; 0.852
Stichtse Vecht	GGDRegioUtrecht	2021-08	0.838	0.835 ; 0.842
Terneuzen	GGDZeeland	2021-08	0.806	0.803 ; 0.809
Terschelling	GGDFryslân	2021-08	0.981	0.97 ; 0.991
Texel	GGDHollands-Noorden	2021-08	0.866	0.86 ; 0.872
Teylingen	GGDHollands-Midden	2021-08	0.853	0.849 ; 0.857
Tholen	GGDZeeland	2021-08	0.661	0.657 ; 0.665
Tiel	GGDGelderland-Zuid	2021-08	0.75	0.746 ; 0.753
Tilburg	GGDHartvoorBrabant	2021-08	0.761	0.759 ; 0.763
Tubbergen	GGDTwente	2021-08	0.872	0.867 ; 0.877
Twenterand	GGDTwente	2021-08	0.81	0.805 ; 0.814
[truncated: 4,193 more rows]

## Sheet: Municipality first booster
Municipality	Public health services region	period	Relative chance	95%CrI
's-Gravenhage	GGDHaaglanden	2021-11	0.425	0.423 ; 0.426
's-Hertogenbosch	GGDHartvoorBrabant	2021-11	0.605	0.602 ; 0.609
Aa en Hunze	GGDDrenthe	2021-11	0.798	0.789 ; 0.807
Aalsmeer	GGDAmsterdam	2021-11	0.632	0.625 ; 0.639
Aalten	GGDNoord-enOost-Gelderland	2021-11	0.749	0.74 ; 0.757
Achtkarspelen	GGDFryslân	2021-11	0.606	0.598 ; 0.613
Alblasserdam	DienstGezondheid&JeugdZHZ	2021-11	0.542	0.534 ; 0.55
Albrandswaard	GGDRotterdam-Rijnmond	2021-11	0.672	0.664 ; 0.68
Alkmaar	GGDHollands-Noorden	2021-11	0.566	0.562 ; 0.57
Almelo	GGDTwente	2021-11	0.596	0.592 ; 0.601
Almere	GGDFlevoland	2021-11	0.48	0.477 ; 0.482
Alphen aan den Rijn	GGDHollands-Midden	2021-11	0.575	0.571 ; 0.578
Alphen-Chaam	GGDWest-Brabant	2021-11	0.755	0.741 ; 0.768
Altena	GGDWest-Brabant	2021-11	0.578	0.572 ; 0.583
Ameland	GGDFryslân	2021-11	0.833	0.811 ; 0.856
Amersfoort	GGDRegioUtrecht	2021-11	0.62	0.617 ; 0.623
Amstelveen	GGDAmsterdam	2021-11	0.65	0.645 ; 0.654
Amsterdam	GGDAmsterdam	2021-11	0.387	0.386 ; 0.388
Apeldoorn	GGDNoord-enOost-Gelderland	2021-11	0.661	0.658 ; 0.665
Arnhem	Veiligheids-enGezondheidsregioGelderland-Midden	2021-11	0.55	0.547 ; 0.553
Assen	GGDDrenthe	2021-11	0.7	0.695 ; 0.705
Asten	GGDBrabant-Zuidoost	2021-11	0.734	0.723 ; 0.744
Baarle-Nassau	GGDWest-Brabant	2021-11	0.704	0.689 ; 0.719
Baarn	GGDRegioUtrecht	2021-11	0.69	0.681 ; 0.698
Barendrecht	GGDRotterdam-Rijnmond	2021-11	0.647	0.642 ; 0.653
Barneveld	Veiligheids-enGezondheidsregioGelderland-Midden	2021-11	0.492	0.488 ; 0.497
Beek	GGDZuid-Limburg	2021-11	0.727	0.716 ; 0.737
Beekdaelen	GGDZuid-Limburg	2021-11	0.674	0.667 ; 0.681
Beesel	GGDLimburg-Noord	2021-11	0.716	0.704 ; 0.727
Berg en Dal	GGDGelderland-Zuid	2021-11	0.719	0.712 ; 0.726
Bergeijk	GGDBrabant-Zuidoost	2021-11	0.785	0.775 ; 0.795
Bergen (L.)	GGDLimburg-Noord	2021-11	0.767	0.755 ; 0.779
Bergen (NH.)	GGDHollands-Noorden	2021-11	0.689	0.682 ; 0.697
Bergen op Zoom	GGDWest-Brabant	2021-11	0.607	0.602 ; 0.612
Berkelland	GGDNoord-enOost-Gelderland	2021-11	0.76	0.753 ; 0.766
Bernheze	GGDHartvoorBrabant	2021-11	0.739	0.731 ; 0.747
Best	GGDBrabant-Zuidoost	2021-11	0.755	0.747 ; 0.763
Beuningen	GGDGelderland-Zuid	2021-11	0.69	0.681 ; 0.698
Beverwijk	GGDKennemerland	2021-11	0.536	0.53 ; 0.542
Bladel	GGDBrabant-Zuidoost	2021-11	0.693	0.684 ; 0.702
Blaricum	GGDGooienVechtstreek	2021-11	0.671	0.66 ; 0.683
Bloemendaal	GGDKennemerland	2021-11	0.798	0.788 ; 0.807
Bodegraven-Reeuwijk	GGDHollands-Midden	2021-11	0.599	0.592 ; 0.606
Boekel	GGDHartvoorBrabant	2021-11	0.75	0.737 ; 0.763
Borger-Odoorn	GGDDrenthe	2021-11	0.738	0.73 ; 0.747
Borne	GGDTwente	2021-11	0.773	0.763 ; 0.782
Borsele	GGDZeeland	2021-11	0.654	0.646 ; 0.663
Boxtel	GGDHartvoorBrabant	2021-11	0.697	0.689 ; 0.704
Breda	GGDWest-Brabant	2021-11	0.599	0.596 ; 0.601
Brielle	GGDRotterdam-Rijnmond	2021-11	0.662	0.652 ; 0.671
Bronckhorst	GGDNoord-enOost-Gelderland	2021-11	0.811	0.803 ; 0.818
Brummen	GGDNoord-enOost-Gelderland	2021-11	0.778	0.768 ; 0.788
Brunssum	GGDZuid-Limburg	2021-11	0.572	0.565 ; 0.579
Bunnik	GGDRegioUtrecht	2021-11	0.786	0.775 ; 0.798
Bunschoten	GGDRegioUtrecht	2021-11	0.542	0.534 ; 0.55
Buren	GGDGelderland-Zuid	2021-11	0.652	0.644 ; 0.66
Capelle aan den IJssel	GGDRotterdam-Rijnmond	2021-11	0.548	0.543 ; 0.552
Castricum	GGDHollands-Noorden	2021-11	0.698	0.691 ; 0.705
Coevorden	GGDDrenthe	2021-11	0.725	0.718 ; 0.732
Cranendonck	GGDBrabant-Zuidoost	2021-11	0.773	0.763 ; 0.782
Culemborg	GGDGelderland-Zuid	2021-11	0.652	0.644 ; 0.659
Dalfsen	GGDIJsselland	2021-11	0.718	0.71 ; 0.726
Dantumadiel	GGDFryslân	2021-11	0.581	0.573 ; 0.59
De Bilt	GGDRegioUtrecht	2021-11	0.721	0.714 ; 0.728
De Fryske Marren	GGDFryslân	2021-11	0.654	0.649 ; 0.66
De Ronde Venen	GGDRegioUtrecht	2021-11	0.655	0.649 ; 0.661
De Wolden	GGDDrenthe	2021-11	0.71	0.701 ; 0.718
Delft	GGDHaaglanden	2021-11	0.554	0.551 ; 0.558
Den Helder	GGDHollands-Noorden	2021-11	0.627	0.622 ; 0.632
Deurne	GGDBrabant-Zuidoost	2021-11	0.785	0.777 ; 0.793
Deventer	GGDIJsselland	2021-11	0.667	0.663 ; 0.671
Diemen	GGDAmsterdam	2021-11	0.53	0.524 ; 0.537
Dijk en Waard	GGDHollands-Noorden	2021-11	0.585	0.581 ; 0.589
Dinkelland	GGDTwente	2021-11	0.802	0.793 ; 0.81
Doesburg	Veiligheids-enGezondheidsregioGelderland-Midden	2021-11	0.741	0.728 ; 0.754
Doetinchem	GGDNoord-enOost-Gelderland	2021-11	0.71	0.704 ; 0.716
Dongen	GGDHartvoorBrabant	2021-11	0.702	0.694 ; 0.71
Dordrecht	DienstGezondheid&JeugdZHZ	2021-11	0.541	0.537 ; 0.544
Drechterland	GGDHollands-Noorden	2021-11	0.648	0.639 ; 0.657
Drimmelen	GGDWest-Brabant	2021-11	0.722	0.714 ; 0.73
Dronten	GGDFlevoland	2021-11	0.628	0.621 ; 0.634
Druten	GGDGelderland-Zuid	2021-11	0.672	0.663 ; 0.681
Duiven	Veiligheids-enGezondheidsregioGelderland-Midden	2021-11	0.803	0.794 ; 0.812
Echt-Susteren	GGDLimburg-Noord	2021-11	0.671	0.664 ; 0.678
Edam-Volendam	GGDZaanstreek/Waterland	2021-11	0.55	0.544 ; 0.556
Ede	Veiligheids-enGezondheidsregioGelderland-Midden	2021-11	0.599	0.596 ; 0.603
Eemnes	GGDRegioUtrecht	2021-11	0.666	0.654 ; 0.68
Eemsdelta	GGDGroningen	2021-11	0.676	0.67 ; 0.682
Eersel	GGDBrabant-Zuidoost	2021-11	0.844	0.833 ; 0.854
Eijsden-Margraten	GGDZuid-Limburg	2021-11	0.821	0.812 ; 0.83
Eindhoven	GGDBrabant-Zuidoost	2021-11	0.558	0.555 ; 0.56
Elburg	GGDNoord-enOost-Gelderland	2021-11	0.614	0.606 ; 0.622
Emmen	GGDDrenthe	2021-11	0.667	0.663 ; 0.671
Enkhuizen	GGDHollands-Noorden	2021-11	0.595	0.586 ; 0.604
Enschede	GGDTwente	2021-11	0.566	0.563 ; 0.569
Epe	GGDNoord-enOost-Gelderland	2021-11	0.724	0.716 ; 0.731
Ermelo	GGDNoord-enOost-Gelderland	2021-11	0.649	0.641 ; 0.656
Etten-Leur	GGDWest-Brabant	2021-11	0.673	0.667 ; 0.679
Geertruidenberg	GGDWest-Brabant	2021-11	0.695	0.686 ; 0.704
Geldrop-Mierlo	GGDBrabant-Zuidoost	2021-11	0.738	0.731 ; 0.744
Gemert-Bakel	GGDBrabant-Zuidoost	2021-11	0.78	0.772 ; 0.789
Gennep	GGDLimburg-Noord	2021-11	0.693	0.683 ; 0.703
Gilze en Rijen	GGDHartvoorBrabant	2021-11	0.69	0.682 ; 0.698
Goeree-Overflakkee	GGDRotterdam-Rijnmond	2021-11	0.729	0.723 ; 0.735
Goes	GGDZeeland	2021-11	0.674	0.667 ; 0.68
Goirle	GGDHartvoorBrabant	2021-11	0.735	0.727 ; 0.744
Gooise Meren	GGDGooienVechtstreek	2021-11	0.671	0.666 ; 0.677
Gorinchem	DienstGezondheid&JeugdZHZ	2021-11	0.574	0.568 ; 0.58
Gouda	GGDHollands-Midden	2021-11	0.559	0.555 ; 0.563
Groningen	GGDGroningen	2021-11	0.58	0.578 ; 0.583
Gulpen-Wittem	GGDZuid-Limburg	2021-11	0.732	0.721 ; 0.743
Haaksbergen	GGDTwente	2021-11	0.754	0.745 ; 0.763
Haarlem	GGDKennemerland	2021-11	0.561	0.558 ; 0.564
Haarlemmermeer	GGDKennemerland	2021-11	0.58	0.577 ; 0.583
Halderberge	GGDWest-Brabant	2021-11	0.66	0.652 ; 0.667
Hardenberg	GGDIJsselland	2021-11	0.667	0.662 ; 0.672
Harderwijk	GGDNoord-enOost-Gelderland	2021-11	0.618	0.612 ; 0.623
Hardinxveld-Giessendam	DienstGezondheid&JeugdZHZ	2021-11	0.528	0.519 ; 0.536
Harlingen	GGDFryslân	2021-11	0.711	0.7 ; 0.721
Hattem	GGDNoord-enOost-Gelderland	2021-11	0.744	0.732 ; 0.757
Heemskerk	GGDKennemerland	2021-11	0.626	0.619 ; 0.632
Heemstede	GGDKennemerland	2021-11	0.806	0.797 ; 0.815
Heerde	GGDNoord-enOost-Gelderland	2021-11	0.733	0.723 ; 0.743
Heerenveen	GGDFryslân	2021-11	0.681	0.675 ; 0.687
Heerlen	GGDZuid-Limburg	2021-11	0.523	0.519 ; 0.527
Heeze-Leende	GGDBrabant-Zuidoost	2021-11	0.821	0.81 ; 0.832
Heiloo	GGDHollands-Noorden	2021-11	0.714	0.705 ; 0.722
Hellendoorn	GGDTwente	2021-11	0.742	0.735 ; 0.749
Hellevoetsluis	GGDRotterdam-Rijnmond	2021-11	0.633	0.627 ; 0.639
Helmond	GGDBrabant-Zuidoost	2021-11	0.603	0.598 ; 0.607
Hendrik-Ido-Ambacht	DienstGezondheid&JeugdZHZ	2021-11	0.604	0.597 ; 0.612
Hengelo	GGDTwente	2021-11	0.66	0.656 ; 0.665
Het Hogeland	GGDGroningen	2021-11	0.709	0.703 ; 0.716
Heumen	GGDGelderland-Zuid	2021-11	0.765	0.755 ; 0.776
Heusden	GGDHartvoorBrabant	2021-11	0.671	0.664 ; 0.677
Hillegom	GGDHollands-Midden	2021-11	0.617	0.609 ; 0.626
Hilvarenbeek	GGDHartvoorBrabant	2021-11	0.807	0.795 ; 0.818
Hilversum	GGDGooienVechtstreek	2021-11	0.59	0.586 ; 0.594
Hoekse Waard	DienstGezondheid&JeugdZHZ	2021-11	0.633	0.629 ; 0.638
Hof van Twente	GGDTwente	2021-11	0.769	0.762 ; 0.777
Hollands Kroon	GGDHollands-Noorden	2021-11	0.617	0.611 ; 0.623
Hoogeveen	GGDDrenthe	2021-11	0.598	0.593 ; 0.604
Hoorn	GGDHollands-Noorden	2021-11	0.573	0.569 ; 0.578
Horst aan de Maas	GGDLimburg-Noord	2021-11	0.753	0.746 ; 0.76
Houten	GGDRegioUtrecht	2021-11	0.73	0.723 ; 0.736
Huizen	GGDGooienVechtstreek	2021-11	0.638	0.631 ; 0.644
Hulst	GGDZeeland	2021-11	0.646	0.639 ; 0.654
IJsselstein	GGDRegioUtrecht	2021-11	0.704	0.697 ; 0.712
Kaag en Braassem	GGDHollands-Midden	2021-11	0.642	0.635 ; 0.65
Kampen	GGDIJsselland	2021-11	0.584	0.579 ; 0.589
Kapelle	GGDZeeland	2021-11	0.696	0.684 ; 0.707
Katwijk	GGDHollands-Midden	2021-11	0.55	0.545 ; 0.554
Kerkrade	GGDZuid-Limburg	2021-11	0.537	0.531 ; 0.542
Koggenland	GGDHollands-Noorden	2021-11	0.627	0.618 ; 0.635
Krimpen aan den IJssel	GGDRotterdam-Rijnmond	2021-11	0.589	0.582 ; 0.596
Krimpenerwaard	GGDHollands-Midden	2021-11	0.606	0.601 ; 0.611
Laarbeek	GGDBrabant-Zuidoost	2021-11	0.835	0.825 ; 0.845
Land van Cuijk	GGDHartvoorBrabant	2021-11	0.716	0.712 ; 0.721
Landgraaf	GGDZuid-Limburg	2021-11	0.586	0.58 ; 0.592
Landsmeer	GGDZaanstreek/Waterland	2021-11	0.665	0.653 ; 0.677
Lansingerland	GGDRotterdam-Rijnmond	2021-11	0.642	0.637 ; 0.647
Laren	GGDGooienVechtstreek	2021-11	0.764	0.751 ; 0.777
Leeuwarden	GGDFryslân	2021-11	0.653	0.649 ; 0.657
Leiden	GGDHollands-Midden	2021-11	0.566	0.563 ; 0.569
Leiderdorp	GGDHollands-Midden	2021-11	0.685	0.677 ; 0.693
Leidschendam-Voorburg	GGDHaaglanden	2021-11	0.662	0.657 ; 0.667
Lelystad	GGDFlevoland	2021-11	0.512	0.508 ; 0.516
Leudal	GGDLimburg-Noord	2021-11	0.758	0.751 ; 0.766
Leusden	GGDRegioUtrecht	2021-11	0.75	0.742 ; 0.758
Lingewaard	Veiligheids-enGezondheidsregioGelderland-Midden	2021-11	0.755	0.749 ; 0.762
Lisse	GGDHollands-Midden	2021-11	0.648	0.64 ; 0.656
Lochem	GGDNoord-enOost-Gelderland	2021-11	0.807	0.799 ; 0.815
Loon op Zand	GGDHartvoorBrabant	2021-11	0.695	0.686 ; 0.703
Lopik	GGDRegioUtrecht	2021-11	0.623	0.613 ; 0.634
Losser	GGDTwente	2021-11	0.77	0.761 ; 0.779
Maasdriel	GGDGelderland-Zuid	2021-11	0.613	0.605 ; 0.62
Maasgouw	GGDLimburg-Noord	2021-11	0.782	0.773 ; 0.791
Maashorst	GGDHartvoorBrabant	2021-11	0.708	0.703 ; 0.714
Maassluis	GGDRotterdam-Rijnmond	2021-11	0.575	0.569 ; 0.582
Maastricht	GGDZuid-Limburg	2021-11	0.592	0.588 ; 0.595
Medemblik	GGDHollands-Noorden	2021-11	0.615	0.609 ; 0.621
Meerssen	GGDZuid-Limburg	2021-11	0.754	0.744 ; 0.764
Meierijstad	GGDHartvoorBrabant	2021-11	0.711	0.706 ; 0.716
Meppel	GGDDrenthe	2021-11	0.646	0.64 ; 0.653
Middelburg	GGDZeeland	2021-11	0.64	0.634 ; 0.646
Midden-Delfland	GGDHaaglanden	2021-11	0.697	0.687 ; 0.706
Midden-Drenthe	GGDDrenthe	2021-11	0.737	0.73 ; 0.745
Midden-Groningen	GGDGroningen	2021-11	0.649	0.644 ; 0.654
Moerdijk	GGDWest-Brabant	2021-11	0.67	0.663 ; 0.676
Molenlanden	DienstGezondheid&JeugdZHZ	2021-11	0.571	0.565 ; 0.577
Montferland	GGDNoord-enOost-Gelderland	2021-11	0.761	0.754 ; 0.768
Montfoort	GGDRegioUtrecht	2021-11	0.698	0.687 ; 0.709
Mook en Middelaar	GGDLimburg-Noord	2021-11	0.791	0.776 ; 0.807
Neder-Betuwe	GGDGelderland-Zuid	2021-11	0.46	0.453 ; 0.467
Nederweert	GGDLimburg-Noord	2021-11	0.802	0.791 ; 0.813
Nieuwegein	GGDRegioUtrecht	2021-11	0.663	0.658 ; 0.668
Nieuwkoop	GGDHollands-Midden	2021-11	0.664	0.656 ; 0.671
Nijkerk	Veiligheids-enGezondheidsregioGelderland-Midden	2021-11	0.629	0.623 ; 0.636
Nijmegen	GGDGelderland-Zuid	2021-11	0.586	0.583 ; 0.589
Nissewaard	GGDRotterdam-Rijnmond	2021-11	0.591	0.587 ; 0.595
Noardeast-Fryslân	GGDFryslân	2021-11	0.609	0.603 ; 0.614
Noord-Beveland	GGDZeeland	2021-11	0.72	0.705 ; 0.734
Noordenveld	GGDDrenthe	2021-11	0.768	0.761 ; 0.776
Noordoostpolder	GGDFlevoland	2021-11	0.579	0.574 ; 0.585
Noordwijk	GGDHollands-Midden	2021-11	0.637	0.631 ; 0.643
Nuenen, Gerwen en Nederwetten	GGDBrabant-Zuidoost	2021-11	0.795	0.786 ; 0.804
Nunspeet	GGDNoord-enOost-Gelderland	2021-11	0.546	0.539 ; 0.553
Oegstgeest	GGDHollands-Midden	2021-11	0.754	0.746 ; 0.763
Oirschot	GGDBrabant-Zuidoost	2021-11	0.85	0.839 ; 0.861
Oisterwijk	GGDHartvoorBrabant	2021-11	0.733	0.726 ; 0.741
Oldambt	GGDGroningen	2021-11	0.68	0.674 ; 0.687
Oldebroek	GGDNoord-enOost-Gelderland	2021-11	0.607	0.599 ; 0.615
Oldenzaal	GGDTwente	2021-11	0.765	0.757 ; 0.773
Olst-Wijhe	GGDIJsselland	2021-11	0.781	0.771 ; 0.791
Ommen	GGDIJsselland	2021-11	0.718	0.708 ; 0.728
Oost Gelre	GGDNoord-enOost-Gelderland	2021-11	0.772	0.763 ; 0.78
Oosterhout	GGDWest-Brabant	2021-11	0.672	0.666 ; 0.677
Ooststellingwerf	GGDFryslân	2021-11	0.699	0.691 ; 0.707
Oostzaan	GGDZaanstreek/Waterland	2021-11	0.655	0.643 ; 0.668
Opmeer	GGDHollands-Noorden	2021-11	0.6	0.589 ; 0.611
Opsterland	GGDFryslân	2021-11	0.738	0.729 ; 0.746
Oss	GGDHartvoorBrabant	2021-11	0.64	0.636 ; 0.644
Oude IJsselstreek	GGDNoord-enOost-Gelderland	2021-11	0.749	0.742 ; 0.756
Ouder-Amstel	GGDAmsterdam	2021-11	0.689	0.678 ; 0.7
Oudewater	GGDRegioUtrecht	2021-11	0.705	0.692 ; 0.718
Overbetuwe	Veiligheids-enGezondheidsregioGelderland-Midden	2021-11	0.704	0.698 ; 0.71
Papendrecht	DienstGezondheid&JeugdZHZ	2021-11	0.624	0.617 ; 0.631
Peel en Maas	GGDLimburg-Noord	2021-11	0.777	0.771 ; 0.784
Pekela	GGDGroningen	2021-11	0.652	0.64 ; 0.663
Pijnacker-Nootdorp	GGDHaaglanden	2021-11	0.662	0.656 ; 0.667
Purmerend	GGDZaanstreek/Waterland	2021-11	0.617	0.613 ; 0.622
Putten	GGDNoord-enOost-Gelderland	2021-11	0.597	0.589 ; 0.605
Raalte	GGDIJsselland	2021-11	0.791	0.784 ; 0.798
Reimerswaal	GGDZeeland	2021-11	0.466	0.458 ; 0.473
Renkum	Veiligheids-enGezondheidsregioGelderland-Midden	2021-11	0.824	0.816 ; 0.832
Renswoude	GGDRegioUtrecht	2021-11	0.537	0.522 ; 0.552
Reusel-De Mierden	GGDBrabant-Zuidoost	2021-11	0.807	0.795 ; 0.819
Rheden	Veiligheids-enGezondheidsregioGelderland-Midden	2021-11	0.734	0.728 ; 0.741
Rhenen	GGDRegioUtrecht	2021-11	0.608	0.6 ; 0.617
Ridderkerk	GGDRotterdam-Rijnmond	2021-11	0.615	0.609 ; 0.621
Rijssen-Holten	GGDTwente	2021-11	0.603	0.596 ; 0.609
Rijswijk	GGDHaaglanden	2021-11	0.602	0.597 ; 0.608
Roerdalen	GGDLimburg-Noord	2021-11	0.764	0.754 ; 0.773
Roermond	GGDLimburg-Noord	2021-11	0.617	0.612 ; 0.623
Roosendaal	GGDWest-Brabant	2021-11	0.594	0.59 ; 0.599
Rotterdam	GGDRotterdam-Rijnmond	2021-11	0.397	0.396 ; 0.399
Rozendaal	Veiligheids-enGezondheidsregioGelderland-Midden	2021-11	0.895	0.862 ; 0.929
Rucphen	GGDWest-Brabant	2021-11	0.651	0.643 ; 0.659
Súdwest-Fryslân	GGDFryslân	2021-11	0.656	0.651 ; 0.66
Schagen	GGDHollands-Noorden	2021-11	0.644	0.638 ; 0.65
Scherpenzeel	Veiligheids-enGezondheidsregioGelderland-Midden	2021-11	0.594	0.582 ; 0.606
Schiedam	GGDRotterdam-Rijnmond	2021-11	0.489	0.485 ; 0.493
Schiermonnikoog	GGDFryslân	2021-11	0.794	0.758 ; 0.832
Schouwen-Duiveland	GGDZeeland	2021-11	0.732	0.724 ; 0.739
Simpelveld	GGDZuid-Limburg	2021-11	0.648	0.636 ; 0.66
Sint-Michielsgestel	GGDHartvoorBrabant	2021-11	0.711	0.703 ; 0.719
Sittard-Geleen	GGDZuid-Limburg	2021-11	0.618	0.614 ; 0.622
Sliedrecht	DienstGezondheid&JeugdZHZ	2021-11	0.562	0.554 ; 0.569
Sluis	GGDZeeland	2021-11	0.648	0.64 ; 0.657
Smallingerland	GGDFryslân	2021-11	0.662	0.656 ; 0.667
Soest	GGDRegioUtrecht	2021-11	0.668	0.662 ; 0.674
Someren	GGDBrabant-Zuidoost	2021-11	0.726	0.717 ; 0.736
Son en Breugel	GGDBrabant-Zuidoost	2021-11	0.773	0.762 ; 0.783
Stadskanaal	GGDGroningen	2021-11	0.653	0.646 ; 0.66
Staphorst	GGDIJsselland	2021-11	0.387	0.379 ; 0.394
Stede Broec	GGDHollands-Noorden	2021-11	0.637	0.628 ; 0.645
Steenbergen	GGDWest-Brabant	2021-11	0.636	0.629 ; 0.644
Steenwijkerland	GGDIJsselland	2021-11	0.659	0.653 ; 0.665
Stein	GGDZuid-Limburg	2021-11	0.682	0.673 ; 0.69
Stichtse Vecht	GGDRegioUtrecht	2021-11	0.672	0.667 ; 0.677
Terneuzen	GGDZeeland	2021-11	0.596	0.591 ; 0.601
Terschelling	GGDFryslân	2021-11	0.85	0.831 ; 0.871
Texel	GGDHollands-Noorden	2021-11	0.655	0.645 ; 0.665
Teylingen	GGDHollands-Midden	2021-11	0.682	0.676 ; 0.689
Tholen	GGDZeeland	2021-11	0.505	0.498 ; 0.512
Tiel	GGDGelderland-Zuid	2021-11	0.564	0.558 ; 0.57
Tilburg	GGDHartvoorBrabant	2021-11	0.53	0.527 ; 0.532
Tubbergen	GGDTwente	2021-11	0.759	0.75 ; 0.769
Twenterand	GGDTwente	2021-11	0.646	0.638 ; 0.653
Tynaarlo	GGDDrenthe	2021-11	0.841	0.833 ; 0.849
Tytsjerksteradiel	GGDFryslân	2021-11	0.696	0.689 ; 0.704
Uitgeest	GGDKennemerland	2021-11	0.651	0.64 ; 0.662
Uithoorn	GGDAmsterdam	2021-11	0.617	0.61 ; 0.624
Urk	GGDFlevoland	2021-11	0.162	0.158 ; 0.166
Utrecht	GGDRegioUtrecht	2021-11	0.523	0.521 ; 0.525
Utrechtse Heuvelrug	GGDRegioUtrecht	2021-11	0.713	0.706 ; 0.719
Vaals	GGDZuid-Limburg	2021-11	0.496	0.486 ; 0.507
Valkenburg aan de Geul	GGDZuid-Limburg	2021-11	0.737	0.727 ; 0.748
Valkenswaard	GGDBrabant-Zuidoost	2021-11	0.74	0.732 ; 0.748
Veendam	GGDGroningen	2021-11	0.633	0.625 ; 0.64
Veenendaal	GGDRegioUtrecht	2021-11	0.588	0.583 ; 0.593
Veere	GGDZeeland	2021-11	0.712	0.703 ; 0.721
Veldhoven	GGDBrabant-Zuidoost	2021-11	0.763	0.757 ; 0.77
Velsen	GGDKennemerland	2021-11	0.626	0.621 ; 0.631
Venlo	GGDLimburg-Noord	2021-11	0.619	0.615 ; 0.623
Venray	GGDLimburg-Noord	2021-11	0.732	0.725 ; 0.738
Vijfheerenlanden	GGDRegioUtrecht	2021-11	0.613	0.607 ; 0.618
Vlaardingen	GGDRotterdam-Rijnmond	2021-11	0.546	0.541 ; 0.55
Vlieland	GGDFryslân	2021-11	0.687	0.657 ; 0.718
Vlissingen	GGDZeeland	2021-11	0.621	0.615 ; 0.626
Voerendaal	GGDZuid-Limburg	2021-11	0.704	0.692 ; 0.715
Voorschoten	GGDHollands-Midden	2021-11	0.718	0.709 ; 0.726
Voorst	GGDNoord-enOost-Gelderland	2021-11	0.791	0.782 ; 0.8
Vught	GGDHartvoorBrabant	2021-11	0.72	0.713 ; 0.728
Waadhoeke	GGDFryslân	2021-11	0.711	0.705 ; 0.717
Waalre	GGDBrabant-Zuidoost	2021-11	0.8	0.789 ; 0.811
Waalwijk	GGDHartvoorBrabant	2021-11	0.614	0.608 ; 0.62
Waddinxveen	GGDHollands-Midden	2021-11	0.554	0.548 ; 0.561
Wageningen	Veiligheids-enGezondheidsregioGelderland-Midden	2021-11	0.647	0.641 ; 0.653
Wassenaar	GGDHaaglanden	2021-11	0.724	0.716 ; 0.733
Waterland	GGDZaanstreek/Waterland	2021-11	0.735	0.725 ; 0.745
Weert	GGDLimburg-Noord	2021-11	0.692	0.686 ; 0.698
West Betuwe	GGDGelderland-Zuid	2021-11	0.62	0.614 ; 0.625
West Maas en Waal	GGDGelderland-Zuid	2021-11	0.67	0.661 ; 0.679
Westerkwartier	GGDGroningen	2021-11	0.676	0.671 ; 0.682
Westerveld	GGDDrenthe	2021-11	0.731	0.722 ; 0.741
Westervoort	Veiligheids-enGezondheidsregioGelderland-Midden	2021-11	0.757	0.745 ; 0.768
Westerwolde	GGDGroningen	2021-11	0.662	0.654 ; 0.67
Westland	GGDHaaglanden	2021-11	0.578	0.574 ; 0.582
Weststellingwerf	GGDFryslân	2021-11	0.686	0.678 ; 0.694
Westvoorne	GGDRotterdam-Rijnmond	2021-11	0.724	0.713 ; 0.735
Wierden	GGDTwente	2021-11	0.732	0.724 ; 0.741
Wijchen	GGDGelderland-Zuid	2021-11	0.701	0.695 ; 0.708
Wijdemeren	GGDGooienVechtstreek	2021-11	0.677	0.669 ; 0.686
Wijk bij Duurstede	GGDRegioUtrecht	2021-11	0.704	0.696 ; 0.713
Winterswijk	GGDNoord-enOost-Gelderland	2021-11	0.719	0.712 ; 0.727
Woensdrecht	GGDWest-Brabant	2021-11	0.656	0.648 ; 0.664
Woerden	GGDRegioUtrecht	2021-11	0.671	0.665 ; 0.677
Wormerland	GGDZaanstreek/Waterland	2021-11	0.684	0.673 ; 0.694
Woudenberg	GGDRegioUtrecht	2021-11	0.597	0.587 ; 0.608
Zaanstad	GGDZaanstreek/Waterland	2021-11	0.525	0.522 ; 0.528
Zaltbommel	GGDGelderland-Zuid	2021-11	0.561	0.554 ; 0.568
Zandvoort	GGDKennemerland	2021-11	0.633	0.623 ; 0.642
Zeewolde	GGDFlevoland	2021-11	0.607	0.599 ; 0.615
Zeist	GGDRegioUtrecht	2021-11	0.653	0.648 ; 0.659
Zevenaar	Veiligheids-enGezondheidsregioGelderland-Midden	2021-11	0.776	0.769 ; 0.782
Zoetermeer	GGDHaaglanden	2021-11	0.567	0.564 ; 0.571
Zoeterwoude	GGDHollands-Midden	2021-11	0.658	0.645 ; 0.671
Zuidplas	GGDHollands-Midden	2021-11	0.599	0.593 ; 0.604
Zundert	GGDWest-Brabant	2021-11	0.704	0.695 ; 0.713
Zutphen	GGDNoord-enOost-Gelderland	2021-11	0.703	0.697 ; 0.709
Zwartewaterland	GGDIJsselland	2021-11	0.572	0.564 ; 0.58
Zwijndrecht	DienstGezondheid&JeugdZHZ	2021-11	0.606	0.6 ; 0.612
Zwolle	GGDIJsselland	2021-11	0.632	0.628 ; 0.636
's-Gravenhage	GGDHaaglanden	2021-12	0.513	0.512 ; 0.515
's-Hertogenbosch	GGDHartvoorBrabant	2021-12	0.692	0.689 ; 0.695
Aa en Hunze	GGDDrenthe	2021-12	0.879	0.87 ; 0.887
Aalsmeer	GGDAmsterdam	2021-12	0.702	0.695 ; 0.708
Aalten	GGDNoord-enOost-Gelderland	2021-12	0.828	0.82 ; 0.836
Achtkarspelen	GGDFryslân	2021-12	0.665	0.657 ; 0.672
Alblasserdam	DienstGezondheid&JeugdZHZ	2021-12	0.601	0.593 ; 0.609
Albrandswaard	GGDRotterdam-Rijnmond	2021-12	0.742	0.734 ; 0.75
Alkmaar	GGDHollands-Noorden	2021-12	0.639	0.636 ; 0.643
Almelo	GGDTwente	2021-12	0.666	0.662 ; 0.67
Almere	GGDFlevoland	2021-12	0.55	0.548 ; 0.553
Alphen aan den Rijn	GGDHollands-Midden	2021-12	0.651	0.647 ; 0.655
Alphen-Chaam	GGDWest-Brabant	2021-12	0.832	0.82 ; 0.845
Altena	GGDWest-Brabant	2021-12	0.643	0.638 ; 0.648
Ameland	GGDFryslân	2021-12	0.902	0.882 ; 0.923
Amersfoort	GGDRegioUtrecht	2021-12	0.708	0.705 ; 0.711
Amstelveen	GGDAmsterdam	2021-12	0.725	0.721 ; 0.729
Amsterdam	GGDAmsterdam	2021-12	0.486	0.485 ; 0.487
Apeldoorn	GGDNoord-enOost-Gelderland	2021-12	0.759	0.756 ; 0.762
Arnhem	Veiligheids-enGezondheidsregioGelderland-Midden	2021-12	0.628	0.625 ; 0.631
Assen	GGDDrenthe	2021-12	0.781	0.776 ; 0.786
Asten	GGDBrabant-Zuidoost	2021-12	0.805	0.796 ; 0.815
Baarle-Nassau	GGDWest-Brabant	2021-12	0.776	0.762 ; 0.791
Baarn	GGDRegioUtrecht	2021-12	0.763	0.755 ; 0.771
Barendrecht	GGDRotterdam-Rijnmond	2021-12	0.719	0.713 ; 0.725
Barneveld	Veiligheids-enGezondheidsregioGelderland-Midden	2021-12	0.548	0.543 ; 0.552
Beek	GGDZuid-Limburg	2021-12	0.794	0.784 ; 0.804
Beekdaelen	GGDZuid-Limburg	2021-12	0.746	0.74 ; 0.753
Beesel	GGDLimburg-Noord	2021-12	0.788	0.777 ; 0.798
Berg en Dal	GGDGelderland-Zuid	2021-12	0.799	0.792 ; 0.806
Bergeijk	GGDBrabant-Zuidoost	2021-12	0.86	0.851 ; 0.87
Bergen (L.)	GGDLimburg-Noord	2021-12	0.84	0.829 ; 0.851
Bergen (NH.)	GGDHollands-Noorden	2021-12	0.76	0.753 ; 0.767
Bergen op Zoom	GGDWest-Brabant	2021-12	0.681	0.676 ; 0.685
Berkelland	GGDNoord-enOost-Gelderland	2021-12	0.842	0.836 ; 0.849
Bernheze	GGDHartvoorBrabant	2021-12	0.818	0.811 ; 0.826
Best	GGDBrabant-Zuidoost	2021-12	0.832	0.824 ; 0.839
Beuningen	GGDGelderland-Zuid	2021-12	0.766	0.758 ; 0.773
Beverwijk	GGDKennemerland	2021-12	0.597	0.591 ; 0.602
Bladel	GGDBrabant-Zuidoost	2021-12	0.759	0.75 ; 0.768
Blaricum	GGDGooienVechtstreek	2021-12	0.741	0.73 ; 0.752
Bloemendaal	GGDKennemerland	2021-12	0.872	0.863 ; 0.881
Bodegraven-Reeuwijk	GGDHollands-Midden	2021-12	0.666	0.66 ; 0.673
Boekel	GGDHartvoorBrabant	2021-12	0.822	0.81 ; 0.834
Borger-Odoorn	GGDDrenthe	2021-12	0.813	0.805 ; 0.821
Borne	GGDTwente	2021-12	0.849	0.841 ; 0.858
Borsele	GGDZeeland	2021-12	0.719	0.711 ; 0.727
Boxtel	GGDHartvoorBrabant	2021-12	0.774	0.767 ; 0.781
Breda	GGDWest-Brabant	2021-12	0.688	0.685 ; 0.691
Brielle	GGDRotterdam-Rijnmond	2021-12	0.729	0.72 ; 0.738
Bronckhorst	GGDNoord-enOost-Gelderland	2021-12	0.895	0.888 ; 0.902
Brummen	GGDNoord-enOost-Gelderland	2021-12	0.854	0.845 ; 0.863
Brunssum	GGDZuid-Limburg	2021-12	0.635	0.628 ; 0.642
Bunnik	GGDRegioUtrecht	2021-12	0.863	0.853 ; 0.874
Bunschoten	GGDRegioUtrecht	2021-12	0.599	0.592 ; 0.607
Buren	GGDGelderland-Zuid	2021-12	0.722	0.715 ; 0.73
Capelle aan den IJssel	GGDRotterdam-Rijnmond	2021-12	0.613	0.609 ; 0.618
Castricum	GGDHollands-Noorden	2021-12	0.774	0.767 ; 0.781
Coevorden	GGDDrenthe	2021-12	0.801	0.794 ; 0.808
Cranendonck	GGDBrabant-Zuidoost	2021-12	0.845	0.836 ; 0.854
Culemborg	GGDGelderland-Zuid	2021-12	0.723	0.716 ; 0.73
Dalfsen	GGDIJsselland	2021-12	0.794	0.786 ; 0.801
Dantumadiel	GGDFryslân	2021-12	0.638	0.63 ; 0.646
De Bilt	GGDRegioUtrecht	2021-12	0.799	0.792 ; 0.805
De Fryske Marren	GGDFryslân	2021-12	0.725	0.719 ; 0.73
De Ronde Venen	GGDRegioUtrecht	2021-12	0.729	0.723 ; 0.735
De Wolden	GGDDrenthe	2021-12	0.784	0.776 ; 0.792
Delft	GGDHaaglanden	2021-12	0.629	0.625 ; 0.632
Den Helder	GGDHollands-Noorden	2021-12	0.697	0.692 ; 0.702
Deurne	GGDBrabant-Zuidoost	2021-12	0.863	0.855 ; 0.87
Deventer	GGDIJsselland	2021-12	0.752	0.748 ; 0.756
Diemen	GGDAmsterdam	2021-12	0.592	0.586 ; 0.598
Dijk en Waard	GGDHollands-Noorden	2021-12	0.657	0.653 ; 0.661
Dinkelland	GGDTwente	2021-12	0.882	0.873 ; 0.89
Doesburg	Veiligheids-enGezondheidsregioGelderland-Midden	2021-12	0.81	0.798 ; 0.822
Doetinchem	GGDNoord-enOost-Gelderland	2021-12	0.79	0.785 ; 0.796
Dongen	GGDHartvoorBrabant	2021-12	0.778	0.77 ; 0.785
Dordrecht	DienstGezondheid&JeugdZHZ	2021-12	0.612	0.609 ; 0.615
Drechterland	GGDHollands-Noorden	2021-12	0.715	0.706 ; 0.723
Drimmelen	GGDWest-Brabant	2021-12	0.8	0.792 ; 0.808
Dronten	GGDFlevoland	2021-12	0.697	0.691 ; 0.703
Druten	GGDGelderland-Zuid	2021-12	0.743	0.734 ; 0.752
Duiven	Veiligheids-enGezondheidsregioGelderland-Midden	2021-12	0.881	0.873 ; 0.89
Echt-Susteren	GGDLimburg-Noord	2021-12	0.744	0.737 ; 0.75
Edam-Volendam	GGDZaanstreek/Waterland	2021-12	0.61	0.605 ; 0.616
Ede	Veiligheids-enGezondheidsregioGelderland-Midden	2021-12	0.676	0.673 ; 0.68
Eemnes	GGDRegioUtrecht	2021-12	0.737	0.725 ; 0.75
Eemsdelta	GGDGroningen	2021-12	0.75	0.744 ; 0.756
Eersel	GGDBrabant-Zuidoost	2021-12	0.92	0.911 ; 0.93
Eijsden-Margraten	GGDZuid-Limburg	2021-12	0.898	0.889 ; 0.906
Eindhoven	GGDBrabant-Zuidoost	2021-12	0.648	0.646 ; 0.651
Elburg	GGDNoord-enOost-Gelderland	2021-12	0.677	0.669 ; 0.685
Emmen	GGDDrenthe	2021-12	0.753	0.749 ; 0.757
Enkhuizen	GGDHollands-Noorden	2021-12	0.658	0.649 ; 0.666
Enschede	GGDTwente	2021-12	0.646	0.643 ; 0.649
Epe	GGDNoord-enOost-Gelderland	2021-12	0.798	0.791 ; 0.805
Ermelo	GGDNoord-enOost-Gelderland	2021-12	0.716	0.708 ; 0.723
Etten-Leur	GGDWest-Brabant	2021-12	0.75	0.744 ; 0.756
Geertruidenberg	GGDWest-Brabant	2021-12	0.77	0.762 ; 0.779
Geldrop-Mierlo	GGDBrabant-Zuidoost	2021-12	0.814	0.808 ; 0.821
Gemert-Bakel	GGDBrabant-Zuidoost	2021-12	0.858	0.85 ; 0.865
Gennep	GGDLimburg-Noord	2021-12	0.764	0.755 ; 0.773
Gilze en Rijen	GGDHartvoorBrabant	2021-12	0.764	0.757 ; 0.772
Goeree-Overflakkee	GGDRotterdam-Rijnmond	2021-12	0.804	0.798 ; 0.81
Goes	GGDZeeland	2021-12	0.746	0.74 ; 0.753
Goirle	GGDHartvoorBrabant	2021-12	0.816	0.808 ; 0.825
Gooise Meren	GGDGooienVechtstreek	2021-12	0.75	0.745 ; 0.755
Gorinchem	DienstGezondheid&JeugdZHZ	2021-12	0.639	0.633 ; 0.645
Gouda	GGDHollands-Midden	2021-12	0.628	0.623 ; 0.632
Groningen	GGDGroningen	2021-12	0.675	0.672 ; 0.677
Gulpen-Wittem	GGDZuid-Limburg	2021-12	0.805	0.795 ; 0.816
Haaksbergen	GGDTwente	2021-12	0.827	0.819 ; 0.836
Haarlem	GGDKennemerland	2021-12	0.64	0.637 ; 0.644
Haarlemmermeer	GGDKennemerland	2021-12	0.663	0.66 ; 0.666
Halderberge	GGDWest-Brabant	2021-12	0.733	0.726 ; 0.74
Hardenberg	GGDIJsselland	2021-12	0.743	0.738 ; 0.748
Harderwijk	GGDNoord-enOost-Gelderland	2021-12	0.688	0.682 ; 0.693
Hardinxveld-Giessendam	DienstGezondheid&JeugdZHZ	2021-12	0.586	0.578 ; 0.594
Harlingen	GGDFryslân	2021-12	0.776	0.767 ; 0.786
Hattem	GGDNoord-enOost-Gelderland	2021-12	0.818	0.806 ; 0.83
Heemskerk	GGDKennemerland	2021-12	0.696	0.69 ; 0.702
Heemstede	GGDKennemerland	2021-12	0.883	0.875 ; 0.892
Heerde	GGDNoord-enOost-Gelderland	2021-12	0.804	0.795 ; 0.814
Heerenveen	GGDFryslân	2021-12	0.755	0.749 ; 0.76
Heerlen	GGDZuid-Limburg	2021-12	0.587	0.583 ; 0.591
Heeze-Leende	GGDBrabant-Zuidoost	2021-12	0.897	0.887 ; 0.908
Heiloo	GGDHollands-Noorden	2021-12	0.788	0.78 ; 0.796
Hellendoorn	GGDTwente	2021-12	0.822	0.815 ; 0.829
Hellevoetsluis	GGDRotterdam-Rijnmond	2021-12	0.701	0.695 ; 0.707
Helmond	GGDBrabant-Zuidoost	2021-12	0.675	0.671 ; 0.679
Hendrik-Ido-Ambacht	DienstGezondheid&JeugdZHZ	2021-12	0.671	0.664 ; 0.678
Hengelo	GGDTwente	2021-12	0.74	0.735 ; 0.744
Het Hogeland	GGDGroningen	2021-12	0.787	0.781 ; 0.793
Heumen	GGDGelderland-Zuid	2021-12	0.844	0.834 ; 0.854
Heusden	GGDHartvoorBrabant	2021-12	0.746	0.741 ; 0.752
Hillegom	GGDHollands-Midden	2021-12	0.685	0.677 ; 0.693
Hilvarenbeek	GGDHartvoorBrabant	2021-12	0.886	0.875 ; 0.896
Hilversum	GGDGooienVechtstreek	2021-12	0.665	0.661 ; 0.669
Hoekse Waard	DienstGezondheid&JeugdZHZ	2021-12	0.712	0.708 ; 0.716
Hof van Twente	GGDTwente	2021-12	0.849	0.842 ; 0.856
Hollands Kroon	GGDHollands-Noorden	2021-12	0.684	0.679 ; 0.689
Hoogeveen	GGDDrenthe	2021-12	0.667	0.662 ; 0.672
Hoorn	GGDHollands-Noorden	2021-12	0.642	0.637 ; 0.646
Horst aan de Maas	GGDLimburg-Noord	2021-12	0.833	0.827 ; 0.839
Houten	GGDRegioUtrecht	2021-12	0.812	0.806 ; 0.818
Huizen	GGDGooienVechtstreek	2021-12	0.709	0.703 ; 0.715
Hulst	GGDZeeland	2021-12	0.717	0.71 ; 0.724
IJsselstein	GGDRegioUtrecht	2021-12	0.778	0.771 ; 0.785
Kaag en Braassem	GGDHollands-Midden	2021-12	0.715	0.708 ; 0.722
Kampen	GGDIJsselland	2021-12	0.651	0.645 ; 0.656
Kapelle	GGDZeeland	2021-12	0.764	0.753 ; 0.775
Katwijk	GGDHollands-Midden	2021-12	0.615	0.611 ; 0.62
Kerkrade	GGDZuid-Limburg	2021-12	0.598	0.593 ; 0.603
Koggenland	GGDHollands-Noorden	2021-12	0.692	0.685 ; 0.7
Krimpen aan den IJssel	GGDRotterdam-Rijnmond	2021-12	0.653	0.646 ; 0.66
Krimpenerwaard	GGDHollands-Midden	2021-12	0.678	0.673 ; 0.683
Laarbeek	GGDBrabant-Zuidoost	2021-12	0.912	0.903 ; 0.921
Land van Cuijk	GGDHartvoorBrabant	2021-12	0.807	0.803 ; 0.812
Landgraaf	GGDZuid-Limburg	2021-12	0.652	0.646 ; 0.657
Landsmeer	GGDZaanstreek/Waterland	2021-12	0.733	0.721 ; 0.744
Lansingerland	GGDRotterdam-Rijnmond	2021-12	0.718	0.713 ; 0.723
Laren	GGDGooienVechtstreek	2021-12	0.836	0.824 ; 0.848
Leeuwarden	GGDFryslân	2021-12	0.739	0.735 ; 0.742
Leiden	GGDHollands-Midden	2021-12	0.645	0.641 ; 0.648
Leiderdorp	GGDHollands-Midden	2021-12	0.761	0.754 ; 0.769
Leidschendam-Voorburg	GGDHaaglanden	2021-12	0.744	0.739 ; 0.748
Lelystad	GGDFlevoland	2021-12	0.573	0.569 ; 0.577
Leudal	GGDLimburg-Noord	2021-12	0.837	0.83 ; 0.844
Leusden	GGDRegioUtrecht	2021-12	0.827	0.82 ; 0.835
Lingewaard	Veiligheids-enGezondheidsregioGelderland-Midden	2021-12	0.84	0.834 ; 0.847
Lisse	GGDHollands-Midden	2021-12	0.72	0.712 ; 0.728
Lochem	GGDNoord-enOost-Gelderland	2021-12	0.889	0.882 ; 0.897
Loon op Zand	GGDHartvoorBrabant	2021-12	0.77	0.762 ; 0.778
Lopik	GGDRegioUtrecht	2021-12	0.688	0.678 ; 0.698
Losser	GGDTwente	2021-12	0.844	0.836 ; 0.853
Maasdriel	GGDGelderland-Zuid	2021-12	0.681	0.674 ; 0.689
Maasgouw	GGDLimburg-Noord	2021-12	0.857	0.848 ; 0.865
Maashorst	GGDHartvoorBrabant	2021-12	0.79	0.785 ; 0.796
Maassluis	GGDRotterdam-Rijnmond	2021-12	0.639	0.633 ; 0.645
Maastricht	GGDZuid-Limburg	2021-12	0.671	0.668 ; 0.675
Medemblik	GGDHollands-Noorden	2021-12	0.682	0.677 ; 0.688
Meerssen	GGDZuid-Limburg	2021-12	0.827	0.818 ; 0.836
Meierijstad	GGDHartvoorBrabant	2021-12	0.799	0.794 ; 0.803
Meppel	GGDDrenthe	2021-12	0.719	0.713 ; 0.726
Middelburg	GGDZeeland	2021-12	0.71	0.704 ; 0.715
Midden-Delfland	GGDHaaglanden	2021-12	0.77	0.761 ; 0.779
Midden-Drenthe	GGDDrenthe	2021-12	0.813	0.806 ; 0.82
Midden-Groningen	GGDGroningen	2021-12	0.724	0.719 ; 0.729
Moerdijk	GGDWest-Brabant	2021-12	0.744	0.738 ; 0.75
Molenlanden	DienstGezondheid&JeugdZHZ	2021-12	0.636	0.63 ; 0.641
Montferland	GGDNoord-enOost-Gelderland	2021-12	0.84	0.834 ; 0.847
Montfoort	GGDRegioUtrecht	2021-12	0.768	0.758 ; 0.779
Mook en Middelaar	GGDLimburg-Noord	2021-12	0.869	0.855 ; 0.883
Neder-Betuwe	GGDGelderland-Zuid	2021-12	0.508	0.501 ; 0.515
Nederweert	GGDLimburg-Noord	2021-12	0.875	0.865 ; 0.885
Nieuwegein	GGDRegioUtrecht	2021-12	0.74	0.735 ; 0.745
Nieuwkoop	GGDHollands-Midden	2021-12	0.731	0.724 ; 0.739
Nijkerk	Veiligheids-enGezondheidsregioGelderland-Midden	2021-12	0.699	0.693 ; 0.705
Nijmegen	GGDGelderland-Zuid	2021-12	0.673	0.67 ; 0.676
Nissewaard	GGDRotterdam-Rijnmond	2021-12	0.663	0.659 ; 0.667
Noardeast-Fryslân	GGDFryslân	2021-12	0.674	0.668 ; 0.679
Noord-Beveland	GGDZeeland	2021-12	0.787	0.774 ; 0.801
Noordenveld	GGDDrenthe	2021-12	0.847	0.84 ; 0.855
Noordoostpolder	GGDFlevoland	2021-12	0.642	0.637 ; 0.648
Noordwijk	GGDHollands-Midden	2021-12	0.71	0.705 ; 0.716
Nuenen, Gerwen en Nederwetten	GGDBrabant-Zuidoost	2021-12	0.874	0.865 ; 0.883
Nunspeet	GGDNoord-enOost-Gelderland	2021-12	0.604	0.597 ; 0.61
Oegstgeest	GGDHollands-Midden	2021-12	0.83	0.822 ; 0.839
Oirschot	GGDBrabant-Zuidoost	2021-12	0.929	0.919 ; 0.939
Oisterwijk	GGDHartvoorBrabant	2021-12	0.814	0.807 ; 0.821
Oldambt	GGDGroningen	2021-12	0.754	0.748 ; 0.76
Oldebroek	GGDNoord-enOost-Gelderland	2021-12	0.67	0.663 ; 0.678
Oldenzaal	GGDTwente	2021-12	0.843	0.835 ; 0.85
Olst-Wijhe	GGDIJsselland	2021-12	0.859	0.849 ; 0.868
Ommen	GGDIJsselland	2021-12	0.789	0.78 ; 0.798
Oost Gelre	GGDNoord-enOost-Gelderland	2021-12	0.854	0.847 ; 0.862
Oosterhout	GGDWest-Brabant	2021-12	0.749	0.744 ; 0.755
Ooststellingwerf	GGDFryslân	2021-12	0.767	0.759 ; 0.774
Oostzaan	GGDZaanstreek/Waterland	2021-12	0.722	0.71 ; 0.734
Opmeer	GGDHollands-Noorden	2021-12	0.66	0.649 ; 0.67
Opsterland	GGDFryslân	2021-12	0.802	0.794 ; 0.809
Oss	GGDHartvoorBrabant	2021-12	0.721	0.717 ; 0.725
Oude IJsselstreek	GGDNoord-enOost-Gelderland	2021-12	0.829	0.822 ; 0.836
Ouder-Amstel	GGDAmsterdam	2021-12	0.76	0.749 ; 0.77
Oudewater	GGDRegioUtrecht	2021-12	0.773	0.761 ; 0.785
Overbetuwe	Veiligheids-enGezondheidsregioGelderland-Midden	2021-12	0.785	0.779 ; 0.791
Papendrecht	DienstGezondheid&JeugdZHZ	2021-12	0.693	0.687 ; 0.7
Peel en Maas	GGDLimburg-Noord	2021-12	0.859	0.853 ; 0.866
Pekela	GGDGroningen	2021-12	0.715	0.704 ; 0.725
Pijnacker-Nootdorp	GGDHaaglanden	2021-12	0.74	0.734 ; 0.745
Purmerend	GGDZaanstreek/Waterland	2021-12	0.695	0.691 ; 0.699
Putten	GGDNoord-enOost-Gelderland	2021-12	0.661	0.654 ; 0.669
Raalte	GGDIJsselland	2021-12	0.876	0.869 ; 0.883
Reimerswaal	GGDZeeland	2021-12	0.513	0.506 ; 0.52
Renkum	Veiligheids-enGezondheidsregioGelderland-Midden	2021-12	0.902	0.894 ; 0.909
Renswoude	GGDRegioUtrecht	2021-12	0.59	0.576 ; 0.604
Reusel-De Mierden	GGDBrabant-Zuidoost	2021-12	0.88	0.868 ; 0.892
Rheden	Veiligheids-enGezondheidsregioGelderland-Midden	2021-12	0.813	0.806 ; 0.819
Rhenen	GGDRegioUtrecht	2021-12	0.671	0.662 ; 0.679
Ridderkerk	GGDRotterdam-Rijnmond	2021-12	0.683	0.678 ; 0.689
Rijssen-Holten	GGDTwente	2021-12	0.668	0.661 ; 0.674
Rijswijk	GGDHaaglanden	2021-12	0.672	0.667 ; 0.677
Roerdalen	GGDLimburg-Noord	2021-12	0.836	0.827 ; 0.845
Roermond	GGDLimburg-Noord	2021-12	0.687	0.682 ; 0.692
Roosendaal	GGDWest-Brabant	2021-12	0.668	0.663 ; 0.672
Rotterdam	GGDRotterdam-Rijnmond	2021-12	0.484	0.482 ; 0.485
Rozendaal	Veiligheids-enGezondheidsregioGelderland-Midden	2021-12	0.97	0.939 ; 1.002
Rucphen	GGDWest-Brabant	2021-12	0.725	0.717 ; 0.732
Súdwest-Fryslân	GGDFryslân	2021-12	0.734	0.73 ; 0.739
Schagen	GGDHollands-Noorden	2021-12	0.714	0.708 ; 0.72
Scherpenzeel	Veiligheids-enGezondheidsregioGelderland-Midden	2021-12	0.653	0.642 ; 0.664
Schiedam	GGDRotterdam-Rijnmond	2021-12	0.547	0.544 ; 0.551
Schiermonnikoog	GGDFryslân	2021-12	0.87	0.835 ; 0.905
Schouwen-Duiveland	GGDZeeland	2021-12	0.806	0.799 ; 0.813
Simpelveld	GGDZuid-Limburg	2021-12	0.713	0.702 ; 0.725
Sint-Michielsgestel	GGDHartvoorBrabant	2021-12	0.786	0.778 ; 0.793
Sittard-Geleen	GGDZuid-Limburg	2021-12	0.695	0.691 ; 0.699
Sliedrecht	DienstGezondheid&JeugdZHZ	2021-12	0.624	0.617 ; 0.631
Sluis	GGDZeeland	2021-12	0.716	0.708 ; 0.724
Smallingerland	GGDFryslân	2021-12	0.731	0.726 ; 0.737
Soest	GGDRegioUtrecht	2021-12	0.742	0.736 ; 0.747
Someren	GGDBrabant-Zuidoost	2021-12	0.798	0.789 ; 0.807
Son en Breugel	GGDBrabant-Zuidoost	2021-12	0.849	0.839 ; 0.859
Stadskanaal	GGDGroningen	2021-12	0.721	0.714 ; 0.727
Staphorst	GGDIJsselland	2021-12	0.425	0.417 ; 0.432
Stede Broec	GGDHollands-Noorden	2021-12	0.702	0.694 ; 0.71
Steenbergen	GGDWest-Brabant	2021-12	0.707	0.699 ; 0.714
Steenwijkerland	GGDIJsselland	2021-12	0.732	0.726 ; 0.738
Stein	GGDZuid-Limburg	2021-12	0.752	0.744 ; 0.759
Stichtse Vecht	GGDRegioUtrecht	2021-12	0.751	0.746 ; 0.756
Terneuzen	GGDZeeland	2021-12	0.665	0.66 ; 0.67
Terschelling	GGDFryslân	2021-12	0.92	0.901 ; 0.938
Texel	GGDHollands-Noorden	2021-12	0.729	0.719 ; 0.739
Teylingen	GGDHollands-Midden	2021-12	0.76	0.754 ; 0.767
Tholen	GGDZeeland	2021-12	0.561	0.555 ; 0.568
Tiel	GGDGelderland-Zuid	2021-12	0.629	0.623 ; 0.635
Tilburg	GGDHartvoorBrabant	2021-12	0.612	0.609 ; 0.614
Tubbergen	GGDTwente	2021-12	0.836	0.827 ; 0.845
Twenterand	GGDTwente	2021-12	0.714	0.708 ; 0.721
Tynaarlo	GGDDrenthe	2021-12	0.92	0.912 ; 0.928
Tytsjerksteradiel	GGDFryslân	2021-12	0.763	0.756 ; 0.77
Uitgeest	GGDKennemerland	2021-12	0.721	0.71 ; 0.731
Uithoorn	GGDAmsterdam	2021-12	0.685	0.679 ; 0.692
Urk	GGDFlevoland	2021-12	0.179	0.175 ; 0.183
Utrecht	GGDRegioUtrecht	2021-12	0.618	0.615 ; 0.62
Utrechtse Heuvelrug	GGDRegioUtrecht	2021-12	0.791	0.785 ; 0.797
Vaals	GGDZuid-Limburg	2021-12	0.546	0.537 ; 0.556
Valkenburg aan de Geul	GGDZuid-Limburg	2021-12	0.809	0.799 ; 0.819
Valkenswaard	GGDBrabant-Zuidoost	2021-12	0.817	0.809 ; 0.824
Veendam	GGDGroningen	2021-12	0.702	0.695 ; 0.709
Veenendaal	GGDRegioUtrecht	2021-12	0.656	0.651 ; 0.66
Veere	GGDZeeland	2021-12	0.782	0.774 ; 0.791
Veldhoven	GGDBrabant-Zuidoost	2021-12	0.845	0.839 ; 0.852
Velsen	GGDKennemerland	2021-12	0.699	0.695 ; 0.704
Venlo	GGDLimburg-Noord	2021-12	0.697	0.693 ; 0.701
Venray	GGDLimburg-Noord	2021-12	0.809	0.803 ; 0.816
Vijfheerenlanden	GGDRegioUtrecht	2021-12	0.683	0.678 ; 0.688
Vlaardingen	GGDRotterdam-Rijnmond	2021-12	0.61	0.606 ; 0.615
Vlieland	GGDFryslân	2021-12	0.751	0.722 ; 0.78
Vlissingen	GGDZeeland	2021-12	0.687	0.681 ; 0.692
Voerendaal	GGDZuid-Limburg	2021-12	0.774	0.763 ; 0.785
Voorschoten	GGDHollands-Midden	2021-12	0.796	0.787 ; 0.804
Voorst	GGDNoord-enOost-Gelderland	2021-12	0.87	0.861 ; 0.878
Vught	GGDHartvoorBrabant	2021-12	0.8	0.793 ; 0.808
Waadhoeke	GGDFryslân	2021-12	0.782	0.776 ; 0.788
Waalre	GGDBrabant-Zuidoost	2021-12	0.876	0.866 ; 0.886
Waalwijk	GGDHartvoorBrabant	2021-12	0.686	0.681 ; 0.691
Waddinxveen	GGDHollands-Midden	2021-12	0.618	0.611 ; 0.624
Wageningen	Veiligheids-enGezondheidsregioGelderland-Midden	2021-12	0.723	0.717 ; 0.729
Wassenaar	GGDHaaglanden	2021-12	0.795	0.787 ; 0.803
Waterland	GGDZaanstreek/Waterland	2021-12	0.81	0.8 ; 0.82
Weert	GGDLimburg-Noord	2021-12	0.765	0.759 ; 0.771
West Betuwe	GGDGelderland-Zuid	2021-12	0.691	0.686 ; 0.696
West Maas en Waal	GGDGelderland-Zuid	2021-12	0.742	0.734 ; 0.751
Westerkwartier	GGDGroningen	2021-12	0.753	0.748 ; 0.758
Westerveld	GGDDrenthe	2021-12	0.805	0.796 ; 0.814
Westervoort	Veiligheids-enGezondheidsregioGelderland-Midden	2021-12	0.829	0.818 ; 0.839
Westerwolde	GGDGroningen	2021-12	0.727	0.719 ; 0.734
Westland	GGDHaaglanden	2021-12	0.652	0.649 ; 0.656
Weststellingwerf	GGDFryslân	2021-12	0.755	0.747 ; 0.762
Westvoorne	GGDRotterdam-Rijnmond	2021-12	0.796	0.786 ; 0.806
Wierden	GGDTwente	2021-12	0.807	0.799 ; 0.815
Wijchen	GGDGelderland-Zuid	2021-12	0.782	0.776 ; 0.789
Wijdemeren	GGDGooienVechtstreek	2021-12	0.751	0.743 ; 0.758
Wijk bij Duurstede	GGDRegioUtrecht	2021-12	0.779	0.77 ; 0.787
Winterswijk	GGDNoord-enOost-Gelderland	2021-12	0.796	0.788 ; 0.803
Woensdrecht	GGDWest-Brabant	2021-12	0.729	0.721 ; 0.737
Woerden	GGDRegioUtrecht	2021-12	0.749	0.744 ; 0.755
Wormerland	GGDZaanstreek/Waterland	2021-12	0.753	0.743 ; 0.763
Woudenberg	GGDRegioUtrecht	2021-12	0.657	0.648 ; 0.667
Zaanstad	GGDZaanstreek/Waterland	2021-12	0.598	0.595 ; 0.601
Zaltbommel	GGDGelderland-Zuid	2021-12	0.624	0.617 ; 0.631
Zandvoort	GGDKennemerland	2021-12	0.698	0.689 ; 0.707
Zeewolde	GGDFlevoland	2021-12	0.671	0.663 ; 0.679
Zeist	GGDRegioUtrecht	2021-12	0.73	0.725 ; 0.735
Zevenaar	Veiligheids-enGezondheidsregioGelderland-Midden	2021-12	0.858	0.852 ; 0.865
Zoetermeer	GGDHaaglanden	2021-12	0.643	0.639 ; 0.646
Zoeterwoude	GGDHollands-Midden	2021-12	0.728	0.716 ; 0.74
Zuidplas	GGDHollands-Midden	2021-12	0.669	0.663 ; 0.674
Zundert	GGDWest-Brabant	2021-12	0.78	0.771 ; 0.788
Zutphen	GGDNoord-enOost-Gelderland	2021-12	0.777	0.772 ; 0.783
Zwartewaterland	GGDIJsselland	2021-12	0.633	0.625 ; 0.641
Zwijndrecht	DienstGezondheid&JeugdZHZ	2021-12	0.673	0.668 ; 0.679
Zwolle	GGDIJsselland	2021-12	0.718	0.714 ; 0.721
's-Gravenhage	GGDHaaglanden	2022-01	0.618	0.616 ; 0.619
's-Hertogenbosch	GGDHartvoorBrabant	2022-01	0.794	0.79 ; 0.797
Aa en Hunze	GGDDrenthe	2022-01	0.963	0.955 ; 0.971
Aalsmeer	GGDAmsterdam	2022-01	0.778	0.772 ; 0.785
Aalten	GGDNoord-enOost-Gelderland	2022-01	0.915	0.907 ; 0.922
Achtkarspelen	GGDFryslân	2022-01	0.726	0.719 ; 0.732
Alblasserdam	DienstGezondheid&JeugdZHZ	2022-01	0.665	0.658 ; 0.673
Albrandswaard	GGDRotterdam-Rijnmond	2022-01	0.817	0.81 ; 0.824
Alkmaar	GGDHollands-Noorden	2022-01	0.722	0.718 ; 0.725
Almelo	GGDTwente	2022-01	0.741	0.737 ; 0.745
Almere	GGDFlevoland	2022-01	0.634	0.631 ; 0.636
Alphen aan den Rijn	GGDHollands-Midden	2022-01	0.74	0.736 ; 0.743
Alphen-Chaam	GGDWest-Brabant	2022-01	0.918	0.907 ; 0.93
Altena	GGDWest-Brabant	2022-01	0.714	0.709 ; 0.719
Ameland	GGDFryslân	2022-01	0.978	0.959 ; 0.997
Amersfoort	GGDRegioUtrecht	2022-01	0.802	0.799 ; 0.805
Amstelveen	GGDAmsterdam	2022-01	0.81	0.806 ; 0.814
Amsterdam	GGDAmsterdam	2022-01	0.628	0.626 ; 0.629
Apeldoorn	GGDNoord-enOost-Gelderland	2022-01	0.846	0.842 ; 0.849
Arnhem	Veiligheids-enGezondheidsregioGelderland-Midden	2022-01	0.716	0.713 ; 0.719
Assen	GGDDrenthe	2022-01	0.864	0.859 ; 0.869
Asten	GGDBrabant-Zuidoost	2022-01	0.881	0.872 ; 0.89
Baarle-Nassau	GGDWest-Brabant	2022-01	0.856	0.843 ; 0.87
Baarn	GGDRegioUtrecht	2022-01	0.842	0.835 ; 0.85
Barendrecht	GGDRotterdam-Rijnmond	2022-01	0.794	0.789 ; 0.8
Barneveld	Veiligheids-enGezondheidsregioGelderland-Midden	2022-01	0.609	0.605 ; 0.614
Beek	GGDZuid-Limburg	2022-01	0.867	0.858 ; 0.876
Beekdaelen	GGDZuid-Limburg	2022-01	0.823	0.817 ; 0.829
Beesel	GGDLimburg-Noord	2022-01	0.865	0.855 ; 0.875
Berg en Dal	GGDGelderland-Zuid	2022-01	0.886	0.88 ; 0.893
Bergeijk	GGDBrabant-Zuidoost	2022-01	0.939	0.93 ; 0.947
Bergen (L.)	GGDLimburg-Noord	2022-01	0.917	0.907 ; 0.927
Bergen (NH.)	GGDHollands-Noorden	2022-01	0.835	0.828 ; 0.842
Bergen op Zoom	GGDWest-Brabant	2022-01	0.766	0.762 ; 0.771
Berkelland	GGDNoord-enOost-Gelderland	2022-01	0.928	0.922 ; 0.934
Bernheze	GGDHartvoorBrabant	2022-01	0.904	0.897 ; 0.911
Best	GGDBrabant-Zuidoost	2022-01	0.91	0.903 ; 0.917
Beuningen	GGDGelderland-Zuid	2022-01	0.85	0.843 ; 0.858
Beverwijk	GGDKennemerland	2022-01	0.665	0.659 ; 0.67
Bladel	GGDBrabant-Zuidoost	2022-01	0.827	0.819 ; 0.835
Blaricum	GGDGooienVechtstreek	2022-01	0.818	0.807 ; 0.828
Bloemendaal	GGDKennemerland	2022-01	0.952	0.943 ; 0.96
Bodegraven-Reeuwijk	GGDHollands-Midden	2022-01	0.741	0.735 ; 0.747
Boekel	GGDHartvoorBrabant	2022-01	0.899	0.888 ; 0.911
Borger-Odoorn	GGDDrenthe	2022-01	0.891	0.883 ; 0.898
Borne	GGDTwente	2022-01	0.93	0.922 ; 0.938
Borsele	GGDZeeland	2022-01	0.788	0.78 ; 0.795
Boxtel	GGDHartvoorBrabant	2022-01	0.858	0.852 ; 0.865
Breda	GGDWest-Brabant	2022-01	0.791	0.788 ; 0.794
Brielle	GGDRotterdam-Rijnmond	2022-01	0.802	0.794 ; 0.81
Bronckhorst	GGDNoord-enOost-Gelderland	2022-01	0.98	0.974 ; 0.987
Brummen	GGDNoord-enOost-Gelderland	2022-01	0.932	0.924 ; 0.941
Brunssum	GGDZuid-Limburg	2022-01	0.705	0.698 ; 0.711
Bunnik	GGDRegioUtrecht	2022-01	0.945	0.935 ; 0.955
Bunschoten	GGDRegioUtrecht	2022-01	0.663	0.656 ; 0.67
Buren	GGDGelderland-Zuid	2022-01	0.8	0.793 ; 0.807
Capelle aan den IJssel	GGDRotterdam-Rijnmond	2022-01	0.687	0.683 ; 0.692
Castricum	GGDHollands-Noorden	2022-01	0.855	0.849 ; 0.862
Coevorden	GGDDrenthe	2022-01	0.879	0.872 ; 0.885
Cranendonck	GGDBrabant-Zuidoost	2022-01	0.918	0.91 ; 0.927
Culemborg	GGDGelderland-Zuid	2022-01	0.803	0.796 ; 0.809
Dalfsen	GGDIJsselland	2022-01	0.876	0.869 ; 0.883
Dantumadiel	GGDFryslân	2022-01	0.699	0.691 ; 0.707
De Bilt	GGDRegioUtrecht	2022-01	0.879	0.873 ; 0.885
De Fryske Marren	GGDFryslân	2022-01	0.796	0.791 ; 0.801
De Ronde Venen	GGDRegioUtrecht	2022-01	0.808	0.803 ; 0.814
De Wolden	GGDDrenthe	2022-01	0.866	0.858 ; 0.873
Delft	GGDHaaglanden	2022-01	0.719	0.715 ; 0.722
Den Helder	GGDHollands-Noorden	2022-01	0.769	0.764 ; 0.774
Deurne	GGDBrabant-Zuidoost	2022-01	0.94	0.933 ; 0.947
Deventer	GGDIJsselland	2022-01	0.839	0.835 ; 0.843
Diemen	GGDAmsterdam	2022-01	0.66	0.654 ; 0.665
Dijk en Waard	GGDHollands-Noorden	2022-01	0.737	0.733 ; 0.741
Dinkelland	GGDTwente	2022-01	0.964	0.956 ; 0.972
Doesburg	Veiligheids-enGezondheidsregioGelderland-Midden	2022-01	0.883	0.872 ; 0.894
Doetinchem	GGDNoord-enOost-Gelderland	2022-01	0.873	0.868 ; 0.878
Dongen	GGDHartvoorBrabant	2022-01	0.861	0.854 ; 0.868
Dordrecht	DienstGezondheid&JeugdZHZ	2022-01	0.694	0.69 ; 0.697
Drechterland	GGDHollands-Noorden	2022-01	0.787	0.779 ; 0.795
Drimmelen	GGDWest-Brabant	2022-01	0.885	0.878 ; 0.893
Dronten	GGDFlevoland	2022-01	0.771	0.766 ; 0.777
Druten	GGDGelderland-Zuid	2022-01	0.822	0.814 ; 0.831
Duiven	Veiligheids-enGezondheidsregioGelderland-Midden	2022-01	0.961	0.953 ; 0.969
Echt-Susteren	GGDLimburg-Noord	2022-01	0.823	0.816 ; 0.829
Edam-Volendam	GGDZaanstreek/Waterland	2022-01	0.676	0.67 ; 0.682
Ede	Veiligheids-enGezondheidsregioGelderland-Midden	2022-01	0.755	0.751 ; 0.758
Eemnes	GGDRegioUtrecht	2022-01	0.816	0.804 ; 0.828
Eemsdelta	GGDGroningen	2022-01	0.829	0.823 ; 0.834
Eersel	GGDBrabant-Zuidoost	2022-01	0.997	0.988 ; 1.006
Eijsden-Margraten	GGDZuid-Limburg	2022-01	0.977	0.969 ; 0.985
Eindhoven	GGDBrabant-Zuidoost	2022-01	0.744	0.742 ; 0.747
Elburg	GGDNoord-enOost-Gelderland	2022-01	0.745	0.738 ; 0.753
Emmen	GGDDrenthe	2022-01	0.838	0.834 ; 0.842
Enkhuizen	GGDHollands-Noorden	2022-01	0.726	0.718 ; 0.734
Enschede	GGDTwente	2022-01	0.727	0.724 ; 0.73
Epe	GGDNoord-enOost-Gelderland	2022-01	0.873	0.867 ; 0.88
Ermelo	GGDNoord-enOost-Gelderland	2022-01	0.787	0.781 ; 0.794
Etten-Leur	GGDWest-Brabant	2022-01	0.835	0.829 ; 0.84
Geertruidenberg	GGDWest-Brabant	2022-01	0.853	0.845 ; 0.861
Geldrop-Mierlo	GGDBrabant-Zuidoost	2022-01	0.891	0.885 ; 0.897
Gemert-Bakel	GGDBrabant-Zuidoost	2022-01	0.935	0.928 ; 0.942
Gennep	GGDLimburg-Noord	2022-01	0.84	0.832 ; 0.849
Gilze en Rijen	GGDHartvoorBrabant	2022-01	0.846	0.838 ; 0.853
Goeree-Overflakkee	GGDRotterdam-Rijnmond	2022-01	0.875	0.869 ; 0.88
Goes	GGDZeeland	2022-01	0.822	0.816 ; 0.828
Goirle	GGDHartvoorBrabant	2022-01	0.906	0.898 ; 0.914
Gooise Meren	GGDGooienVechtstreek	2022-01	0.837	0.831 ; 0.842
Gorinchem	DienstGezondheid&JeugdZHZ	2022-01	0.712	0.706 ; 0.717
Gouda	GGDHollands-Midden	2022-01	0.707	0.703 ; 0.711
Groningen	GGDGroningen	2022-01	0.784	0.781 ; 0.786
Gulpen-Wittem	GGDZuid-Limburg	2022-01	0.883	0.874 ; 0.893
Haaksbergen	GGDTwente	2022-01	0.903	0.896 ; 0.911
Haarlem	GGDKennemerland	2022-01	0.733	0.73 ; 0.736
Haarlemmermeer	GGDKennemerland	2022-01	0.755	0.752 ; 0.759
Halderberge	GGDWest-Brabant	2022-01	0.815	0.808 ; 0.821
Hardenberg	GGDIJsselland	2022-01	0.823	0.818 ; 0.828
Harderwijk	GGDNoord-enOost-Gelderland	2022-01	0.764	0.759 ; 0.769
Hardinxveld-Giessendam	DienstGezondheid&JeugdZHZ	2022-01	0.651	0.643 ; 0.658
Harlingen	GGDFryslân	2022-01	0.845	0.836 ; 0.854
Hattem	GGDNoord-enOost-Gelderland	2022-01	0.897	0.886 ; 0.908
Heemskerk	GGDKennemerland	2022-01	0.772	0.766 ; 0.778
Heemstede	GGDKennemerland	2022-01	0.966	0.959 ; 0.974
Heerde	GGDNoord-enOost-Gelderland	2022-01	0.88	0.872 ; 0.889
Heerenveen	GGDFryslân	2022-01	0.829	0.824 ; 0.834
Heerlen	GGDZuid-Limburg	2022-01	0.659	0.655 ; 0.662
Heeze-Leende	GGDBrabant-Zuidoost	2022-01	0.976	0.966 ; 0.986
Heiloo	GGDHollands-Noorden	2022-01	0.868	0.861 ; 0.876
Hellendoorn	GGDTwente	2022-01	0.907	0.9 ; 0.913
Hellevoetsluis	GGDRotterdam-Rijnmond	2022-01	0.773	0.768 ; 0.779
Helmond	GGDBrabant-Zuidoost	2022-01	0.748	0.744 ; 0.752
Hendrik-Ido-Ambacht	DienstGezondheid&JeugdZHZ	2022-01	0.744	0.738 ; 0.751
Hengelo	GGDTwente	2022-01	0.82	0.815 ; 0.824
Het Hogeland	GGDGroningen	2022-01	0.867	0.862 ; 0.873
Heumen	GGDGelderland-Zuid	2022-01	0.929	0.919 ; 0.938
Heusden	GGDHartvoorBrabant	2022-01	0.83	0.825 ; 0.836
Hillegom	GGDHollands-Midden	2022-01	0.761	0.753 ; 0.768
Hilvarenbeek	GGDHartvoorBrabant	2022-01	0.97	0.96 ; 0.979
Hilversum	GGDGooienVechtstreek	2022-01	0.754	0.75 ; 0.758
Hoekse Waard	DienstGezondheid&JeugdZHZ	2022-01	0.798	0.794 ; 0.802
Hof van Twente	GGDTwente	2022-01	0.932	0.925 ; 0.938
Hollands Kroon	GGDHollands-Noorden	2022-01	0.755	0.75 ; 0.76
Hoogeveen	GGDDrenthe	2022-01	0.742	0.737 ; 0.747
Hoorn	GGDHollands-Noorden	2022-01	0.716	0.712 ; 0.72
Horst aan de Maas	GGDLimburg-Noord	2022-01	0.913	0.907 ; 0.919
Houten	GGDRegioUtrecht	2022-01	0.899	0.893 ; 0.904
Huizen	GGDGooienVechtstreek	2022-01	0.787	0.781 ; 0.792
Hulst	GGDZeeland	2022-01	0.794	0.787 ; 0.801
IJsselstein	GGDRegioUtrecht	2022-01	0.855	0.848 ; 0.861
Kaag en Braassem	GGDHollands-Midden	2022-01	0.797	0.79 ; 0.804
Kampen	GGDIJsselland	2022-01	0.724	0.72 ; 0.729
Kapelle	GGDZeeland	2022-01	0.837	0.827 ; 0.847
Katwijk	GGDHollands-Midden	2022-01	0.689	0.685 ; 0.694
Kerkrade	GGDZuid-Limburg	2022-01	0.667	0.662 ; 0.671
Koggenland	GGDHollands-Noorden	2022-01	0.764	0.757 ; 0.771
Krimpen aan den IJssel	GGDRotterdam-Rijnmond	2022-01	0.723	0.717 ; 0.73
Krimpenerwaard	GGDHollands-Midden	2022-01	0.76	0.755 ; 0.765
Laarbeek	GGDBrabant-Zuidoost	2022-01	0.987	0.979 ; 0.995
Land van Cuijk	GGDHartvoorBrabant	2022-01	0.9	0.896 ; 0.904
Landgraaf	GGDZuid-Limburg	2022-01	0.725	0.719 ; 0.731
Landsmeer	GGDZaanstreek/Waterland	2022-01	0.806	0.795 ; 0.816
Lansingerland	GGDRotterdam-Rijnmond	2022-01	0.804	0.799 ; 0.809
Laren	GGDGooienVechtstreek	2022-01	0.914	0.903 ; 0.925
Leeuwarden	GGDFryslân	2022-01	0.809	0.805 ; 0.812
Leiden	GGDHollands-Midden	2022-01	0.743	0.74 ; 0.747
Leiderdorp	GGDHollands-Midden	2022-01	0.846	0.839 ; 0.854
Leidschendam-Voorburg	GGDHaaglanden	2022-01	0.832	0.828 ; 0.837
Lelystad	GGDFlevoland	2022-01	0.641	0.637 ; 0.645
Leudal	GGDLimburg-Noord	2022-01	0.916	0.909 ; 0.922
Leusden	GGDRegioUtrecht	2022-01	0.908	0.901 ; 0.915
Lingewaard	Veiligheids-enGezondheidsregioGelderland-Midden	2022-01	0.93	0.924 ; 0.936
Lisse	GGDHollands-Midden	2022-01	0.8	0.793 ; 0.808
Lochem	GGDNoord-enOost-Gelderland	2022-01	0.971	0.964 ; 0.978
Loon op Zand	GGDHartvoorBrabant	2022-01	0.853	0.846 ; 0.861
Lopik	GGDRegioUtrecht	2022-01	0.759	0.75 ; 0.769
Losser	GGDTwente	2022-01	0.921	0.913 ; 0.929
Maasdriel	GGDGelderland-Zuid	2022-01	0.759	0.752 ; 0.766
Maasgouw	GGDLimburg-Noord	2022-01	0.931	0.923 ; 0.939
Maashorst	GGDHartvoorBrabant	2022-01	0.877	0.872 ; 0.882
Maassluis	GGDRotterdam-Rijnmond	2022-01	0.709	0.703 ; 0.715
Maastricht	GGDZuid-Limburg	2022-01	0.752	0.749 ; 0.755
Medemblik	GGDHollands-Noorden	2022-01	0.754	0.749 ; 0.759
Meerssen	GGDZuid-Limburg	2022-01	0.903	0.895 ; 0.912
Meierijstad	GGDHartvoorBrabant	2022-01	0.888	0.884 ; 0.892
Meppel	GGDDrenthe	2022-01	0.801	0.795 ; 0.807
Middelburg	GGDZeeland	2022-01	0.782	0.777 ; 0.787
Midden-Delfland	GGDHaaglanden	2022-01	0.851	0.842 ; 0.859
Midden-Drenthe	GGDDrenthe	2022-01	0.893	0.886 ; 0.899
Midden-Groningen	GGDGroningen	2022-01	0.806	0.801 ; 0.81
Moerdijk	GGDWest-Brabant	2022-01	0.826	0.82 ; 0.832
Molenlanden	DienstGezondheid&JeugdZHZ	2022-01	0.708	0.703 ; 0.713
Montferland	GGDNoord-enOost-Gelderland	2022-01	0.921	0.915 ; 0.928
Montfoort	GGDRegioUtrecht	2022-01	0.844	0.834 ; 0.854
Mook en Middelaar	GGDLimburg-Noord	2022-01	0.953	0.939 ; 0.966
Neder-Betuwe	GGDGelderland-Zuid	2022-01	0.561	0.555 ; 0.567
Nederweert	GGDLimburg-Noord	2022-01	0.949	0.94 ; 0.959
Nieuwegein	GGDRegioUtrecht	2022-01	0.818	0.814 ; 0.823
Nieuwkoop	GGDHollands-Midden	2022-01	0.807	0.8 ; 0.814
Nijkerk	Veiligheids-enGezondheidsregioGelderland-Midden	2022-01	0.774	0.769 ; 0.78
Nijmegen	GGDGelderland-Zuid	2022-01	0.779	0.776 ; 0.782
Nissewaard	GGDRotterdam-Rijnmond	2022-01	0.736	0.732 ; 0.74
Noardeast-Fryslân	GGDFryslân	2022-01	0.743	0.738 ; 0.748
Noord-Beveland	GGDZeeland	2022-01	0.86	0.847 ; 0.873
Noordenveld	GGDDrenthe	2022-01	0.929	0.922 ; 0.936
Noordoostpolder	GGDFlevoland	2022-01	0.71	0.705 ; 0.715
Noordwijk	GGDHollands-Midden	2022-01	0.792	0.786 ; 0.797
Nuenen, Gerwen en Nederwetten	GGDBrabant-Zuidoost	2022-01	0.957	0.949 ; 0.965
Nunspeet	GGDNoord-enOost-Gelderland	2022-01	0.666	0.66 ; 0.672
Oegstgeest	GGDHollands-Midden	2022-01	0.915	0.907 ; 0.922
Oirschot	GGDBrabant-Zuidoost	2022-01	1.009	0.999 ; 1.018
Oisterwijk	GGDHartvoorBrabant	2022-01	0.902	0.895 ; 0.909
Oldambt	GGDGroningen	2022-01	0.833	0.827 ; 0.839
Oldebroek	GGDNoord-enOost-Gelderland	2022-01	0.739	0.732 ; 0.746
Oldenzaal	GGDTwente	2022-01	0.922	0.915 ; 0.929
Olst-Wijhe	GGDIJsselland	2022-01	0.941	0.932 ; 0.95
Ommen	GGDIJsselland	2022-01	0.865	0.857 ; 0.874
Oost Gelre	GGDNoord-enOost-Gelderland	2022-01	0.944	0.937 ; 0.952
Oosterhout	GGDWest-Brabant	2022-01	0.835	0.83 ; 0.84
Ooststellingwerf	GGDFryslân	2022-01	0.836	0.829 ; 0.843
Oostzaan	GGDZaanstreek/Waterland	2022-01	0.795	0.783 ; 0.806
Opmeer	GGDHollands-Noorden	2022-01	0.725	0.716 ; 0.735
Opsterland	GGDFryslân	2022-01	0.866	0.86 ; 0.873
Oss	GGDHartvoorBrabant	2022-01	0.808	0.804 ; 0.812
Oude IJsselstreek	GGDNoord-enOost-Gelderland	2022-01	0.913	0.906 ; 0.919
Ouder-Amstel	GGDAmsterdam	2022-01	0.837	0.827 ; 0.847
Oudewater	GGDRegioUtrecht	2022-01	0.847	0.836 ; 0.859
Overbetuwe	Veiligheids-enGezondheidsregioGelderland-Midden	2022-01	0.873	0.867 ; 0.879
Papendrecht	DienstGezondheid&JeugdZHZ	2022-01	0.769	0.763 ; 0.776
Peel en Maas	GGDLimburg-Noord	2022-01	0.937	0.931 ; 0.943
Pekela	GGDGroningen	2022-01	0.783	0.773 ; 0.793
Pijnacker-Nootdorp	GGDHaaglanden	2022-01	0.827	0.822 ; 0.832
Purmerend	GGDZaanstreek/Waterland	2022-01	0.776	0.772 ; 0.78
Putten	GGDNoord-enOost-Gelderland	2022-01	0.732	0.725 ; 0.739
Raalte	GGDIJsselland	2022-01	0.967	0.96 ; 0.973
Reimerswaal	GGDZeeland	2022-01	0.564	0.558 ; 0.571
Renkum	Veiligheids-enGezondheidsregioGelderland-Midden	2022-01	0.982	0.975 ; 0.989
Renswoude	GGDRegioUtrecht	2022-01	0.648	0.634 ; 0.661
Reusel-De Mierden	GGDBrabant-Zuidoost	2022-01	0.956	0.945 ; 0.967
Rheden	Veiligheids-enGezondheidsregioGelderland-Midden	2022-01	0.892	0.886 ; 0.898
Rhenen	GGDRegioUtrecht	2022-01	0.738	0.73 ; 0.745
Ridderkerk	GGDRotterdam-Rijnmond	2022-01	0.755	0.75 ; 0.76
Rijssen-Holten	GGDTwente	2022-01	0.738	0.732 ; 0.743
Rijswijk	GGDHaaglanden	2022-01	0.749	0.744 ; 0.753
Roerdalen	GGDLimburg-Noord	2022-01	0.911	0.902 ; 0.919
Roermond	GGDLimburg-Noord	2022-01	0.759	0.755 ; 0.764
Roosendaal	GGDWest-Brabant	2022-01	0.751	0.747 ; 0.755
Rotterdam	GGDRotterdam-Rijnmond	2022-01	0.591	0.59 ; 0.593
Rozendaal	Veiligheids-enGezondheidsregioGelderland-Midden	2022-01	1.051	1.022 ; 1.081
Rucphen	GGDWest-Brabant	2022-01	0.808	0.8 ; 0.815
Súdwest-Fryslân	GGDFryslân	2022-01	0.81	0.805 ; 0.814
Schagen	GGDHollands-Noorden	2022-01	0.789	0.784 ; 0.794
Scherpenzeel	Veiligheids-enGezondheidsregioGelderland-Midden	2022-01	0.717	0.707 ; 0.728
Schiedam	GGDRotterdam-Rijnmond	2022-01	0.612	0.608 ; 0.616
Schiermonnikoog	GGDFryslân	2022-01	0.952	0.919 ; 0.986
Schouwen-Duiveland	GGDZeeland	2022-01	0.881	0.875 ; 0.888
Simpelveld	GGDZuid-Limburg	2022-01	0.786	0.775 ; 0.796
Sint-Michielsgestel	GGDHartvoorBrabant	2022-01	0.865	0.858 ; 0.872
Sittard-Geleen	GGDZuid-Limburg	2022-01	0.777	0.774 ; 0.781
Sliedrecht	DienstGezondheid&JeugdZHZ	2022-01	0.692	0.685 ; 0.699
Sluis	GGDZeeland	2022-01	0.79	0.783 ; 0.797
Smallingerland	GGDFryslân	2022-01	0.797	0.792 ; 0.802
Soest	GGDRegioUtrecht	2022-01	0.819	0.813 ; 0.824
Someren	GGDBrabant-Zuidoost	2022-01	0.873	0.865 ; 0.882
Son en Breugel	GGDBrabant-Zuidoost	2022-01	0.93	0.921 ; 0.939
Stadskanaal	GGDGroningen	2022-01	0.793	0.787 ; 0.799
Staphorst	GGDIJsselland	2022-01	0.466	0.46 ; 0.473
Stede Broec	GGDHollands-Noorden	2022-01	0.772	0.765 ; 0.78
Steenbergen	GGDWest-Brabant	2022-01	0.785	0.778 ; 0.792
Steenwijkerland	GGDIJsselland	2022-01	0.812	0.807 ; 0.818
Stein	GGDZuid-Limburg	2022-01	0.827	0.819 ; 0.834
Stichtse Vecht	GGDRegioUtrecht	2022-01	0.833	0.828 ; 0.838
Terneuzen	GGDZeeland	2022-01	0.74	0.735 ; 0.744
Terschelling	GGDFryslân	2022-01	0.995	0.978 ; 1.012
Texel	GGDHollands-Noorden	2022-01	0.814	0.804 ; 0.823
Teylingen	GGDHollands-Midden	2022-01	0.847	0.841 ; 0.853
Tholen	GGDZeeland	2022-01	0.624	0.618 ; 0.631
Tiel	GGDGelderland-Zuid	2022-01	0.703	0.698 ; 0.708
Tilburg	GGDHartvoorBrabant	2022-01	0.716	0.713 ; 0.719
Tubbergen	GGDTwente	2022-01	0.916	0.908 ; 0.925
Twenterand	GGDTwente	2022-01	0.788	0.782 ; 0.795
Tynaarlo	GGDDrenthe	2022-01	1.003	0.996 ; 1.01
Tytsjerksteradiel	GGDFryslân	2022-01	0.829	0.822 ; 0.836
Uitgeest	GGDKennemerland	2022-01	0.797	0.788 ; 0.807
Uithoorn	GGDAmsterdam	2022-01	0.761	0.755 ; 0.767
Urk	GGDFlevoland	2022-01	0.198	0.194 ; 0.202
Utrecht	GGDRegioUtrecht	2022-01	0.741	0.739 ; 0.744
Utrechtse Heuvelrug	GGDRegioUtrecht	2022-01	0.871	0.865 ; 0.876
Vaals	GGDZuid-Limburg	2022-01	0.601	0.592 ; 0.611
Valkenburg aan de Geul	GGDZuid-Limburg	2022-01	0.885	0.876 ; 0.894
Valkenswaard	GGDBrabant-Zuidoost	2022-01	0.897	0.89 ; 0.903
Veendam	GGDGroningen	2022-01	0.78	0.773 ; 0.787
Veenendaal	GGDRegioUtrecht	2022-01	0.729	0.725 ; 0.733
Veere	GGDZeeland	2022-01	0.856	0.849 ; 0.864
Veldhoven	GGDBrabant-Zuidoost	2022-01	0.926	0.92 ; 0.932
Velsen	GGDKennemerland	2022-01	0.778	0.773 ; 0.782
Venlo	GGDLimburg-Noord	2022-01	0.776	0.773 ; 0.78
Venray	GGDLimburg-Noord	2022-01	0.886	0.88 ; 0.891
Vijfheerenlanden	GGDRegioUtrecht	2022-01	0.758	0.753 ; 0.763
Vlaardingen	GGDRotterdam-Rijnmond	2022-01	0.68	0.676 ; 0.684
Vlieland	GGDFryslân	2022-01	0.821	0.794 ; 0.848
Vlissingen	GGDZeeland	2022-01	0.755	0.75 ; 0.76
Voerendaal	GGDZuid-Limburg	2022-01	0.851	0.841 ; 0.861
Voorschoten	GGDHollands-Midden	2022-01	0.88	0.873 ; 0.888
Voorst	GGDNoord-enOost-Gelderland	2022-01	0.95	0.942 ; 0.958
Vught	GGDHartvoorBrabant	2022-01	0.889	0.882 ; 0.896
Waadhoeke	GGDFryslân	2022-01	0.849	0.844 ; 0.855
Waalre	GGDBrabant-Zuidoost	2022-01	0.954	0.945 ; 0.964
Waalwijk	GGDHartvoorBrabant	2022-01	0.768	0.763 ; 0.773
Waddinxveen	GGDHollands-Midden	2022-01	0.69	0.683 ; 0.696
Wageningen	Veiligheids-enGezondheidsregioGelderland-Midden	2022-01	0.809	0.803 ; 0.815
Wassenaar	GGDHaaglanden	2022-01	0.872	0.865 ; 0.879
Waterland	GGDZaanstreek/Waterland	2022-01	0.891	0.882 ; 0.9
Weert	GGDLimburg-Noord	2022-01	0.836	0.83 ; 0.841
West Betuwe	GGDGelderland-Zuid	2022-01	0.771	0.766 ; 0.776
West Maas en Waal	GGDGelderland-Zuid	2022-01	0.823	0.815 ; 0.831
Westerkwartier	GGDGroningen	2022-01	0.833	0.829 ; 0.838
Westerveld	GGDDrenthe	2022-01	0.883	0.875 ; 0.892
Westervoort	Veiligheids-enGezondheidsregioGelderland-Midden	2022-01	0.904	0.894 ; 0.914
Westerwolde	GGDGroningen	2022-01	0.796	0.789 ; 0.803
Westland	GGDHaaglanden	2022-01	0.734	0.731 ; 0.737
Weststellingwerf	GGDFryslân	2022-01	0.828	0.821 ; 0.835
Westvoorne	GGDRotterdam-Rijnmond	2022-01	0.873	0.864 ; 0.883
Wierden	GGDTwente	2022-01	0.887	0.879 ; 0.895
Wijchen	GGDGelderland-Zuid	2022-01	0.873	0.867 ; 0.879
Wijdemeren	GGDGooienVechtstreek	2022-01	0.831	0.824 ; 0.838
Wijk bij Duurstede	GGDRegioUtrecht	2022-01	0.859	0.851 ; 0.867
Winterswijk	GGDNoord-enOost-Gelderland	2022-01	0.879	0.872 ; 0.886
Woensdrecht	GGDWest-Brabant	2022-01	0.811	0.804 ; 0.819
Woerden	GGDRegioUtrecht	2022-01	0.833	0.828 ; 0.839
Wormerland	GGDZaanstreek/Waterland	2022-01	0.828	0.819 ; 0.837
Woudenberg	GGDRegioUtrecht	2022-01	0.723	0.714 ; 0.732
Zaanstad	GGDZaanstreek/Waterland	2022-01	0.678	0.675 ; 0.681
Zaltbommel	GGDGelderland-Zuid	2022-01	0.695	0.689 ; 0.702
Zandvoort	GGDKennemerland	2022-01	0.769	0.761 ; 0.777
Zeewolde	GGDFlevoland	2022-01	0.741	0.734 ; 0.748
Zeist	GGDRegioUtrecht	2022-01	0.81	0.805 ; 0.814
Zevenaar	Veiligheids-enGezondheidsregioGelderland-Midden	2022-01	0.941	0.935 ; 0.947
Zoetermeer	GGDHaaglanden	2022-01	0.73	0.727 ; 0.733
Zoeterwoude	GGDHollands-Midden	2022-01	0.806	0.794 ; 0.817
Zuidplas	GGDHollands-Midden	2022-01	0.749	0.744 ; 0.754
Zundert	GGDWest-Brabant	2022-01	0.863	0.855 ; 0.871
Zutphen	GGDNoord-enOost-Gelderland	2022-01	0.852	0.846 ; 0.857
Zwartewaterland	GGDIJsselland	2022-01	0.7	0.693 ; 0.707
Zwijndrecht	DienstGezondheid&JeugdZHZ	2022-01	0.747	0.741 ; 0.752
Zwolle	GGDIJsselland	2022-01	0.813	0.81 ; 0.817
's-Gravenhage	GGDHaaglanden	2022-02	0.683	0.681 ; 0.684
's-Hertogenbosch	GGDHartvoorBrabant	2022-02	0.876	0.873 ; 0.879
Aa en Hunze	GGDDrenthe	2022-02	1.05	1.043 ; 1.058
Aalsmeer	GGDAmsterdam	2022-02	0.858	0.852 ; 0.864
Aalten	GGDNoord-enOost-Gelderland	2022-02	1.003	0.996 ; 1.01
Achtkarspelen	GGDFryslân	2022-02	0.79	0.783 ; 0.796
Alblasserdam	DienstGezondheid&JeugdZHZ	2022-02	0.735	0.728 ; 0.741
Albrandswaard	GGDRotterdam-Rijnmond	2022-02	0.895	0.889 ; 0.902
Alkmaar	GGDHollands-Noorden	2022-02	0.796	0.793 ; 0.799
Almelo	GGDTwente	2022-02	0.813	0.809 ; 0.817
Almere	GGDFlevoland	2022-02	0.701	0.699 ; 0.703
Alphen aan den Rijn	GGDHollands-Midden	2022-02	0.819	0.816 ; 0.822
Alphen-Chaam	GGDWest-Brabant	2022-02	1.01	0.999 ; 1.021
Altena	GGDWest-Brabant	2022-02	0.784	0.78 ; 0.789
Ameland	GGDFryslân	2022-02	1.059	1.041 ; 1.077
Amersfoort	GGDRegioUtrecht	2022-02	0.88	0.877 ; 0.883
Amstelveen	GGDAmsterdam	2022-02	0.888	0.884 ; 0.892
Amsterdam	GGDAmsterdam	2022-02	0.7	0.699 ; 0.702
Apeldoorn	GGDNoord-enOost-Gelderland	2022-02	0.92	0.917 ; 0.923
Arnhem	Veiligheids-enGezondheidsregioGelderland-Midden	2022-02	0.789	0.786 ; 0.792
Assen	GGDDrenthe	2022-02	0.943	0.939 ; 0.948
Asten	GGDBrabant-Zuidoost	2022-02	0.961	0.953 ; 0.97
Baarle-Nassau	GGDWest-Brabant	2022-02	0.943	0.93 ; 0.955
Baarn	GGDRegioUtrecht	2022-02	0.925	0.918 ; 0.932
Barendrecht	GGDRotterdam-Rijnmond	2022-02	0.87	0.865 ; 0.875
Barneveld	Veiligheids-enGezondheidsregioGelderland-Midden	2022-02	0.671	0.667 ; 0.675
Beek	GGDZuid-Limburg	2022-02	0.944	0.935 ; 0.952
Beekdaelen	GGDZuid-Limburg	2022-02	0.901	0.896 ; 0.907
Beesel	GGDLimburg-Noord	2022-02	0.948	0.939 ; 0.958
Berg en Dal	GGDGelderland-Zuid	2022-02	0.974	0.968 ; 0.98
Bergeijk	GGDBrabant-Zuidoost	2022-02	1.021	1.013 ; 1.029
Bergen (L.)	GGDLimburg-Noord	2022-02	0.999	0.99 ; 1.009
Bergen (NH.)	GGDHollands-Noorden	2022-02	0.912	0.906 ; 0.918
Bergen op Zoom	GGDWest-Brabant	2022-02	0.847	0.843 ; 0.851
Berkelland	GGDNoord-enOost-Gelderland	2022-02	1.013	1.007 ; 1.018
Bernheze	GGDHartvoorBrabant	2022-02	0.991	0.985 ; 0.997
Best	GGDBrabant-Zuidoost	2022-02	0.991	0.984 ; 0.997
Beuningen	GGDGelderland-Zuid	2022-02	0.938	0.931 ; 0.945
Beverwijk	GGDKennemerland	2022-02	0.734	0.729 ; 0.739
Bladel	GGDBrabant-Zuidoost	2022-02	0.899	0.892 ; 0.907
Blaricum	GGDGooienVechtstreek	2022-02	0.9	0.89 ; 0.91
Bloemendaal	GGDKennemerland	2022-02	1.034	1.026 ; 1.041
Bodegraven-Reeuwijk	GGDHollands-Midden	2022-02	0.818	0.812 ; 0.823
Boekel	GGDHartvoorBrabant	2022-02	0.982	0.972 ; 0.993
Borger-Odoorn	GGDDrenthe	2022-02	0.971	0.964 ; 0.978
Borne	GGDTwente	2022-02	1.014	1.006 ; 1.021
Borsele	GGDZeeland	2022-02	0.86	0.853 ; 0.867
Boxtel	GGDHartvoorBrabant	2022-02	0.945	0.939 ; 0.951
Breda	GGDWest-Brabant	2022-02	0.872	0.869 ; 0.875
Brielle	GGDRotterdam-Rijnmond	2022-02	0.879	0.871 ; 0.887
Bronckhorst	GGDNoord-enOost-Gelderland	2022-02	1.066	1.06 ; 1.073
Brummen	GGDNoord-enOost-Gelderland	2022-02	1.015	1.007 ; 1.023
Brunssum	GGDZuid-Limburg	2022-02	0.777	0.771 ; 0.783
Bunnik	GGDRegioUtrecht	2022-02	1.032	1.023 ; 1.041
Bunschoten	GGDRegioUtrecht	2022-02	0.73	0.724 ; 0.737
Buren	GGDGelderland-Zuid	2022-02	0.88	0.873 ; 0.886
Capelle aan den IJssel	GGDRotterdam-Rijnmond	2022-02	0.76	0.756 ; 0.764
Castricum	GGDHollands-Noorden	2022-02	0.938	0.932 ; 0.944
Coevorden	GGDDrenthe	2022-02	0.959	0.953 ; 0.965
Cranendonck	GGDBrabant-Zuidoost	2022-02	0.996	0.988 ; 1.003
Culemborg	GGDGelderland-Zuid	2022-02	0.884	0.878 ; 0.891
Dalfsen	GGDIJsselland	2022-02	0.961	0.954 ; 0.968
Dantumadiel	GGDFryslân	2022-02	0.763	0.756 ; 0.77
De Bilt	GGDRegioUtrecht	2022-02	0.96	0.954 ; 0.965
De Fryske Marren	GGDFryslân	2022-02	0.868	0.863 ; 0.872
De Ronde Venen	GGDRegioUtrecht	2022-02	0.888	0.883 ; 0.893
De Wolden	GGDDrenthe	2022-02	0.95	0.943 ; 0.957
Delft	GGDHaaglanden	2022-02	0.799	0.796 ; 0.803
Den Helder	GGDHollands-Noorden	2022-02	0.841	0.837 ; 0.846
Deurne	GGDBrabant-Zuidoost	2022-02	1.02	1.014 ; 1.027
Deventer	GGDIJsselland	2022-02	0.918	0.914 ; 0.921
Diemen	GGDAmsterdam	2022-02	0.731	0.726 ; 0.737
Dijk en Waard	GGDHollands-Noorden	2022-02	0.811	0.808 ; 0.815
Dinkelland	GGDTwente	2022-02	1.05	1.042 ; 1.057
Doesburg	Veiligheids-enGezondheidsregioGelderland-Midden	2022-02	0.962	0.952 ; 0.972
Doetinchem	GGDNoord-enOost-Gelderland	2022-02	0.953	0.949 ; 0.958
Dongen	GGDHartvoorBrabant	2022-02	0.947	0.94 ; 0.954
Dordrecht	DienstGezondheid&JeugdZHZ	2022-02	0.766	0.763 ; 0.769
Drechterland	GGDHollands-Noorden	2022-02	0.863	0.856 ; 0.87
Drimmelen	GGDWest-Brabant	2022-02	0.973	0.966 ; 0.979
Dronten	GGDFlevoland	2022-02	0.847	0.842 ; 0.852
Druten	GGDGelderland-Zuid	2022-02	0.906	0.898 ; 0.913
Duiven	Veiligheids-enGezondheidsregioGelderland-Midden	2022-02	1.044	1.037 ; 1.051
Echt-Susteren	GGDLimburg-Noord	2022-02	0.904	0.898 ; 0.91
Edam-Volendam	GGDZaanstreek/Waterland	2022-02	0.744	0.739 ; 0.749
Ede	Veiligheids-enGezondheidsregioGelderland-Midden	2022-02	0.826	0.823 ; 0.83
Eemnes	GGDRegioUtrecht	2022-02	0.901	0.89 ; 0.912
Eemsdelta	GGDGroningen	2022-02	0.906	0.901 ; 0.912
Eersel	GGDBrabant-Zuidoost	2022-02	1.078	1.069 ; 1.086
Eijsden-Margraten	GGDZuid-Limburg	2022-02	1.059	1.052 ; 1.066
Eindhoven	GGDBrabant-Zuidoost	2022-02	0.818	0.815 ; 0.82
Elburg	GGDNoord-enOost-Gelderland	2022-02	0.817	0.811 ; 0.824
Emmen	GGDDrenthe	2022-02	0.915	0.911 ; 0.919
Enkhuizen	GGDHollands-Noorden	2022-02	0.799	0.791 ; 0.806
Enschede	GGDTwente	2022-02	0.797	0.794 ; 0.799
Epe	GGDNoord-enOost-Gelderland	2022-02	0.951	0.945 ; 0.958
Ermelo	GGDNoord-enOost-Gelderland	2022-02	0.862	0.856 ; 0.868
Etten-Leur	GGDWest-Brabant	2022-02	0.919	0.914 ; 0.924
Geertruidenberg	GGDWest-Brabant	2022-02	0.94	0.932 ; 0.947
Geldrop-Mierlo	GGDBrabant-Zuidoost	2022-02	0.969	0.964 ; 0.975
Gemert-Bakel	GGDBrabant-Zuidoost	2022-02	1.014	1.008 ; 1.021
Gennep	GGDLimburg-Noord	2022-02	0.922	0.914 ; 0.93
Gilze en Rijen	GGDHartvoorBrabant	2022-02	0.93	0.923 ; 0.937
Goeree-Overflakkee	GGDRotterdam-Rijnmond	2022-02	0.946	0.941 ; 0.951
Goes	GGDZeeland	2022-02	0.899	0.894 ; 0.905
Goirle	GGDHartvoorBrabant	2022-02	0.999	0.992 ; 1.006
Gooise Meren	GGDGooienVechtstreek	2022-02	0.921	0.916 ; 0.926
Gorinchem	DienstGezondheid&JeugdZHZ	2022-02	0.786	0.781 ; 0.792
Gouda	GGDHollands-Midden	2022-02	0.783	0.779 ; 0.787
Groningen	GGDGroningen	2022-02	0.863	0.86 ; 0.865
Gulpen-Wittem	GGDZuid-Limburg	2022-02	0.966	0.957 ; 0.975
Haaksbergen	GGDTwente	2022-02	0.983	0.976 ; 0.99
Haarlem	GGDKennemerland	2022-02	0.81	0.807 ; 0.813
Haarlemmermeer	GGDKennemerland	2022-02	0.833	0.83 ; 0.836
Halderberge	GGDWest-Brabant	2022-02	0.898	0.892 ; 0.904
Hardenberg	GGDIJsselland	2022-02	0.901	0.896 ; 0.905
Harderwijk	GGDNoord-enOost-Gelderland	2022-02	0.84	0.835 ; 0.845
Hardinxveld-Giessendam	DienstGezondheid&JeugdZHZ	2022-02	0.72	0.713 ; 0.728
Harlingen	GGDFryslân	2022-02	0.917	0.909 ; 0.926
Hattem	GGDNoord-enOost-Gelderland	2022-02	0.982	0.972 ; 0.992
Heemskerk	GGDKennemerland	2022-02	0.85	0.844 ; 0.855
Heemstede	GGDKennemerland	2022-02	1.051	1.044 ; 1.058
Heerde	GGDNoord-enOost-Gelderland	2022-02	0.96	0.952 ; 0.968
Heerenveen	GGDFryslân	2022-02	0.904	0.899 ; 0.908
Heerlen	GGDZuid-Limburg	2022-02	0.727	0.724 ; 0.73
Heeze-Leende	GGDBrabant-Zuidoost	2022-02	1.059	1.05 ; 1.068
Heiloo	GGDHollands-Noorden	2022-02	0.952	0.945 ; 0.959
Hellendoorn	GGDTwente	2022-02	0.993	0.987 ; 0.999
Hellevoetsluis	GGDRotterdam-Rijnmond	2022-02	0.847	0.841 ; 0.852
Helmond	GGDBrabant-Zuidoost	2022-02	0.817	0.813 ; 0.82
Hendrik-Ido-Ambacht	DienstGezondheid&JeugdZHZ	2022-02	0.821	0.815 ; 0.827
Hengelo	GGDTwente	2022-02	0.895	0.891 ; 0.899
Het Hogeland	GGDGroningen	2022-02	0.948	0.942 ; 0.953
Heumen	GGDGelderland-Zuid	2022-02	1.018	1.009 ; 1.027
Heusden	GGDHartvoorBrabant	2022-02	0.913	0.908 ; 0.919
Hillegom	GGDHollands-Midden	2022-02	0.84	0.833 ; 0.847
Hilvarenbeek	GGDHartvoorBrabant	2022-02	1.058	1.049 ; 1.067
Hilversum	GGDGooienVechtstreek	2022-02	0.835	0.831 ; 0.839
Hoekse Waard	DienstGezondheid&JeugdZHZ	2022-02	0.877	0.874 ; 0.881
Hof van Twente	GGDTwente	2022-02	1.015	1.009 ; 1.022
Hollands Kroon	GGDHollands-Noorden	2022-02	0.826	0.821 ; 0.831
Hoogeveen	GGDDrenthe	2022-02	0.816	0.812 ; 0.821
Hoorn	GGDHollands-Noorden	2022-02	0.788	0.784 ; 0.792
Horst aan de Maas	GGDLimburg-Noord	2022-02	0.994	0.989 ; 1
Houten	GGDRegioUtrecht	2022-02	0.985	0.98 ; 0.99
Huizen	GGDGooienVechtstreek	2022-02	0.865	0.86 ; 0.871
Hulst	GGDZeeland	2022-02	0.875	0.868 ; 0.881
IJsselstein	GGDRegioUtrecht	2022-02	0.934	0.928 ; 0.94
Kaag en Braassem	GGDHollands-Midden	2022-02	0.881	0.875 ; 0.888
Kampen	GGDIJsselland	2022-02	0.798	0.793 ; 0.802
Kapelle	GGDZeeland	2022-02	0.915	0.905 ; 0.924
Katwijk	GGDHollands-Midden	2022-02	0.762	0.758 ; 0.766
Kerkrade	GGDZuid-Limburg	2022-02	0.736	0.731 ; 0.74
Koggenland	GGDHollands-Noorden	2022-02	0.839	0.833 ; 0.846
Krimpen aan den IJssel	GGDRotterdam-Rijnmond	2022-02	0.797	0.791 ; 0.803
Krimpenerwaard	GGDHollands-Midden	2022-02	0.84	0.835 ; 0.845
Laarbeek	GGDBrabant-Zuidoost	2022-02	1.066	1.059 ; 1.074
Land van Cuijk	GGDHartvoorBrabant	2022-02	0.985	0.981 ; 0.99
Landgraaf	GGDZuid-Limburg	2022-02	0.8	0.794 ; 0.805
Landsmeer	GGDZaanstreek/Waterland	2022-02	0.884	0.875 ; 0.894
Lansingerland	GGDRotterdam-Rijnmond	2022-02	0.887	0.882 ; 0.891
Laren	GGDGooienVechtstreek	2022-02	0.997	0.986 ; 1.007
Leeuwarden	GGDFryslân	2022-02	0.876	0.873 ; 0.879
Leiden	GGDHollands-Midden	2022-02	0.828	0.825 ; 0.832
Leiderdorp	GGDHollands-Midden	2022-02	0.934	0.928 ; 0.941
Leidschendam-Voorburg	GGDHaaglanden	2022-02	0.916	0.911 ; 0.92
Lelystad	GGDFlevoland	2022-02	0.706	0.702 ; 0.709
Leudal	GGDLimburg-Noord	2022-02	0.996	0.99 ; 1.002
Leusden	GGDRegioUtrecht	2022-02	0.991	0.985 ; 0.998
Lingewaard	Veiligheids-enGezondheidsregioGelderland-Midden	2022-02	1.019	1.014 ; 1.025
Lisse	GGDHollands-Midden	2022-02	0.884	0.877 ; 0.891
Lochem	GGDNoord-enOost-Gelderland	2022-02	1.055	1.048 ; 1.061
Loon op Zand	GGDHartvoorBrabant	2022-02	0.94	0.933 ; 0.947
Lopik	GGDRegioUtrecht	2022-02	0.836	0.827 ; 0.844
Losser	GGDTwente	2022-02	1.001	0.993 ; 1.008
Maasdriel	GGDGelderland-Zuid	2022-02	0.839	0.833 ; 0.846
Maasgouw	GGDLimburg-Noord	2022-02	1.009	1.002 ; 1.017
Maashorst	GGDHartvoorBrabant	2022-02	0.962	0.957 ; 0.966
Maassluis	GGDRotterdam-Rijnmond	2022-02	0.782	0.776 ; 0.787
Maastricht	GGDZuid-Limburg	2022-02	0.826	0.823 ; 0.829
Medemblik	GGDHollands-Noorden	2022-02	0.826	0.821 ; 0.831
Meerssen	GGDZuid-Limburg	2022-02	0.984	0.976 ; 0.992
Meierijstad	GGDHartvoorBrabant	2022-02	0.971	0.967 ; 0.976
Meppel	GGDDrenthe	2022-02	0.884	0.878 ; 0.889
Middelburg	GGDZeeland	2022-02	0.855	0.85 ; 0.859
Midden-Delfland	GGDHaaglanden	2022-02	0.935	0.927 ; 0.943
Midden-Drenthe	GGDDrenthe	2022-02	0.973	0.967 ; 0.98
Midden-Groningen	GGDGroningen	2022-02	0.884	0.879 ; 0.888
Moerdijk	GGDWest-Brabant	2022-02	0.908	0.903 ; 0.914
Molenlanden	DienstGezondheid&JeugdZHZ	2022-02	0.782	0.777 ; 0.787
Montferland	GGDNoord-enOost-Gelderland	2022-02	1.004	0.998 ; 1.01
Montfoort	GGDRegioUtrecht	2022-02	0.925	0.916 ; 0.935
Mook en Middelaar	GGDLimburg-Noord	2022-02	1.043	1.03 ; 1.055
Neder-Betuwe	GGDGelderland-Zuid	2022-02	0.617	0.611 ; 0.623
Nederweert	GGDLimburg-Noord	2022-02	1.028	1.019 ; 1.036
Nieuwegein	GGDRegioUtrecht	2022-02	0.895	0.891 ; 0.899
Nieuwkoop	GGDHollands-Midden	2022-02	0.884	0.878 ; 0.891
Nijkerk	Veiligheids-enGezondheidsregioGelderland-Midden	2022-02	0.85	0.845 ; 0.855
Nijmegen	GGDGelderland-Zuid	2022-02	0.861	0.859 ; 0.864
Nissewaard	GGDRotterdam-Rijnmond	2022-02	0.807	0.803 ; 0.81
Noardeast-Fryslân	GGDFryslân	2022-02	0.813	0.808 ; 0.818
Noord-Beveland	GGDZeeland	2022-02	0.938	0.926 ; 0.95
Noordenveld	GGDDrenthe	2022-02	1.012	1.006 ; 1.018
Noordoostpolder	GGDFlevoland	2022-02	0.778	0.773 ; 0.783
Noordwijk	GGDHollands-Midden	2022-02	0.873	0.868 ; 0.878
Nuenen, Gerwen en Nederwetten	GGDBrabant-Zuidoost	2022-02	1.042	1.035 ; 1.05
Nunspeet	GGDNoord-enOost-Gelderland	2022-02	0.731	0.725 ; 0.737
Oegstgeest	GGDHollands-Midden	2022-02	1.001	0.994 ; 1.008
Oirschot	GGDBrabant-Zuidoost	2022-02	1.092	1.084 ; 1.101
Oisterwijk	GGDHartvoorBrabant	2022-02	0.992	0.985 ; 0.998
Oldambt	GGDGroningen	2022-02	0.913	0.907 ; 0.918
Oldebroek	GGDNoord-enOost-Gelderland	2022-02	0.811	0.804 ; 0.818
Oldenzaal	GGDTwente	2022-02	1.003	0.997 ; 1.01
Olst-Wijhe	GGDIJsselland	2022-02	1.027	1.019 ; 1.036
Ommen	GGDIJsselland	2022-02	0.945	0.937 ; 0.953
Oost Gelre	GGDNoord-enOost-Gelderland	2022-02	1.036	1.029 ; 1.042
Oosterhout	GGDWest-Brabant	2022-02	0.917	0.912 ; 0.922
Ooststellingwerf	GGDFryslân	2022-02	0.909	0.902 ; 0.915
Oostzaan	GGDZaanstreek/Waterland	2022-02	0.873	0.862 ; 0.883
Opmeer	GGDHollands-Noorden	2022-02	0.795	0.786 ; 0.804
Opsterland	GGDFryslân	2022-02	0.933	0.927 ; 0.939
Oss	GGDHartvoorBrabant	2022-02	0.888	0.884 ; 0.892
Oude IJsselstreek	GGDNoord-enOost-Gelderland	2022-02	0.997	0.991 ; 1.002
Ouder-Amstel	GGDAmsterdam	2022-02	0.919	0.91 ; 0.928
Oudewater	GGDRegioUtrecht	2022-02	0.927	0.916 ; 0.937
Overbetuwe	Veiligheids-enGezondheidsregioGelderland-Midden	2022-02	0.96	0.955 ; 0.965
Papendrecht	DienstGezondheid&JeugdZHZ	2022-02	0.848	0.842 ; 0.854
Peel en Maas	GGDLimburg-Noord	2022-02	1.016	1.011 ; 1.022
Pekela	GGDGroningen	2022-02	0.856	0.847 ; 0.865
Pijnacker-Nootdorp	GGDHaaglanden	2022-02	0.912	0.907 ; 0.917
Purmerend	GGDZaanstreek/Waterland	2022-02	0.852	0.849 ; 0.856
Putten	GGDNoord-enOost-Gelderland	2022-02	0.805	0.799 ; 0.812
Raalte	GGDIJsselland	2022-02	1.057	1.051 ; 1.063
Reimerswaal	GGDZeeland	2022-02	0.619	0.613 ; 0.625
Renkum	Veiligheids-enGezondheidsregioGelderland-Midden	2022-02	1.063	1.057 ; 1.07
Renswoude	GGDRegioUtrecht	2022-02	0.711	0.698 ; 0.723
Reusel-De Mierden	GGDBrabant-Zuidoost	2022-02	1.037	1.027 ; 1.047
Rheden	Veiligheids-enGezondheidsregioGelderland-Midden	2022-02	0.971	0.966 ; 0.977
Rhenen	GGDRegioUtrecht	2022-02	0.809	0.802 ; 0.816
Ridderkerk	GGDRotterdam-Rijnmond	2022-02	0.827	0.823 ; 0.832
Rijssen-Holten	GGDTwente	2022-02	0.809	0.804 ; 0.815
Rijswijk	GGDHaaglanden	2022-02	0.824	0.82 ; 0.828
Roerdalen	GGDLimburg-Noord	2022-02	0.989	0.981 ; 0.997
Roermond	GGDLimburg-Noord	2022-02	0.831	0.827 ; 0.836
Roosendaal	GGDWest-Brabant	2022-02	0.829	0.825 ; 0.833
Rotterdam	GGDRotterdam-Rijnmond	2022-02	0.654	0.652 ; 0.655
Rozendaal	Veiligheids-enGezondheidsregioGelderland-Midden	2022-02	1.138	1.111 ; 1.166
Rucphen	GGDWest-Brabant	2022-02	0.894	0.887 ; 0.901
Súdwest-Fryslân	GGDFryslân	2022-02	0.881	0.877 ; 0.885
Schagen	GGDHollands-Noorden	2022-02	0.864	0.859 ; 0.869
Scherpenzeel	Veiligheids-enGezondheidsregioGelderland-Midden	2022-02	0.786	0.777 ; 0.796
Schiedam	GGDRotterdam-Rijnmond	2022-02	0.675	0.672 ; 0.679
Schiermonnikoog	GGDFryslân	2022-02	1.043	1.011 ; 1.075
Schouwen-Duiveland	GGDZeeland	2022-02	0.958	0.952 ; 0.964
Simpelveld	GGDZuid-Limburg	2022-02	0.863	0.853 ; 0.873
Sint-Michielsgestel	GGDHartvoorBrabant	2022-02	0.948	0.941 ; 0.954
Sittard-Geleen	GGDZuid-Limburg	2022-02	0.854	0.851 ; 0.858
Sliedrecht	DienstGezondheid&JeugdZHZ	2022-02	0.764	0.758 ; 0.77
Sluis	GGDZeeland	2022-02	0.867	0.86 ; 0.874
Smallingerland	GGDFryslân	2022-02	0.864	0.859 ; 0.868
Soest	GGDRegioUtrecht	2022-02	0.897	0.892 ; 0.902
Someren	GGDBrabant-Zuidoost	2022-02	0.953	0.945 ; 0.961
Son en Breugel	GGDBrabant-Zuidoost	2022-02	1.016	1.007 ; 1.024
Stadskanaal	GGDGroningen	2022-02	0.867	0.861 ; 0.873
Staphorst	GGDIJsselland	2022-02	0.511	0.505 ; 0.517
Stede Broec	GGDHollands-Noorden	2022-02	0.846	0.839 ; 0.853
Steenbergen	GGDWest-Brabant	2022-02	0.866	0.86 ; 0.873
Steenwijkerland	GGDIJsselland	2022-02	0.892	0.886 ; 0.897
Stein	GGDZuid-Limburg	2022-02	0.904	0.898 ; 0.911
Stichtse Vecht	GGDRegioUtrecht	2022-02	0.913	0.908 ; 0.917
Terneuzen	GGDZeeland	2022-02	0.814	0.809 ; 0.818
Terschelling	GGDFryslân	2022-02	1.075	1.06 ; 1.091
Texel	GGDHollands-Noorden	2022-02	0.903	0.895 ; 0.912
Teylingen	GGDHollands-Midden	2022-02	0.935	0.929 ; 0.94
Tholen	GGDZeeland	2022-02	0.691	0.685 ; 0.697
Tiel	GGDGelderland-Zuid	2022-02	0.778	0.773 ; 0.783
Tilburg	GGDHartvoorBrabant	2022-02	0.794	0.792 ; 0.797
Tubbergen	GGDTwente	2022-02	1.001	0.993 ; 1.009
Twenterand	GGDTwente	2022-02	0.864	0.858 ; 0.87
Tynaarlo	GGDDrenthe	2022-02	1.086	1.079 ; 1.092
Tytsjerksteradiel	GGDFryslân	2022-02	0.898	0.892 ; 0.904
Uitgeest	GGDKennemerland	2022-02	0.88	0.871 ; 0.889
Uithoorn	GGDAmsterdam	2022-02	0.84	0.834 ; 0.846
Urk	GGDFlevoland	2022-02	0.219	0.215 ; 0.223
Utrecht	GGDRegioUtrecht	2022-02	0.821	0.818 ; 0.823
Utrechtse Heuvelrug	GGDRegioUtrecht	2022-02	0.951	0.946 ; 0.956
Vaals	GGDZuid-Limburg	2022-02	0.661	0.652 ; 0.669
Valkenburg aan de Geul	GGDZuid-Limburg	2022-02	0.965	0.957 ; 0.973
Valkenswaard	GGDBrabant-Zuidoost	2022-02	0.979	0.973 ; 0.985
Veendam	GGDGroningen	2022-02	0.861	0.854 ; 0.867
Veenendaal	GGDRegioUtrecht	2022-02	0.801	0.796 ; 0.805
Veere	GGDZeeland	2022-02	0.934	0.927 ; 0.942
Veldhoven	GGDBrabant-Zuidoost	2022-02	1.007	1.002 ; 1.013
Velsen	GGDKennemerland	2022-02	0.853	0.849 ; 0.857
Venlo	GGDLimburg-Noord	2022-02	0.85	0.847 ; 0.854
Venray	GGDLimburg-Noord	2022-02	0.963	0.958 ; 0.969
Vijfheerenlanden	GGDRegioUtrecht	2022-02	0.833	0.828 ; 0.837
Vlaardingen	GGDRotterdam-Rijnmond	2022-02	0.748	0.744 ; 0.752
Vlieland	GGDFryslân	2022-02	0.897	0.871 ; 0.923
Vlissingen	GGDZeeland	2022-02	0.824	0.82 ; 0.829
Voerendaal	GGDZuid-Limburg	2022-02	0.933	0.923 ; 0.943
Voorschoten	GGDHollands-Midden	2022-02	0.968	0.961 ; 0.975
Voorst	GGDNoord-enOost-Gelderland	2022-02	1.034	1.027 ; 1.041
Vught	GGDHartvoorBrabant	2022-02	0.979	0.973 ; 0.985
Waadhoeke	GGDFryslân	2022-02	0.918	0.912 ; 0.923
Waalre	GGDBrabant-Zuidoost	2022-02	1.037	1.029 ; 1.046
Waalwijk	GGDHartvoorBrabant	2022-02	0.849	0.844 ; 0.854
Waddinxveen	GGDHollands-Midden	2022-02	0.764	0.758 ; 0.77
Wageningen	Veiligheids-enGezondheidsregioGelderland-Midden	2022-02	0.896	0.89 ; 0.901
Wassenaar	GGDHaaglanden	2022-02	0.951	0.944 ; 0.958
Waterland	GGDZaanstreek/Waterland	2022-02	0.976	0.968 ; 0.984
Weert	GGDLimburg-Noord	2022-02	0.907	0.902 ; 0.912
West Betuwe	GGDGelderland-Zuid	2022-02	0.85	0.845 ; 0.854
West Maas en Waal	GGDGelderland-Zuid	2022-02	0.907	0.9 ; 0.915
Westerkwartier	GGDGroningen	2022-02	0.91	0.906 ; 0.915
Westerveld	GGDDrenthe	2022-02	0.966	0.958 ; 0.973
Westervoort	Veiligheids-enGezondheidsregioGelderland-Midden	2022-02	0.984	0.975 ; 0.993
Westerwolde	GGDGroningen	2022-02	0.867	0.861 ; 0.874
Westland	GGDHaaglanden	2022-02	0.807	0.803 ; 0.81
Weststellingwerf	GGDFryslân	2022-02	0.903	0.897 ; 0.91
Westvoorne	GGDRotterdam-Rijnmond	2022-02	0.955	0.947 ; 0.964
Wierden	GGDTwente	2022-02	0.97	0.963 ; 0.977
Wijchen	GGDGelderland-Zuid	2022-02	0.963	0.958 ; 0.969
Wijdemeren	GGDGooienVechtstreek	2022-02	0.915	0.908 ; 0.922
Wijk bij Duurstede	GGDRegioUtrecht	2022-02	0.943	0.936 ; 0.95
Winterswijk	GGDNoord-enOost-Gelderland	2022-02	0.963	0.957 ; 0.97
Woensdrecht	GGDWest-Brabant	2022-02	0.897	0.89 ; 0.904
Woerden	GGDRegioUtrecht	2022-02	0.917	0.912 ; 0.922
Wormerland	GGDZaanstreek/Waterland	2022-02	0.908	0.9 ; 0.916
Woudenberg	GGDRegioUtrecht	2022-02	0.793	0.785 ; 0.802
Zaanstad	GGDZaanstreek/Waterland	2022-02	0.748	0.745 ; 0.751
Zaltbommel	GGDGelderland-Zuid	2022-02	0.769	0.763 ; 0.775
Zandvoort	GGDKennemerland	2022-02	0.844	0.837 ; 0.852
Zeewolde	GGDFlevoland	2022-02	0.814	0.808 ; 0.821
Zeist	GGDRegioUtrecht	2022-02	0.888	0.883 ; 0.892
Zevenaar	Veiligheids-enGezondheidsregioGelderland-Midden	2022-02	1.024	1.018 ; 1.029
Zoetermeer	GGDHaaglanden	2022-02	0.807	0.803 ; 0.81
Zoeterwoude	GGDHollands-Midden	2022-02	0.889	0.878 ; 0.9
Zuidplas	GGDHollands-Midden	2022-02	0.829	0.824 ; 0.834
Zundert	GGDWest-Brabant	2022-02	0.95	0.943 ; 0.957
Zutphen	GGDNoord-enOost-Gelderland	2022-02	0.926	0.921 ; 0.931
Zwartewaterland	GGDIJsselland	2022-02	0.771	0.764 ; 0.777
Zwijndrecht	DienstGezondheid&JeugdZHZ	2022-02	0.821	0.816 ; 0.826
Zwolle	GGDIJsselland	2022-02	0.895	0.892 ; 0.898
's-Gravenhage	GGDHaaglanden	2022-03	0.75	0.749 ; 0.752
's-Hertogenbosch	GGDHartvoorBrabant	2022-03	0.965	0.962 ; 0.968
Aa en Hunze	GGDDrenthe	2022-03	1.145	1.138 ; 1.152
Aalsmeer	GGDAmsterdam	2022-03	0.945	0.939 ; 0.951
Aalten	GGDNoord-enOost-Gelderland	2022-03	1.1	1.094 ; 1.107
Achtkarspelen	GGDFryslân	2022-03	0.859	0.853 ; 0.864
Alblasserdam	DienstGezondheid&JeugdZHZ	2022-03	0.811	0.804 ; 0.817
Albrandswaard	GGDRotterdam-Rijnmond	2022-03	0.981	0.974 ; 0.987
Alkmaar	GGDHollands-Noorden	2022-03	0.877	0.874 ; 0.88
Almelo	GGDTwente	2022-03	0.89	0.886 ; 0.894
Almere	GGDFlevoland	2022-03	0.774	0.772 ; 0.776
Alphen aan den Rijn	GGDHollands-Midden	2022-03	0.906	0.902 ; 0.909
Alphen-Chaam	GGDWest-Brabant	2022-03	1.11	1.1 ; 1.121
Altena	GGDWest-Brabant	2022-03	0.861	0.857 ; 0.866
Ameland	GGDFryslân	2022-03	1.146	1.129 ; 1.163
Amersfoort	GGDRegioUtrecht	2022-03	0.965	0.962 ; 0.968
Amstelveen	GGDAmsterdam	2022-03	0.973	0.969 ; 0.977
Amsterdam	GGDAmsterdam	2022-03	0.77	0.768 ; 0.771
Apeldoorn	GGDNoord-enOost-Gelderland	2022-03	1	0.997 ; 1.003
Arnhem	Veiligheids-enGezondheidsregioGelderland-Midden	2022-03	0.868	0.866 ; 0.871
Assen	GGDDrenthe	2022-03	1.029	1.025 ; 1.033
Asten	GGDBrabant-Zuidoost	2022-03	1.048	1.041 ; 1.056
Baarle-Nassau	GGDWest-Brabant	2022-03	1.038	1.026 ; 1.05
Baarn	GGDRegioUtrecht	2022-03	1.016	1.01 ; 1.023
Barendrecht	GGDRotterdam-Rijnmond	2022-03	0.953	0.948 ; 0.958
Barneveld	Veiligheids-enGezondheidsregioGelderland-Midden	2022-03	0.739	0.735 ; 0.742
Beek	GGDZuid-Limburg	2022-03	1.027	1.019 ; 1.035
Beekdaelen	GGDZuid-Limburg	2022-03	0.986	0.981 ; 0.992
Beesel	GGDLimburg-Noord	2022-03	1.039	1.03 ; 1.048
Berg en Dal	GGDGelderland-Zuid	2022-03	1.07	1.065 ; 1.076
Bergeijk	GGDBrabant-Zuidoost	2022-03	1.111	1.103 ; 1.118
Bergen (L.)	GGDLimburg-Noord	2022-03	1.088	1.079 ; 1.097
Bergen (NH.)	GGDHollands-Noorden	2022-03	0.996	0.99 ; 1.002
Bergen op Zoom	GGDWest-Brabant	2022-03	0.936	0.932 ; 0.94
Berkelland	GGDNoord-enOost-Gelderland	2022-03	1.105	1.1 ; 1.11
Bernheze	GGDHartvoorBrabant	2022-03	1.086	1.08 ; 1.092
Best	GGDBrabant-Zuidoost	2022-03	1.078	1.072 ; 1.084
Beuningen	GGDGelderland-Zuid	2022-03	1.034	1.027 ; 1.04
Beverwijk	GGDKennemerland	2022-03	0.81	0.805 ; 0.814
Bladel	GGDBrabant-Zuidoost	2022-03	0.977	0.971 ; 0.984
Blaricum	GGDGooienVechtstreek	2022-03	0.99	0.981 ; 0.999
Bloemendaal	GGDKennemerland	2022-03	1.123	1.116 ; 1.13
Bodegraven-Reeuwijk	GGDHollands-Midden	2022-03	0.902	0.897 ; 0.907
Boekel	GGDHartvoorBrabant	2022-03	1.073	1.063 ; 1.083
Borger-Odoorn	GGDDrenthe	2022-03	1.059	1.052 ; 1.065
Borne	GGDTwente	2022-03	1.105	1.098 ; 1.112
Borsele	GGDZeeland	2022-03	0.938	0.931 ; 0.944
Boxtel	GGDHartvoorBrabant	2022-03	1.039	1.033 ; 1.045
Breda	GGDWest-Brabant	2022-03	0.959	0.956 ; 0.962
Brielle	GGDRotterdam-Rijnmond	2022-03	0.964	0.956 ; 0.971
Bronckhorst	GGDNoord-enOost-Gelderland	2022-03	1.16	1.154 ; 1.166
Brummen	GGDNoord-enOost-Gelderland	2022-03	1.104	1.097 ; 1.112
Brunssum	GGDZuid-Limburg	2022-03	0.857	0.851 ; 0.863
Bunnik	GGDRegioUtrecht	2022-03	1.126	1.118 ; 1.135
Bunschoten	GGDRegioUtrecht	2022-03	0.804	0.798 ; 0.81
Buren	GGDGelderland-Zuid	2022-03	0.967	0.961 ; 0.974
Capelle aan den IJssel	GGDRotterdam-Rijnmond	2022-03	0.839	0.835 ; 0.842
Castricum	GGDHollands-Noorden	2022-03	1.028	1.023 ; 1.034
Coevorden	GGDDrenthe	2022-03	1.045	1.04 ; 1.051
Cranendonck	GGDBrabant-Zuidoost	2022-03	1.079	1.072 ; 1.087
Culemborg	GGDGelderland-Zuid	2022-03	0.974	0.968 ; 0.98
Dalfsen	GGDIJsselland	2022-03	1.053	1.047 ; 1.06
Dantumadiel	GGDFryslân	2022-03	0.833	0.827 ; 0.84
De Bilt	GGDRegioUtrecht	2022-03	1.048	1.042 ; 1.053
De Fryske Marren	GGDFryslân	2022-03	0.945	0.941 ; 0.95
De Ronde Venen	GGDRegioUtrecht	2022-03	0.976	0.971 ; 0.981
De Wolden	GGDDrenthe	2022-03	1.042	1.035 ; 1.049
Delft	GGDHaaglanden	2022-03	0.889	0.885 ; 0.892
Den Helder	GGDHollands-Noorden	2022-03	0.919	0.915 ; 0.923
Deurne	GGDBrabant-Zuidoost	2022-03	1.106	1.1 ; 1.112
Deventer	GGDIJsselland	2022-03	1.003	0.999 ; 1.006
Diemen	GGDAmsterdam	2022-03	0.81	0.805 ; 0.816
Dijk en Waard	GGDHollands-Noorden	2022-03	0.893	0.889 ; 0.896
Dinkelland	GGDTwente	2022-03	1.142	1.135 ; 1.149
Doesburg	Veiligheids-enGezondheidsregioGelderland-Midden	2022-03	1.047	1.037 ; 1.056
Doetinchem	GGDNoord-enOost-Gelderland	2022-03	1.041	1.036 ; 1.045
Dongen	GGDHartvoorBrabant	2022-03	1.041	1.035 ; 1.047
Dordrecht	DienstGezondheid&JeugdZHZ	2022-03	0.846	0.843 ; 0.849
Drechterland	GGDHollands-Noorden	2022-03	0.946	0.939 ; 0.953
Drimmelen	GGDWest-Brabant	2022-03	1.068	1.062 ; 1.075
Dronten	GGDFlevoland	2022-03	0.929	0.924 ; 0.934
Druten	GGDGelderland-Zuid	2022-03	0.997	0.99 ; 1.004
Duiven	Veiligheids-enGezondheidsregioGelderland-Midden	2022-03	1.134	1.127 ; 1.141
Echt-Susteren	GGDLimburg-Noord	2022-03	0.993	0.987 ; 0.998
Edam-Volendam	GGDZaanstreek/Waterland	2022-03	0.818	0.813 ; 0.823
Ede	Veiligheids-enGezondheidsregioGelderland-Midden	2022-03	0.903	0.9 ; 0.906
Eemnes	GGDRegioUtrecht	2022-03	0.994	0.984 ; 1.005
Eemsdelta	GGDGroningen	2022-03	0.991	0.986 ; 0.996
Eersel	GGDBrabant-Zuidoost	2022-03	1.165	1.157 ; 1.172
Eijsden-Margraten	GGDZuid-Limburg	2022-03	1.148	1.141 ; 1.154
Eindhoven	GGDBrabant-Zuidoost	2022-03	0.896	0.894 ; 0.899
Elburg	GGDNoord-enOost-Gelderland	2022-03	0.896	0.89 ; 0.902
Emmen	GGDDrenthe	2022-03	0.998	0.994 ; 1.001
Enkhuizen	GGDHollands-Noorden	2022-03	0.878	0.871 ; 0.885
Enschede	GGDTwente	2022-03	0.87	0.868 ; 0.873
Epe	GGDNoord-enOost-Gelderland	2022-03	1.036	1.03 ; 1.042
Ermelo	GGDNoord-enOost-Gelderland	2022-03	0.944	0.938 ; 0.95
Etten-Leur	GGDWest-Brabant	2022-03	1.011	1.006 ; 1.016
Geertruidenberg	GGDWest-Brabant	2022-03	1.035	1.028 ; 1.042
Geldrop-Mierlo	GGDBrabant-Zuidoost	2022-03	1.054	1.049 ; 1.06
Gemert-Bakel	GGDBrabant-Zuidoost	2022-03	1.1	1.094 ; 1.106
Gennep	GGDLimburg-Noord	2022-03	1.011	1.003 ; 1.018
Gilze en Rijen	GGDHartvoorBrabant	2022-03	1.022	1.016 ; 1.029
Goeree-Overflakkee	GGDRotterdam-Rijnmond	2022-03	1.023	1.018 ; 1.027
Goes	GGDZeeland	2022-03	0.984	0.979 ; 0.989
Goirle	GGDHartvoorBrabant	2022-03	1.101	1.094 ; 1.108
Gooise Meren	GGDGooienVechtstreek	2022-03	1.013	1.008 ; 1.018
Gorinchem	DienstGezondheid&JeugdZHZ	2022-03	0.868	0.863 ; 0.873
Gouda	GGDHollands-Midden	2022-03	0.866	0.863 ; 0.87
Groningen	GGDGroningen	2022-03	0.947	0.945 ; 0.95
Gulpen-Wittem	GGDZuid-Limburg	2022-03	1.057	1.049 ; 1.066
Haaksbergen	GGDTwente	2022-03	1.069	1.062 ; 1.075
Haarlem	GGDKennemerland	2022-03	0.893	0.89 ; 0.896
Haarlemmermeer	GGDKennemerland	2022-03	0.918	0.915 ; 0.921
Halderberge	GGDWest-Brabant	2022-03	0.99	0.984 ; 0.995
Hardenberg	GGDIJsselland	2022-03	0.985	0.981 ; 0.989
Harderwijk	GGDNoord-enOost-Gelderland	2022-03	0.924	0.919 ; 0.929
Hardinxveld-Giessendam	DienstGezondheid&JeugdZHZ	2022-03	0.797	0.79 ; 0.804
Harlingen	GGDFryslân	2022-03	0.996	0.988 ; 1.004
Hattem	GGDNoord-enOost-Gelderland	2022-03	1.074	1.064 ; 1.083
Heemskerk	GGDKennemerland	2022-03	0.935	0.93 ; 0.94
Heemstede	GGDKennemerland	2022-03	1.143	1.136 ; 1.15
Heerde	GGDNoord-enOost-Gelderland	2022-03	1.047	1.04 ; 1.055
Heerenveen	GGDFryslân	2022-03	0.984	0.98 ; 0.989
Heerlen	GGDZuid-Limburg	2022-03	0.801	0.798 ; 0.805
Heeze-Leende	GGDBrabant-Zuidoost	2022-03	1.149	1.14 ; 1.157
Heiloo	GGDHollands-Noorden	2022-03	1.043	1.037 ; 1.05
Hellendoorn	GGDTwente	2022-03	1.086	1.08 ; 1.092
Hellevoetsluis	GGDRotterdam-Rijnmond	2022-03	0.927	0.922 ; 0.932
Helmond	GGDBrabant-Zuidoost	2022-03	0.891	0.887 ; 0.894
Hendrik-Ido-Ambacht	DienstGezondheid&JeugdZHZ	2022-03	0.904	0.899 ; 0.91
Hengelo	GGDTwente	2022-03	0.977	0.973 ; 0.981
Het Hogeland	GGDGroningen	2022-03	1.034	1.029 ; 1.039
Heumen	GGDGelderland-Zuid	2022-03	1.116	1.107 ; 1.124
Heusden	GGDHartvoorBrabant	2022-03	1.004	0.999 ; 1.009
Hillegom	GGDHollands-Midden	2022-03	0.928	0.921 ; 0.934
Hilvarenbeek	GGDHartvoorBrabant	2022-03	1.155	1.146 ; 1.163
Hilversum	GGDGooienVechtstreek	2022-03	0.923	0.92 ; 0.927
Hoekse Waard	DienstGezondheid&JeugdZHZ	2022-03	0.964	0.96 ; 0.967
Hof van Twente	GGDTwente	2022-03	1.106	1.1 ; 1.112
Hollands Kroon	GGDHollands-Noorden	2022-03	0.904	0.899 ; 0.908
Hoogeveen	GGDDrenthe	2022-03	0.897	0.892 ; 0.901
Hoorn	GGDHollands-Noorden	2022-03	0.866	0.862 ; 0.87
Horst aan de Maas	GGDLimburg-Noord	2022-03	1.082	1.077 ; 1.087
Houten	GGDRegioUtrecht	2022-03	1.079	1.074 ; 1.084
Huizen	GGDGooienVechtstreek	2022-03	0.951	0.946 ; 0.957
Hulst	GGDZeeland	2022-03	0.963	0.957 ; 0.969
IJsselstein	GGDRegioUtrecht	2022-03	1.02	1.014 ; 1.026
Kaag en Braassem	GGDHollands-Midden	2022-03	0.975	0.969 ; 0.981
Kampen	GGDIJsselland	2022-03	0.878	0.873 ; 0.882
Kapelle	GGDZeeland	2022-03	1	0.991 ; 1.009
Katwijk	GGDHollands-Midden	2022-03	0.841	0.838 ; 0.845
Kerkrade	GGDZuid-Limburg	2022-03	0.812	0.808 ; 0.816
Koggenland	GGDHollands-Noorden	2022-03	0.922	0.915 ; 0.928
Krimpen aan den IJssel	GGDRotterdam-Rijnmond	2022-03	0.877	0.872 ; 0.883
Krimpenerwaard	GGDHollands-Midden	2022-03	0.928	0.924 ; 0.932
Laarbeek	GGDBrabant-Zuidoost	2022-03	1.152	1.144 ; 1.159
Land van Cuijk	GGDHartvoorBrabant	2022-03	1.078	1.074 ; 1.082
Landgraaf	GGDZuid-Limburg	2022-03	0.882	0.877 ; 0.887
Landsmeer	GGDZaanstreek/Waterland	2022-03	0.971	0.961 ; 0.98
Lansingerland	GGDRotterdam-Rijnmond	2022-03	0.978	0.973 ; 0.982
Laren	GGDGooienVechtstreek	2022-03	1.087	1.077 ; 1.097
Leeuwarden	GGDFryslân	2022-03	0.947	0.944 ; 0.95
Leiden	GGDHollands-Midden	2022-03	0.92	0.917 ; 0.924
Leiderdorp	GGDHollands-Midden	2022-03	1.031	1.025 ; 1.037
Leidschendam-Voorburg	GGDHaaglanden	2022-03	1.006	1.002 ; 1.011
Lelystad	GGDFlevoland	2022-03	0.777	0.774 ; 0.781
Leudal	GGDLimburg-Noord	2022-03	1.084	1.078 ; 1.089
Leusden	GGDRegioUtrecht	2022-03	1.082	1.076 ; 1.088
Lingewaard	Veiligheids-enGezondheidsregioGelderland-Midden	2022-03	1.116	1.111 ; 1.121
Lisse	GGDHollands-Midden	2022-03	0.977	0.97 ; 0.984
Lochem	GGDNoord-enOost-Gelderland	2022-03	1.145	1.139 ; 1.151
Loon op Zand	GGDHartvoorBrabant	2022-03	1.035	1.028 ; 1.042
Lopik	GGDRegioUtrecht	2022-03	0.919	0.911 ; 0.927
Losser	GGDTwente	2022-03	1.087	1.08 ; 1.094
Maasdriel	GGDGelderland-Zuid	2022-03	0.928	0.922 ; 0.934
Maasgouw	GGDLimburg-Noord	2022-03	1.094	1.087 ; 1.101
Maashorst	GGDHartvoorBrabant	2022-03	1.053	1.049 ; 1.058
Maassluis	GGDRotterdam-Rijnmond	2022-03	0.861	0.856 ; 0.867
Maastricht	GGDZuid-Limburg	2022-03	0.905	0.902 ; 0.908
Medemblik	GGDHollands-Noorden	2022-03	0.905	0.9 ; 0.91
Meerssen	GGDZuid-Limburg	2022-03	1.072	1.064 ; 1.079
Meierijstad	GGDHartvoorBrabant	2022-03	1.062	1.058 ; 1.066
Meppel	GGDDrenthe	2022-03	0.975	0.969 ; 0.98
Middelburg	GGDZeeland	2022-03	0.933	0.929 ; 0.938
Midden-Delfland	GGDHaaglanden	2022-03	1.028	1.021 ; 1.036
Midden-Drenthe	GGDDrenthe	2022-03	1.061	1.055 ; 1.067
Midden-Groningen	GGDGroningen	2022-03	0.97	0.965 ; 0.974
Moerdijk	GGDWest-Brabant	2022-03	0.998	0.993 ; 1.004
Molenlanden	DienstGezondheid&JeugdZHZ	2022-03	0.863	0.858 ; 0.867
Montferland	GGDNoord-enOost-Gelderland	2022-03	1.093	1.087 ; 1.099
Montfoort	GGDRegioUtrecht	2022-03	1.014	1.005 ; 1.023
Mook en Middelaar	GGDLimburg-Noord	2022-03	1.141	1.13 ; 1.153
Neder-Betuwe	GGDGelderland-Zuid	2022-03	0.679	0.673 ; 0.684
Nederweert	GGDLimburg-Noord	2022-03	1.113	1.105 ; 1.121
Nieuwegein	GGDRegioUtrecht	2022-03	0.979	0.974 ; 0.983
Nieuwkoop	GGDHollands-Midden	2022-03	0.969	0.963 ; 0.975
Nijkerk	Veiligheids-enGezondheidsregioGelderland-Midden	2022-03	0.933	0.928 ; 0.937
Nijmegen	GGDGelderland-Zuid	2022-03	0.95	0.948 ; 0.953
Nissewaard	GGDRotterdam-Rijnmond	2022-03	0.884	0.88 ; 0.887
Noardeast-Fryslân	GGDFryslân	2022-03	0.889	0.885 ; 0.894
Noord-Beveland	GGDZeeland	2022-03	1.023	1.012 ; 1.034
Noordenveld	GGDDrenthe	2022-03	1.102	1.096 ; 1.108
Noordoostpolder	GGDFlevoland	2022-03	0.853	0.848 ; 0.857
Noordwijk	GGDHollands-Midden	2022-03	0.963	0.958 ; 0.967
Nuenen, Gerwen en Nederwetten	GGDBrabant-Zuidoost	2022-03	1.135	1.128 ; 1.142
Nunspeet	GGDNoord-enOost-Gelderland	2022-03	0.803	0.797 ; 0.808
Oegstgeest	GGDHollands-Midden	2022-03	1.096	1.089 ; 1.102
Oirschot	GGDBrabant-Zuidoost	2022-03	1.183	1.175 ; 1.191
Oisterwijk	GGDHartvoorBrabant	2022-03	1.089	1.083 ; 1.095
Oldambt	GGDGroningen	2022-03	1	0.995 ; 1.005
Oldebroek	GGDNoord-enOost-Gelderland	2022-03	0.89	0.884 ; 0.896
Oldenzaal	GGDTwente	2022-03	1.091	1.085 ; 1.098
Olst-Wijhe	GGDIJsselland	2022-03	1.121	1.113 ; 1.129
Ommen	GGDIJsselland	2022-03	1.033	1.025 ; 1.04
Oost Gelre	GGDNoord-enOost-Gelderland	2022-03	1.136	1.129 ; 1.142
Oosterhout	GGDWest-Brabant	2022-03	1.007	1.002 ; 1.011
Ooststellingwerf	GGDFryslân	2022-03	0.987	0.981 ; 0.993
Oostzaan	GGDZaanstreek/Waterland	2022-03	0.959	0.949 ; 0.969
Opmeer	GGDHollands-Noorden	2022-03	0.872	0.864 ; 0.881
Opsterland	GGDFryslân	2022-03	1.004	0.998 ; 1.01
Oss	GGDHartvoorBrabant	2022-03	0.975	0.971 ; 0.978
Oude IJsselstreek	GGDNoord-enOost-Gelderland	2022-03	1.088	1.083 ; 1.094
Ouder-Amstel	GGDAmsterdam	2022-03	1.01	1.001 ; 1.018
Oudewater	GGDRegioUtrecht	2022-03	1.013	1.003 ; 1.023
Overbetuwe	Veiligheids-enGezondheidsregioGelderland-Midden	2022-03	1.055	1.05 ; 1.06
Papendrecht	DienstGezondheid&JeugdZHZ	2022-03	0.934	0.929 ; 0.94
Peel en Maas	GGDLimburg-Noord	2022-03	1.102	1.097 ; 1.107
Pekela	GGDGroningen	2022-03	0.935	0.927 ; 0.944
Pijnacker-Nootdorp	GGDHaaglanden	2022-03	1.005	1 ; 1.01
Purmerend	GGDZaanstreek/Waterland	2022-03	0.935	0.931 ; 0.938
Putten	GGDNoord-enOost-Gelderland	2022-03	0.886	0.88 ; 0.893
Raalte	GGDIJsselland	2022-03	1.155	1.149 ; 1.161
Reimerswaal	GGDZeeland	2022-03	0.679	0.674 ; 0.685
Renkum	Veiligheids-enGezondheidsregioGelderland-Midden	2022-03	1.151	1.145 ; 1.157
Renswoude	GGDRegioUtrecht	2022-03	0.78	0.768 ; 0.791
Reusel-De Mierden	GGDBrabant-Zuidoost	2022-03	1.124	1.115 ; 1.134
Rheden	Veiligheids-enGezondheidsregioGelderland-Midden	2022-03	1.058	1.053 ; 1.063
Rhenen	GGDRegioUtrecht	2022-03	0.887	0.88 ; 0.894
Ridderkerk	GGDRotterdam-Rijnmond	2022-03	0.907	0.902 ; 0.911
Rijssen-Holten	GGDTwente	2022-03	0.887	0.882 ; 0.893
Rijswijk	GGDHaaglanden	2022-03	0.906	0.902 ; 0.911
Roerdalen	GGDLimburg-Noord	2022-03	1.074	1.067 ; 1.081
Roermond	GGDLimburg-Noord	2022-03	0.909	0.905 ; 0.914
Roosendaal	GGDWest-Brabant	2022-03	0.915	0.911 ; 0.919
Rotterdam	GGDRotterdam-Rijnmond	2022-03	0.718	0.717 ; 0.72
Rozendaal	Veiligheids-enGezondheidsregioGelderland-Midden	2022-03	1.233	1.206 ; 1.259
Rucphen	GGDWest-Brabant	2022-03	0.989	0.983 ; 0.996
Súdwest-Fryslân	GGDFryslân	2022-03	0.958	0.954 ; 0.961
Schagen	GGDHollands-Noorden	2022-03	0.945	0.94 ; 0.95
Scherpenzeel	Veiligheids-enGezondheidsregioGelderland-Midden	2022-03	0.862	0.853 ; 0.871
Schiedam	GGDRotterdam-Rijnmond	2022-03	0.745	0.741 ; 0.748
Schiermonnikoog	GGDFryslân	2022-03	1.141	1.11 ; 1.173
Schouwen-Duiveland	GGDZeeland	2022-03	1.042	1.036 ; 1.047
Simpelveld	GGDZuid-Limburg	2022-03	0.948	0.939 ; 0.958
Sint-Michielsgestel	GGDHartvoorBrabant	2022-03	1.038	1.032 ; 1.044
Sittard-Geleen	GGDZuid-Limburg	2022-03	0.937	0.934 ; 0.941
Sliedrecht	DienstGezondheid&JeugdZHZ	2022-03	0.843	0.837 ; 0.849
Sluis	GGDZeeland	2022-03	0.951	0.945 ; 0.957
Smallingerland	GGDFryslân	2022-03	0.935	0.931 ; 0.94
Soest	GGDRegioUtrecht	2022-03	0.982	0.977 ; 0.986
Someren	GGDBrabant-Zuidoost	2022-03	1.04	1.033 ; 1.047
Son en Breugel	GGDBrabant-Zuidoost	2022-03	1.109	1.101 ; 1.117
Stadskanaal	GGDGroningen	2022-03	0.948	0.943 ; 0.954
Staphorst	GGDIJsselland	2022-03	0.56	0.554 ; 0.566
Stede Broec	GGDHollands-Noorden	2022-03	0.926	0.92 ; 0.933
Steenbergen	GGDWest-Brabant	2022-03	0.956	0.95 ; 0.963
Steenwijkerland	GGDIJsselland	2022-03	0.979	0.974 ; 0.984
Stein	GGDZuid-Limburg	2022-03	0.99	0.983 ; 0.996
Stichtse Vecht	GGDRegioUtrecht	2022-03	1	0.995 ; 1.004
Terneuzen	GGDZeeland	2022-03	0.895	0.89 ; 0.899
Terschelling	GGDFryslân	2022-03	1.162	1.147 ; 1.176
Texel	GGDHollands-Noorden	2022-03	1.003	0.994 ; 1.011
Teylingen	GGDHollands-Midden	2022-03	1.031	1.025 ; 1.037
Tholen	GGDZeeland	2022-03	0.764	0.758 ; 0.769
Tiel	GGDGelderland-Zuid	2022-03	0.86	0.855 ; 0.865
Tilburg	GGDHartvoorBrabant	2022-03	0.878	0.876 ; 0.881
Tubbergen	GGDTwente	2022-03	1.093	1.086 ; 1.1
Twenterand	GGDTwente	2022-03	0.947	0.942 ; 0.953
Tynaarlo	GGDDrenthe	2022-03	1.175	1.169 ; 1.181
Tytsjerksteradiel	GGDFryslân	2022-03	0.972	0.966 ; 0.978
Uitgeest	GGDKennemerland	2022-03	0.97	0.961 ; 0.979
Uithoorn	GGDAmsterdam	2022-03	0.926	0.92 ; 0.932
Urk	GGDFlevoland	2022-03	0.242	0.239 ; 0.246
Utrecht	GGDRegioUtrecht	2022-03	0.905	0.903 ; 0.907
Utrechtse Heuvelrug	GGDRegioUtrecht	2022-03	1.038	1.033 ; 1.043
Vaals	GGDZuid-Limburg	2022-03	0.726	0.718 ; 0.734
Valkenburg aan de Geul	GGDZuid-Limburg	2022-03	1.052	1.044 ; 1.06
Valkenswaard	GGDBrabant-Zuidoost	2022-03	1.068	1.062 ; 1.074
Veendam	GGDGroningen	2022-03	0.949	0.943 ; 0.955
Veenendaal	GGDRegioUtrecht	2022-03	0.878	0.875 ; 0.882
Veere	GGDZeeland	2022-03	1.019	1.012 ; 1.026
Veldhoven	GGDBrabant-Zuidoost	2022-03	1.095	1.09 ; 1.1
Velsen	GGDKennemerland	2022-03	0.935	0.931 ; 0.939
Venlo	GGDLimburg-Noord	2022-03	0.93	0.927 ; 0.934
Venray	GGDLimburg-Noord	2022-03	1.047	1.042 ; 1.053
Vijfheerenlanden	GGDRegioUtrecht	2022-03	0.914	0.91 ; 0.918
Vlaardingen	GGDRotterdam-Rijnmond	2022-03	0.822	0.819 ; 0.826
Vlieland	GGDFryslân	2022-03	0.98	0.955 ; 1.005
Vlissingen	GGDZeeland	2022-03	0.9	0.895 ; 0.905
Voerendaal	GGDZuid-Limburg	2022-03	1.023	1.014 ; 1.032
Voorschoten	GGDHollands-Midden	2022-03	1.065	1.058 ; 1.071
Voorst	GGDNoord-enOost-Gelderland	2022-03	1.125	1.118 ; 1.131
Vught	GGDHartvoorBrabant	2022-03	1.078	1.072 ; 1.084
Waadhoeke	GGDFryslân	2022-03	0.991	0.986 ; 0.996
Waalre	GGDBrabant-Zuidoost	2022-03	1.127	1.119 ; 1.135
Waalwijk	GGDHartvoorBrabant	2022-03	0.938	0.933 ; 0.942
Waddinxveen	GGDHollands-Midden	2022-03	0.847	0.841 ; 0.852
Wageningen	Veiligheids-enGezondheidsregioGelderland-Midden	2022-03	0.991	0.985 ; 0.996
Wassenaar	GGDHaaglanden	2022-03	1.037	1.031 ; 1.044
Waterland	GGDZaanstreek/Waterland	2022-03	1.069	1.061 ; 1.077
Weert	GGDLimburg-Noord	2022-03	0.985	0.98 ; 0.989
West Betuwe	GGDGelderland-Zuid	2022-03	0.936	0.931 ; 0.94
West Maas en Waal	GGDGelderland-Zuid	2022-03	1	0.993 ; 1.008
Westerkwartier	GGDGroningen	2022-03	0.994	0.99 ; 0.999
Westerveld	GGDDrenthe	2022-03	1.055	1.048 ; 1.062
Westervoort	Veiligheids-enGezondheidsregioGelderland-Midden	2022-03	1.072	1.063 ; 1.08
Westerwolde	GGDGroningen	2022-03	0.945	0.939 ; 0.951
Westland	GGDHaaglanden	2022-03	0.886	0.883 ; 0.89
Weststellingwerf	GGDFryslân	2022-03	0.986	0.979 ; 0.992
Westvoorne	GGDRotterdam-Rijnmond	2022-03	1.045	1.037 ; 1.053
Wierden	GGDTwente	2022-03	1.06	1.053 ; 1.067
Wijchen	GGDGelderland-Zuid	2022-03	1.063	1.057 ; 1.068
Wijdemeren	GGDGooienVechtstreek	2022-03	1.007	1 ; 1.013
Wijk bij Duurstede	GGDRegioUtrecht	2022-03	1.034	1.028 ; 1.041
Winterswijk	GGDNoord-enOost-Gelderland	2022-03	1.056	1.05 ; 1.062
Woensdrecht	GGDWest-Brabant	2022-03	0.992	0.985 ; 0.999
Woerden	GGDRegioUtrecht	2022-03	1.008	1.003 ; 1.013
Wormerland	GGDZaanstreek/Waterland	2022-03	0.995	0.987 ; 1.003
Woudenberg	GGDRegioUtrecht	2022-03	0.87	0.862 ; 0.878
Zaanstad	GGDZaanstreek/Waterland	2022-03	0.823	0.821 ; 0.826
Zaltbommel	GGDGelderland-Zuid	2022-03	0.85	0.845 ; 0.856
Zandvoort	GGDKennemerland	2022-03	0.927	0.92 ; 0.934
Zeewolde	GGDFlevoland	2022-03	0.895	0.889 ; 0.901
Zeist	GGDRegioUtrecht	2022-03	0.973	0.968 ; 0.977
Zevenaar	Veiligheids-enGezondheidsregioGelderland-Midden	2022-03	1.113	1.108 ; 1.118
Zoetermeer	GGDHaaglanden	2022-03	0.89	0.887 ; 0.893
Zoeterwoude	GGDHollands-Midden	2022-03	0.981	0.971 ; 0.991
Zuidplas	GGDHollands-Midden	2022-03	0.918	0.913 ; 0.923
Zundert	GGDWest-Brabant	2022-03	1.045	1.038 ; 1.052
Zutphen	GGDNoord-enOost-Gelderland	2022-03	1.007	1.002 ; 1.012
Zwartewaterland	GGDIJsselland	2022-03	0.848	0.842 ; 0.854
Zwijndrecht	DienstGezondheid&JeugdZHZ	2022-03	0.902	0.897 ; 0.906
Zwolle	GGDIJsselland	2022-03	0.983	0.98 ; 0.987
's-Gravenhage	GGDHaaglanden	2022-04	0.824	0.822 ; 0.825
's-Hertogenbosch	GGDHartvoorBrabant	2022-04	1.061	1.058 ; 1.064
Aa en Hunze	GGDDrenthe	2022-04	1.248	1.241 ; 1.255
Aalsmeer	GGDAmsterdam	2022-04	1.041	1.035 ; 1.046
Aalten	GGDNoord-enOost-Gelderland	2022-04	1.206	1.2 ; 1.213
Achtkarspelen	GGDFryslân	2022-04	0.934	0.928 ; 0.94
Alblasserdam	DienstGezondheid&JeugdZHZ	2022-04	0.894	0.888 ; 0.901
Albrandswaard	GGDRotterdam-Rijnmond	2022-04	1.074	1.068 ; 1.081
Alkmaar	GGDHollands-Noorden	2022-04	0.966	0.962 ; 0.969
Almelo	GGDTwente	2022-04	0.976	0.972 ; 0.98
Almere	GGDFlevoland	2022-04	0.854	0.851 ; 0.856
Alphen aan den Rijn	GGDHollands-Midden	2022-04	1.001	0.998 ; 1.004
Alphen-Chaam	GGDWest-Brabant	2022-04	1.221	1.21 ; 1.231
Altena	GGDWest-Brabant	2022-04	0.945	0.941 ; 0.95
Ameland	GGDFryslân	2022-04	1.241	1.224 ; 1.258
Amersfoort	GGDRegioUtrecht	2022-04	1.055	1.052 ; 1.059
Amstelveen	GGDAmsterdam	2022-04	1.065	1.062 ; 1.069
Amsterdam	GGDAmsterdam	2022-04	0.844	0.843 ; 0.846
Apeldoorn	GGDNoord-enOost-Gelderland	2022-04	1.085	1.081 ; 1.088
Arnhem	Veiligheids-enGezondheidsregioGelderland-Midden	2022-04	0.955	0.952 ; 0.958
Assen	GGDDrenthe	2022-04	1.122	1.118 ; 1.127
Asten	GGDBrabant-Zuidoost	2022-04	1.144	1.136 ; 1.152
Baarle-Nassau	GGDWest-Brabant	2022-04	1.142	1.13 ; 1.154
Baarn	GGDRegioUtrecht	2022-04	1.116	1.109 ; 1.122
Barendrecht	GGDRotterdam-Rijnmond	2022-04	1.043	1.038 ; 1.048
Barneveld	Veiligheids-enGezondheidsregioGelderland-Midden	2022-04	0.812	0.809 ; 0.816
Beek	GGDZuid-Limburg	2022-04	1.117	1.109 ; 1.125
Beekdaelen	GGDZuid-Limburg	2022-04	1.079	1.074 ; 1.085
Beesel	GGDLimburg-Noord	2022-04	1.138	1.129 ; 1.147
Berg en Dal	GGDGelderland-Zuid	2022-04	1.176	1.17 ; 1.182
Bergeijk	GGDBrabant-Zuidoost	2022-04	1.207	1.2 ; 1.215
Bergen (L.)	GGDLimburg-Noord	2022-04	1.186	1.176 ; 1.195
Bergen (NH.)	GGDHollands-Noorden	2022-04	1.087	1.081 ; 1.093
Bergen op Zoom	GGDWest-Brabant	2022-04	1.033	1.029 ; 1.037
Berkelland	GGDNoord-enOost-Gelderland	2022-04	1.206	1.2 ; 1.211
Bernheze	GGDHartvoorBrabant	2022-04	1.19	1.183 ; 1.196
Best	GGDBrabant-Zuidoost	2022-04	1.174	1.167 ; 1.18
Beuningen	GGDGelderland-Zuid	2022-04	1.14	1.133 ; 1.146
Beverwijk	GGDKennemerland	2022-04	0.893	0.889 ; 0.898
Bladel	GGDBrabant-Zuidoost	2022-04	1.062	1.055 ; 1.069
Blaricum	GGDGooienVechtstreek	2022-04	1.089	1.08 ; 1.099
Bloemendaal	GGDKennemerland	2022-04	1.219	1.212 ; 1.227
Bodegraven-Reeuwijk	GGDHollands-Midden	2022-04	0.995	0.989 ; 1
Boekel	GGDHartvoorBrabant	2022-04	1.171	1.161 ; 1.181
Borger-Odoorn	GGDDrenthe	2022-04	1.154	1.147 ; 1.161
Borne	GGDTwente	2022-04	1.204	1.196 ; 1.211
Borsele	GGDZeeland	2022-04	1.023	1.017 ; 1.03
Boxtel	GGDHartvoorBrabant	2022-04	1.143	1.137 ; 1.149
Breda	GGDWest-Brabant	2022-04	1.054	1.051 ; 1.057
Brielle	GGDRotterdam-Rijnmond	2022-04	1.056	1.049 ; 1.064
Bronckhorst	GGDNoord-enOost-Gelderland	2022-04	1.261	1.255 ; 1.267
Brummen	GGDNoord-enOost-Gelderland	2022-04	1.202	1.194 ; 1.209
Brunssum	GGDZuid-Limburg	2022-04	0.945	0.939 ; 0.951
Bunnik	GGDRegioUtrecht	2022-04	1.229	1.22 ; 1.238
Bunschoten	GGDRegioUtrecht	2022-04	0.885	0.879 ; 0.892
Buren	GGDGelderland-Zuid	2022-04	1.064	1.058 ; 1.07
Capelle aan den IJssel	GGDRotterdam-Rijnmond	2022-04	0.925	0.921 ; 0.929
Castricum	GGDHollands-Noorden	2022-04	1.127	1.121 ; 1.132
Coevorden	GGDDrenthe	2022-04	1.139	1.134 ; 1.145
Cranendonck	GGDBrabant-Zuidoost	2022-04	1.17	1.162 ; 1.177
Culemborg	GGDGelderland-Zuid	2022-04	1.073	1.067 ; 1.079
Dalfsen	GGDIJsselland	2022-04	1.155	1.148 ; 1.161
Dantumadiel	GGDFryslân	2022-04	0.91	0.903 ; 0.917
De Bilt	GGDRegioUtrecht	2022-04	1.143	1.138 ; 1.149
De Fryske Marren	GGDFryslân	2022-04	1.029	1.025 ; 1.034
De Ronde Venen	GGDRegioUtrecht	2022-04	1.071	1.066 ; 1.076
De Wolden	GGDDrenthe	2022-04	1.143	1.136 ; 1.15
Delft	GGDHaaglanden	2022-04	0.986	0.982 ; 0.989
Den Helder	GGDHollands-Noorden	2022-04	1.004	1 ; 1.008
Deurne	GGDBrabant-Zuidoost	2022-04	1.199	1.193 ; 1.206
Deventer	GGDIJsselland	2022-04	1.096	1.092 ; 1.099
Diemen	GGDAmsterdam	2022-04	0.898	0.892 ; 0.903
Dijk en Waard	GGDHollands-Noorden	2022-04	0.981	0.977 ; 0.985
Dinkelland	GGDTwente	2022-04	1.242	1.236 ; 1.249
Doesburg	Veiligheids-enGezondheidsregioGelderland-Midden	2022-04	1.14	1.13 ; 1.149
Doetinchem	GGDNoord-enOost-Gelderland	2022-04	1.135	1.13 ; 1.14
Dongen	GGDHartvoorBrabant	2022-04	1.144	1.138 ; 1.151
Dordrecht	DienstGezondheid&JeugdZHZ	2022-04	0.933	0.93 ; 0.936
Drechterland	GGDHollands-Noorden	2022-04	1.037	1.03 ; 1.044
Drimmelen	GGDWest-Brabant	2022-04	1.173	1.167 ; 1.18
Dronten	GGDFlevoland	2022-04	1.02	1.015 ; 1.025
Druten	GGDGelderland-Zuid	2022-04	1.097	1.09 ; 1.105
Duiven	Veiligheids-enGezondheidsregioGelderland-Midden	2022-04	1.231	1.224 ; 1.238
Echt-Susteren	GGDLimburg-Noord	2022-04	1.09	1.084 ; 1.095
Edam-Volendam	GGDZaanstreek/Waterland	2022-04	0.9	0.895 ; 0.905
Ede	Veiligheids-enGezondheidsregioGelderland-Midden	2022-04	0.986	0.983 ; 0.989
Eemnes	GGDRegioUtrecht	2022-04	1.098	1.087 ; 1.108
Eemsdelta	GGDGroningen	2022-04	1.084	1.079 ; 1.089
Eersel	GGDBrabant-Zuidoost	2022-04	1.258	1.251 ; 1.266
Eijsden-Margraten	GGDZuid-Limburg	2022-04	1.243	1.236 ; 1.25
Eindhoven	GGDBrabant-Zuidoost	2022-04	0.982	0.979 ; 0.984
Elburg	GGDNoord-enOost-Gelderland	2022-04	0.982	0.976 ; 0.989
Emmen	GGDDrenthe	2022-04	1.087	1.083 ; 1.09
Enkhuizen	GGDHollands-Noorden	2022-04	0.966	0.959 ; 0.973
Enschede	GGDTwente	2022-04	0.952	0.949 ; 0.955
Epe	GGDNoord-enOost-Gelderland	2022-04	1.128	1.122 ; 1.134
Ermelo	GGDNoord-enOost-Gelderland	2022-04	1.032	1.026 ; 1.039
Etten-Leur	GGDWest-Brabant	2022-04	1.113	1.108 ; 1.118
Geertruidenberg	GGDWest-Brabant	2022-04	1.14	1.132 ; 1.147
Geldrop-Mierlo	GGDBrabant-Zuidoost	2022-04	1.146	1.14 ; 1.151
Gemert-Bakel	GGDBrabant-Zuidoost	2022-04	1.194	1.187 ; 1.2
Gennep	GGDLimburg-Noord	2022-04	1.108	1.1 ; 1.116
Gilze en Rijen	GGDHartvoorBrabant	2022-04	1.123	1.117 ; 1.13
Goeree-Overflakkee	GGDRotterdam-Rijnmond	2022-04	1.105	1.1 ; 1.11
Goes	GGDZeeland	2022-04	1.076	1.07 ; 1.081
Goirle	GGDHartvoorBrabant	2022-04	1.214	1.207 ; 1.221
Gooise Meren	GGDGooienVechtstreek	2022-04	1.114	1.109 ; 1.119
Gorinchem	DienstGezondheid&JeugdZHZ	2022-04	0.958	0.953 ; 0.963
Gouda	GGDHollands-Midden	2022-04	0.958	0.954 ; 0.962
Groningen	GGDGroningen	2022-04	1.037	1.035 ; 1.04
Gulpen-Wittem	GGDZuid-Limburg	2022-04	1.156	1.147 ; 1.165
Haaksbergen	GGDTwente	2022-04	1.162	1.155 ; 1.169
Haarlem	GGDKennemerland	2022-04	0.984	0.981 ; 0.987
Haarlemmermeer	GGDKennemerland	2022-04	1.01	1.007 ; 1.013
Halderberge	GGDWest-Brabant	2022-04	1.09	1.084 ; 1.096
Hardenberg	GGDIJsselland	2022-04	1.077	1.073 ; 1.082
Harderwijk	GGDNoord-enOost-Gelderland	2022-04	1.016	1.011 ; 1.02
Hardinxveld-Giessendam	DienstGezondheid&JeugdZHZ	2022-04	0.882	0.875 ; 0.889
Harlingen	GGDFryslân	2022-04	1.081	1.073 ; 1.089
Hattem	GGDNoord-enOost-Gelderland	2022-04	1.175	1.165 ; 1.184
Heemskerk	GGDKennemerland	2022-04	1.028	1.023 ; 1.033
Heemstede	GGDKennemerland	2022-04	1.243	1.236 ; 1.249
Heerde	GGDNoord-enOost-Gelderland	2022-04	1.142	1.134 ; 1.15
Heerenveen	GGDFryslân	2022-04	1.071	1.067 ; 1.076
Heerlen	GGDZuid-Limburg	2022-04	0.883	0.88 ; 0.887
Heeze-Leende	GGDBrabant-Zuidoost	2022-04	1.246	1.238 ; 1.255
Heiloo	GGDHollands-Noorden	2022-04	1.143	1.136 ; 1.15
Hellendoorn	GGDTwente	2022-04	1.189	1.183 ; 1.194
Hellevoetsluis	GGDRotterdam-Rijnmond	2022-04	1.014	1.009 ; 1.019
Helmond	GGDBrabant-Zuidoost	2022-04	0.972	0.968 ; 0.975
Hendrik-Ido-Ambacht	DienstGezondheid&JeugdZHZ	2022-04	0.997	0.991 ; 1.002
Hengelo	GGDTwente	2022-04	1.066	1.062 ; 1.07
Het Hogeland	GGDGroningen	2022-04	1.129	1.124 ; 1.134
Heumen	GGDGelderland-Zuid	2022-04	1.223	1.214 ; 1.231
Heusden	GGDHartvoorBrabant	2022-04	1.104	1.099 ; 1.109
Hillegom	GGDHollands-Midden	2022-04	1.024	1.018 ; 1.031
Hilvarenbeek	GGDHartvoorBrabant	2022-04	1.26	1.251 ; 1.269
Hilversum	GGDGooienVechtstreek	2022-04	1.02	1.017 ; 1.024
Hoekse Waard	DienstGezondheid&JeugdZHZ	2022-04	1.057	1.053 ; 1.061
Hof van Twente	GGDTwente	2022-04	1.205	1.199 ; 1.211
Hollands Kroon	GGDHollands-Noorden	2022-04	0.988	0.984 ; 0.993
Hoogeveen	GGDDrenthe	2022-04	0.986	0.981 ; 0.99
Hoorn	GGDHollands-Noorden	2022-04	0.952	0.948 ; 0.956
Horst aan de Maas	GGDLimburg-Noord	2022-04	1.177	1.171 ; 1.182
Houten	GGDRegioUtrecht	2022-04	1.181	1.176 ; 1.187
Huizen	GGDGooienVechtstreek	2022-04	1.046	1.04 ; 1.051
Hulst	GGDZeeland	2022-04	1.06	1.054 ; 1.066
IJsselstein	GGDRegioUtrecht	2022-04	1.114	1.108 ; 1.12
Kaag en Braassem	GGDHollands-Midden	2022-04	1.078	1.071 ; 1.084
Kampen	GGDIJsselland	2022-04	0.966	0.961 ; 0.97
Kapelle	GGDZeeland	2022-04	1.093	1.084 ; 1.102
Katwijk	GGDHollands-Midden	2022-04	0.929	0.925 ; 0.933
Kerkrade	GGDZuid-Limburg	2022-04	0.896	0.891 ; 0.9
Koggenland	GGDHollands-Noorden	2022-04	1.012	1.006 ; 1.019
Krimpen aan den IJssel	GGDRotterdam-Rijnmond	2022-04	0.966	0.96 ; 0.972
Krimpenerwaard	GGDHollands-Midden	2022-04	1.025	1.02 ; 1.029
Laarbeek	GGDBrabant-Zuidoost	2022-04	1.243	1.236 ; 1.251
Land van Cuijk	GGDHartvoorBrabant	2022-04	1.178	1.174 ; 1.182
Landgraaf	GGDZuid-Limburg	2022-04	0.972	0.967 ; 0.977
Landsmeer	GGDZaanstreek/Waterland	2022-04	1.065	1.056 ; 1.074
Lansingerland	GGDRotterdam-Rijnmond	2022-04	1.077	1.073 ; 1.082
Laren	GGDGooienVechtstreek	2022-04	1.185	1.175 ; 1.195
Leeuwarden	GGDFryslân	2022-04	1.023	1.019 ; 1.026
Leiden	GGDHollands-Midden	2022-04	1.022	1.019 ; 1.026
Leiderdorp	GGDHollands-Midden	2022-04	1.137	1.131 ; 1.144
Leidschendam-Voorburg	GGDHaaglanden	2022-04	1.106	1.102 ; 1.11
Lelystad	GGDFlevoland	2022-04	0.856	0.852 ; 0.859
Leudal	GGDLimburg-Noord	2022-04	1.178	1.172 ; 1.184
Leusden	GGDRegioUtrecht	2022-04	1.181	1.175 ; 1.187
Lingewaard	Veiligheids-enGezondheidsregioGelderland-Midden	2022-04	1.222	1.217 ; 1.227
Lisse	GGDHollands-Midden	2022-04	1.079	1.073 ; 1.086
Lochem	GGDNoord-enOost-Gelderland	2022-04	1.244	1.238 ; 1.25
Loon op Zand	GGDHartvoorBrabant	2022-04	1.14	1.133 ; 1.147
Lopik	GGDRegioUtrecht	2022-04	1.011	1.003 ; 1.019
Losser	GGDTwente	2022-04	1.181	1.174 ; 1.188
Maasdriel	GGDGelderland-Zuid	2022-04	1.026	1.02 ; 1.032
Maasgouw	GGDLimburg-Noord	2022-04	1.186	1.179 ; 1.192
Maashorst	GGDHartvoorBrabant	2022-04	1.154	1.149 ; 1.159
Maassluis	GGDRotterdam-Rijnmond	2022-04	0.949	0.944 ; 0.954
Maastricht	GGDZuid-Limburg	2022-04	0.99	0.987 ; 0.993
Medemblik	GGDHollands-Noorden	2022-04	0.991	0.987 ; 0.996
Meerssen	GGDZuid-Limburg	2022-04	1.167	1.159 ; 1.175
Meierijstad	GGDHartvoorBrabant	2022-04	1.16	1.156 ; 1.164
Meppel	GGDDrenthe	2022-04	1.075	1.069 ; 1.081
Middelburg	GGDZeeland	2022-04	1.019	1.014 ; 1.024
Midden-Delfland	GGDHaaglanden	2022-04	1.13	1.123 ; 1.138
Midden-Drenthe	GGDDrenthe	2022-04	1.156	1.15 ; 1.162
Midden-Groningen	GGDGroningen	2022-04	1.064	1.059 ; 1.068
Moerdijk	GGDWest-Brabant	2022-04	1.097	1.092 ; 1.103
Molenlanden	DienstGezondheid&JeugdZHZ	2022-04	0.951	0.946 ; 0.956
Montferland	GGDNoord-enOost-Gelderland	2022-04	1.19	1.184 ; 1.195
Montfoort	GGDRegioUtrecht	2022-04	1.111	1.103 ; 1.12
Mook en Middelaar	GGDLimburg-Noord	2022-04	1.249	1.237 ; 1.261
Neder-Betuwe	GGDGelderland-Zuid	2022-04	0.746	0.741 ; 0.752
Nederweert	GGDLimburg-Noord	2022-04	1.204	1.196 ; 1.212
Nieuwegein	GGDRegioUtrecht	2022-04	1.07	1.065 ; 1.074
Nieuwkoop	GGDHollands-Midden	2022-04	1.061	1.055 ; 1.067
Nijkerk	Veiligheids-enGezondheidsregioGelderland-Midden	2022-04	1.023	1.018 ; 1.028
Nijmegen	GGDGelderland-Zuid	2022-04	1.048	1.045 ; 1.051
Nissewaard	GGDRotterdam-Rijnmond	2022-04	0.967	0.963 ; 0.97
Noardeast-Fryslân	GGDFryslân	2022-04	0.973	0.968 ; 0.977
Noord-Beveland	GGDZeeland	2022-04	1.116	1.105 ; 1.127
Noordenveld	GGDDrenthe	2022-04	1.201	1.194 ; 1.207
Noordoostpolder	GGDFlevoland	2022-04	0.934	0.929 ; 0.938
Noordwijk	GGDHollands-Midden	2022-04	1.061	1.056 ; 1.066
Nuenen, Gerwen en Nederwetten	GGDBrabant-Zuidoost	2022-04	1.236	1.229 ; 1.244
Nunspeet	GGDNoord-enOost-Gelderland	2022-04	0.881	0.875 ; 0.886
Oegstgeest	GGDHollands-Midden	2022-04	1.199	1.192 ; 1.206
Oirschot	GGDBrabant-Zuidoost	2022-04	1.281	1.273 ; 1.289
Oisterwijk	GGDHartvoorBrabant	2022-04	1.197	1.191 ; 1.203
Oldambt	GGDGroningen	2022-04	1.095	1.089 ; 1.1
Oldebroek	GGDNoord-enOost-Gelderland	2022-04	0.976	0.97 ; 0.983
Oldenzaal	GGDTwente	2022-04	1.187	1.181 ; 1.194
Olst-Wijhe	GGDIJsselland	2022-04	1.224	1.216 ; 1.232
Ommen	GGDIJsselland	2022-04	1.128	1.12 ; 1.136
Oost Gelre	GGDNoord-enOost-Gelderland	2022-04	1.245	1.238 ; 1.252
Oosterhout	GGDWest-Brabant	2022-04	1.105	1.1 ; 1.11
Ooststellingwerf	GGDFryslân	2022-04	1.072	1.066 ; 1.079
Oostzaan	GGDZaanstreek/Waterland	2022-04	1.053	1.043 ; 1.063
Opmeer	GGDHollands-Noorden	2022-04	0.957	0.948 ; 0.965
Opsterland	GGDFryslân	2022-04	1.081	1.075 ; 1.087
Oss	GGDHartvoorBrabant	2022-04	1.069	1.066 ; 1.073
Oude IJsselstreek	GGDNoord-enOost-Gelderland	2022-04	1.188	1.182 ; 1.193
Ouder-Amstel	GGDAmsterdam	2022-04	1.109	1.1 ; 1.118
Oudewater	GGDRegioUtrecht	2022-04	1.108	1.098 ; 1.118
Overbetuwe	Veiligheids-enGezondheidsregioGelderland-Midden	2022-04	1.159	1.154 ; 1.164
Papendrecht	DienstGezondheid&JeugdZHZ	2022-04	1.029	1.024 ; 1.035
Peel en Maas	GGDLimburg-Noord	2022-04	1.195	1.19 ; 1.2
Pekela	GGDGroningen	2022-04	1.022	1.014 ; 1.031
Pijnacker-Nootdorp	GGDHaaglanden	2022-04	1.107	1.102 ; 1.112
Purmerend	GGDZaanstreek/Waterland	2022-04	1.025	1.021 ; 1.029
Putten	GGDNoord-enOost-Gelderland	2022-04	0.975	0.969 ; 0.982
Raalte	GGDIJsselland	2022-04	1.262	1.256 ; 1.268
Reimerswaal	GGDZeeland	2022-04	0.745	0.739 ; 0.751
Renkum	Veiligheids-enGezondheidsregioGelderland-Midden	2022-04	1.246	1.24 ; 1.252
Renswoude	GGDRegioUtrecht	2022-04	0.855	0.843 ; 0.867
Reusel-De Mierden	GGDBrabant-Zuidoost	2022-04	1.219	1.21 ; 1.228
Rheden	Veiligheids-enGezondheidsregioGelderland-Midden	2022-04	1.152	1.147 ; 1.157
Rhenen	GGDRegioUtrecht	2022-04	0.972	0.965 ; 0.979
Ridderkerk	GGDRotterdam-Rijnmond	2022-04	0.993	0.989 ; 0.998
Rijssen-Holten	GGDTwente	2022-04	0.973	0.968 ; 0.979
Rijswijk	GGDHaaglanden	2022-04	0.997	0.992 ; 1.001
Roerdalen	GGDLimburg-Noord	2022-04	1.166	1.158 ; 1.173
Roermond	GGDLimburg-Noord	2022-04	0.995	0.99 ; 0.999
Roosendaal	GGDWest-Brabant	2022-04	1.009	1.005 ; 1.013
Rotterdam	GGDRotterdam-Rijnmond	2022-04	0.788	0.786 ; 0.79
Rozendaal	Veiligheids-enGezondheidsregioGelderland-Midden	2022-04	1.335	1.308 ; 1.362
Rucphen	GGDWest-Brabant	2022-04	1.094	1.087 ; 1.101
Súdwest-Fryslân	GGDFryslân	2022-04	1.041	1.038 ; 1.045
Schagen	GGDHollands-Noorden	2022-04	1.034	1.029 ; 1.039
Scherpenzeel	Veiligheids-enGezondheidsregioGelderland-Midden	2022-04	0.945	0.936 ; 0.955
Schiedam	GGDRotterdam-Rijnmond	2022-04	0.821	0.818 ; 0.824
Schiermonnikoog	GGDFryslân	2022-04	1.25	1.217 ; 1.282
Schouwen-Duiveland	GGDZeeland	2022-04	1.132	1.127 ; 1.138
Simpelveld	GGDZuid-Limburg	2022-04	1.042	1.032 ; 1.051
Sint-Michielsgestel	GGDHartvoorBrabant	2022-04	1.136	1.13 ; 1.142
Sittard-Geleen	GGDZuid-Limburg	2022-04	1.027	1.023 ; 1.031
Sliedrecht	DienstGezondheid&JeugdZHZ	2022-04	0.931	0.925 ; 0.937
Sluis	GGDZeeland	2022-04	1.043	1.037 ; 1.05
Smallingerland	GGDFryslân	2022-04	1.013	1.008 ; 1.017
Soest	GGDRegioUtrecht	2022-04	1.074	1.069 ; 1.079
Someren	GGDBrabant-Zuidoost	2022-04	1.134	1.127 ; 1.142
Son en Breugel	GGDBrabant-Zuidoost	2022-04	1.21	1.202 ; 1.219
Stadskanaal	GGDGroningen	2022-04	1.037	1.031 ; 1.043
Staphorst	GGDIJsselland	2022-04	0.613	0.607 ; 0.619
Stede Broec	GGDHollands-Noorden	2022-04	1.015	1.008 ; 1.021
Steenbergen	GGDWest-Brabant	2022-04	1.055	1.049 ; 1.062
Steenwijkerland	GGDIJsselland	2022-04	1.073	1.068 ; 1.078
Stein	GGDZuid-Limburg	2022-04	1.082	1.076 ; 1.089
Stichtse Vecht	GGDRegioUtrecht	2022-04	1.094	1.09 ; 1.099
Terneuzen	GGDZeeland	2022-04	0.984	0.979 ; 0.988
Terschelling	GGDFryslân	2022-04	1.255	1.24 ; 1.27
Texel	GGDHollands-Noorden	2022-04	1.113	1.105 ; 1.122
Teylingen	GGDHollands-Midden	2022-04	1.136	1.131 ; 1.142
Tholen	GGDZeeland	2022-04	0.845	0.839 ; 0.85
Tiel	GGDGelderland-Zuid	2022-04	0.95	0.946 ; 0.955
Tilburg	GGDHartvoorBrabant	2022-04	0.971	0.968 ; 0.974
Tubbergen	GGDTwente	2022-04	1.193	1.186 ; 1.201
Twenterand	GGDTwente	2022-04	1.038	1.033 ; 1.044
[truncated: 1,441 more rows]

## Sheet: GGD primary partly
Public health services region	period	Relative chance	95%CrI
GGD Amsterdam	2021-02	0.368	0.367 ; 0.369
GGD Brabant-Zuidoost	2021-02	0.554	0.552 ; 0.555
GGD Hart voor Brabant	2021-02	0.515	0.514 ; 0.516
GGD Drenthe	2021-02	0.586	0.585 ; 0.588
GGD Flevoland	2021-02	0.447	0.445 ; 0.448
GGD Fryslân	2021-02	0.521	0.52 ; 0.522
Veiligheids- en Gezondheidsregio Gelderland-Midden	2021-02	0.501	0.5 ; 0.502
GGD Gelderland-Zuid	2021-02	0.532	0.531 ; 0.533
GGD Gooi en Vechtstreek	2021-02	0.588	0.586 ; 0.59
GGD Groningen	2021-02	0.522	0.521 ; 0.523
GGD Haaglanden	2021-02	0.394	0.393 ; 0.395
GGD Hollands-Midden	2021-02	0.495	0.494 ; 0.496
GGD IJsselland	2021-02	0.537	0.536 ; 0.538
GGD Kennemerland	2021-02	0.517	0.516 ; 0.519
GGD Limburg-Noord	2021-02	0.563	0.561 ; 0.564
GGD Zuid-Limburg	2021-02	0.542	0.54 ; 0.543
GGD West-Brabant	2021-02	0.479	0.478 ; 0.48
GGD Noord- en Oost-Gelderland	2021-02	0.52	0.519 ; 0.521
GGD Hollands-Noorden	2021-02	0.516	0.515 ; 0.517
GGD Rotterdam-Rijnmond	2021-02	0.371	0.371 ; 0.372
GGD Regio Twente	2021-02	0.526	0.525 ; 0.527
GGD Regio Utrecht	2021-02	0.445	0.444 ; 0.446
GGD Zaanstreek/Waterland	2021-02	0.517	0.515 ; 0.518
GGD Zeeland	2021-02	0.582	0.581 ; 0.584
Dienst Gezondheid & Jeugd ZHZ	2021-02	0.523	0.522 ; 0.524
GGD Amsterdam	2021-03	0.408	0.408 ; 0.409
GGD Brabant-Zuidoost	2021-03	0.599	0.597 ; 0.6
GGD Hart voor Brabant	2021-03	0.561	0.559 ; 0.562
GGD Drenthe	2021-03	0.628	0.627 ; 0.63
GGD Flevoland	2021-03	0.485	0.483 ; 0.486
GGD Fryslân	2021-03	0.558	0.557 ; 0.559
Veiligheids- en Gezondheidsregio Gelderland-Midden	2021-03	0.545	0.544 ; 0.546
GGD Gelderland-Zuid	2021-03	0.577	0.575 ; 0.578
GGD Gooi en Vechtstreek	2021-03	0.623	0.621 ; 0.625
GGD Groningen	2021-03	0.56	0.559 ; 0.561
GGD Haaglanden	2021-03	0.442	0.441 ; 0.443
GGD Hollands-Midden	2021-03	0.535	0.534 ; 0.536
GGD IJsselland	2021-03	0.573	0.572 ; 0.574
GGD Kennemerland	2021-03	0.553	0.551 ; 0.554
GGD Limburg-Noord	2021-03	0.605	0.603 ; 0.606
GGD Zuid-Limburg	2021-03	0.581	0.58 ; 0.583
GGD West-Brabant	2021-03	0.528	0.527 ; 0.529
GGD Noord- en Oost-Gelderland	2021-03	0.572	0.571 ; 0.574
GGD Hollands-Noorden	2021-03	0.554	0.553 ; 0.555
GGD Rotterdam-Rijnmond	2021-03	0.424	0.423 ; 0.425
GGD Regio Twente	2021-03	0.562	0.561 ; 0.563
GGD Regio Utrecht	2021-03	0.491	0.49 ; 0.492
GGD Zaanstreek/Waterland	2021-03	0.557	0.555 ; 0.559
GGD Zeeland	2021-03	0.617	0.615 ; 0.619
Dienst Gezondheid & Jeugd ZHZ	2021-03	0.559	0.557 ; 0.56
GGD Amsterdam	2021-04	0.465	0.465 ; 0.466
GGD Brabant-Zuidoost	2021-04	0.658	0.657 ; 0.66
GGD Hart voor Brabant	2021-04	0.622	0.621 ; 0.623
GGD Drenthe	2021-04	0.701	0.7 ; 0.703
GGD Flevoland	2021-04	0.529	0.527 ; 0.53
GGD Fryslân	2021-04	0.633	0.631 ; 0.634
Veiligheids- en Gezondheidsregio Gelderland-Midden	2021-04	0.603	0.601 ; 0.604
GGD Gelderland-Zuid	2021-04	0.632	0.631 ; 0.633
GGD Gooi en Vechtstreek	2021-04	0.676	0.674 ; 0.678
GGD Groningen	2021-04	0.63	0.629 ; 0.632
GGD Haaglanden	2021-04	0.508	0.507 ; 0.509
GGD Hollands-Midden	2021-04	0.606	0.604 ; 0.607
GGD IJsselland	2021-04	0.643	0.641 ; 0.644
GGD Kennemerland	2021-04	0.618	0.616 ; 0.619
GGD Limburg-Noord	2021-04	0.664	0.662 ; 0.665
GGD Zuid-Limburg	2021-04	0.644	0.643 ; 0.646
GGD West-Brabant	2021-04	0.593	0.592 ; 0.594
GGD Noord- en Oost-Gelderland	2021-04	0.642	0.641 ; 0.644
GGD Hollands-Noorden	2021-04	0.633	0.631 ; 0.634
GGD Rotterdam-Rijnmond	2021-04	0.489	0.488 ; 0.49
GGD Regio Twente	2021-04	0.64	0.638 ; 0.641
GGD Regio Utrecht	2021-04	0.571	0.57 ; 0.572
GGD Zaanstreek/Waterland	2021-04	0.613	0.611 ; 0.614
GGD Zeeland	2021-04	0.666	0.665 ; 0.668
Dienst Gezondheid & Jeugd ZHZ	2021-04	0.614	0.613 ; 0.616
GGD Amsterdam	2021-05	0.543	0.542 ; 0.544
GGD Brabant-Zuidoost	2021-05	0.754	0.753 ; 0.756
GGD Hart voor Brabant	2021-05	0.72	0.719 ; 0.722
GGD Drenthe	2021-05	0.786	0.785 ; 0.788
GGD Flevoland	2021-05	0.588	0.587 ; 0.59
GGD Fryslân	2021-05	0.715	0.714 ; 0.717
Veiligheids- en Gezondheidsregio Gelderland-Midden	2021-05	0.69	0.689 ; 0.691
GGD Gelderland-Zuid	2021-05	0.716	0.714 ; 0.717
GGD Gooi en Vechtstreek	2021-05	0.731	0.729 ; 0.733
GGD Groningen	2021-05	0.711	0.709 ; 0.712
GGD Haaglanden	2021-05	0.606	0.605 ; 0.607
GGD Hollands-Midden	2021-05	0.705	0.703 ; 0.706
GGD IJsselland	2021-05	0.72	0.718 ; 0.721
GGD Kennemerland	2021-05	0.691	0.69 ; 0.693
GGD Limburg-Noord	2021-05	0.747	0.745 ; 0.748
GGD Zuid-Limburg	2021-05	0.724	0.723 ; 0.726
GGD West-Brabant	2021-05	0.712	0.711 ; 0.714
GGD Noord- en Oost-Gelderland	2021-05	0.745	0.744 ; 0.746
GGD Hollands-Noorden	2021-05	0.714	0.712 ; 0.715
GGD Rotterdam-Rijnmond	2021-05	0.588	0.587 ; 0.589
GGD Regio Twente	2021-05	0.714	0.712 ; 0.715
GGD Regio Utrecht	2021-05	0.685	0.683 ; 0.686
GGD Zaanstreek/Waterland	2021-05	0.671	0.67 ; 0.673
GGD Zeeland	2021-05	0.733	0.732 ; 0.735
Dienst Gezondheid & Jeugd ZHZ	2021-05	0.687	0.686 ; 0.689
GGD Amsterdam	2021-06	0.691	0.689 ; 0.692
GGD Brabant-Zuidoost	2021-06	0.875	0.873 ; 0.877
GGD Hart voor Brabant	2021-06	0.837	0.836 ; 0.839
GGD Drenthe	2021-06	0.871	0.869 ; 0.873
GGD Flevoland	2021-06	0.664	0.663 ; 0.666
GGD Fryslân	2021-06	0.806	0.804 ; 0.808
Veiligheids- en Gezondheidsregio Gelderland-Midden	2021-06	0.804	0.803 ; 0.806
GGD Gelderland-Zuid	2021-06	0.821	0.819 ; 0.822
GGD Gooi en Vechtstreek	2021-06	0.8	0.798 ; 0.802
GGD Groningen	2021-06	0.808	0.807 ; 0.81
GGD Haaglanden	2021-06	0.739	0.738 ; 0.741
GGD Hollands-Midden	2021-06	0.831	0.83 ; 0.833
GGD IJsselland	2021-06	0.821	0.819 ; 0.823
GGD Kennemerland	2021-06	0.792	0.79 ; 0.794
GGD Limburg-Noord	2021-06	0.843	0.842 ; 0.845
GGD Zuid-Limburg	2021-06	0.812	0.811 ; 0.814
GGD West-Brabant	2021-06	0.853	0.852 ; 0.854
GGD Noord- en Oost-Gelderland	2021-06	0.868	0.866 ; 0.869
GGD Hollands-Noorden	2021-06	0.816	0.815 ; 0.818
GGD Rotterdam-Rijnmond	2021-06	0.725	0.724 ; 0.726
GGD Regio Twente	2021-06	0.821	0.819 ; 0.822
GGD Regio Utrecht	2021-06	0.857	0.856 ; 0.858
GGD Zaanstreek/Waterland	2021-06	0.749	0.748 ; 0.751
GGD Zeeland	2021-06	0.806	0.804 ; 0.808
Dienst Gezondheid & Jeugd ZHZ	2021-06	0.768	0.766 ; 0.769
GGD Amsterdam	2021-07	0.755	0.754 ; 0.756
GGD Brabant-Zuidoost	2021-07	0.936	0.934 ; 0.938
GGD Hart voor Brabant	2021-07	0.907	0.906 ; 0.909
GGD Drenthe	2021-07	0.92	0.918 ; 0.922
GGD Flevoland	2021-07	0.716	0.714 ; 0.717
GGD Fryslân	2021-07	0.863	0.861 ; 0.864
Veiligheids- en Gezondheidsregio Gelderland-Midden	2021-07	0.868	0.866 ; 0.869
GGD Gelderland-Zuid	2021-07	0.881	0.879 ; 0.883
GGD Gooi en Vechtstreek	2021-07	0.846	0.844 ; 0.848
GGD Groningen	2021-07	0.869	0.867 ; 0.87
GGD Haaglanden	2021-07	0.81	0.808 ; 0.811
GGD Hollands-Midden	2021-07	0.899	0.897 ; 0.9
GGD IJsselland	2021-07	0.878	0.876 ; 0.88
GGD Kennemerland	2021-07	0.848	0.847 ; 0.85
GGD Limburg-Noord	2021-07	0.893	0.891 ; 0.894
GGD Zuid-Limburg	2021-07	0.867	0.865 ; 0.869
GGD West-Brabant	2021-07	0.932	0.93 ; 0.933
GGD Noord- en Oost-Gelderland	2021-07	0.931	0.929 ; 0.933
GGD Hollands-Noorden	2021-07	0.871	0.869 ; 0.872
GGD Rotterdam-Rijnmond	2021-07	0.792	0.79 ; 0.793
GGD Regio Twente	2021-07	0.883	0.881 ; 0.884
GGD Regio Utrecht	2021-07	0.935	0.933 ; 0.936
GGD Zaanstreek/Waterland	2021-07	0.798	0.796 ; 0.8
GGD Zeeland	2021-07	0.852	0.85 ; 0.854
Dienst Gezondheid & Jeugd ZHZ	2021-07	0.82	0.818 ; 0.821
GGD Amsterdam	2021-08	0.803	0.802 ; 0.805
GGD Brabant-Zuidoost	2021-08	0.976	0.974 ; 0.977
GGD Hart voor Brabant	2021-08	0.946	0.944 ; 0.948
GGD Drenthe	2021-08	0.962	0.96 ; 0.964
GGD Flevoland	2021-08	0.757	0.756 ; 0.759
GGD Fryslân	2021-08	0.904	0.902 ; 0.905
Veiligheids- en Gezondheidsregio Gelderland-Midden	2021-08	0.907	0.906 ; 0.909
GGD Gelderland-Zuid	2021-08	0.921	0.919 ; 0.923
GGD Gooi en Vechtstreek	2021-08	0.889	0.887 ; 0.891
GGD Groningen	2021-08	0.912	0.91 ; 0.913
GGD Haaglanden	2021-08	0.848	0.847 ; 0.85
GGD Hollands-Midden	2021-08	0.939	0.937 ; 0.941
GGD IJsselland	2021-08	0.919	0.917 ; 0.921
GGD Kennemerland	2021-08	0.892	0.89 ; 0.894
GGD Limburg-Noord	2021-08	0.931	0.929 ; 0.933
GGD Zuid-Limburg	2021-08	0.903	0.901 ; 0.905
GGD West-Brabant	2021-08	0.969	0.967 ; 0.971
GGD Noord- en Oost-Gelderland	2021-08	0.97	0.968 ; 0.972
GGD Hollands-Noorden	2021-08	0.913	0.911 ; 0.914
GGD Rotterdam-Rijnmond	2021-08	0.834	0.832 ; 0.835
GGD Regio Twente	2021-08	0.922	0.921 ; 0.924
GGD Regio Utrecht	2021-08	0.972	0.971 ; 0.974
GGD Zaanstreek/Waterland	2021-08	0.841	0.839 ; 0.843
GGD Zeeland	2021-08	0.888	0.887 ; 0.89
Dienst Gezondheid & Jeugd ZHZ	2021-08	0.859	0.857 ; 0.86
GGD Amsterdam	2021-09	0.844	0.842 ; 0.845
GGD Brabant-Zuidoost	2021-09	1.017	1.015 ; 1.019
GGD Hart voor Brabant	2021-09	0.986	0.984 ; 0.988
GGD Drenthe	2021-09	0.999	0.997 ; 1.001
GGD Flevoland	2021-09	0.799	0.797 ; 0.8
GGD Fryslân	2021-09	0.942	0.941 ; 0.944
Veiligheids- en Gezondheidsregio Gelderland-Midden	2021-09	0.949	0.947 ; 0.95
GGD Gelderland-Zuid	2021-09	0.963	0.961 ; 0.964
GGD Gooi en Vechtstreek	2021-09	0.931	0.929 ; 0.934
GGD Groningen	2021-09	0.953	0.951 ; 0.954
GGD Haaglanden	2021-09	0.893	0.892 ; 0.895
GGD Hollands-Midden	2021-09	0.981	0.979 ; 0.982
GGD IJsselland	2021-09	0.961	0.96 ; 0.963
GGD Kennemerland	2021-09	0.934	0.932 ; 0.936
GGD Limburg-Noord	2021-09	0.974	0.972 ; 0.976
GGD Zuid-Limburg	2021-09	0.941	0.939 ; 0.942
GGD West-Brabant	2021-09	1.007	1.006 ; 1.009
GGD Noord- en Oost-Gelderland	2021-09	1.01	1.008 ; 1.011
GGD Hollands-Noorden	2021-09	0.952	0.951 ; 0.954
GGD Rotterdam-Rijnmond	2021-09	0.871	0.87 ; 0.873
GGD Regio Twente	2021-09	0.963	0.962 ; 0.965
GGD Regio Utrecht	2021-09	1.011	1.009 ; 1.012
GGD Zaanstreek/Waterland	2021-09	0.884	0.882 ; 0.886
GGD Zeeland	2021-09	0.926	0.924 ; 0.928
Dienst Gezondheid & Jeugd ZHZ	2021-09	0.899	0.897 ; 0.901
GGD Amsterdam	2021-10	0.885	0.884 ; 0.887
GGD Brabant-Zuidoost	2021-10	1.059	1.057 ; 1.061
GGD Hart voor Brabant	2021-10	1.027	1.025 ; 1.029
GGD Drenthe	2021-10	1.04	1.038 ; 1.042
GGD Flevoland	2021-10	0.842	0.84 ; 0.844
GGD Fryslân	2021-10	0.979	0.977 ; 0.98
Veiligheids- en Gezondheidsregio Gelderland-Midden	2021-10	0.991	0.989 ; 0.993
GGD Gelderland-Zuid	2021-10	1.006	1.004 ; 1.008
GGD Gooi en Vechtstreek	2021-10	0.976	0.974 ; 0.978
GGD Groningen	2021-10	0.991	0.989 ; 0.993
GGD Haaglanden	2021-10	0.934	0.933 ; 0.936
GGD Hollands-Midden	2021-10	1.023	1.022 ; 1.025
GGD IJsselland	2021-10	1.005	1.004 ; 1.007
GGD Kennemerland	2021-10	0.978	0.976 ; 0.979
GGD Limburg-Noord	2021-10	1.012	1.01 ; 1.014
GGD Zuid-Limburg	2021-10	0.979	0.977 ; 0.981
GGD West-Brabant	2021-10	1.047	1.045 ; 1.048
GGD Noord- en Oost-Gelderland	2021-10	1.051	1.049 ; 1.053
GGD Hollands-Noorden	2021-10	0.989	0.987 ; 0.991
GGD Rotterdam-Rijnmond	2021-10	0.91	0.908 ; 0.911
GGD Regio Twente	2021-10	1.006	1.004 ; 1.008
GGD Regio Utrecht	2021-10	1.05	1.049 ; 1.052
GGD Zaanstreek/Waterland	2021-10	0.929	0.927 ; 0.931
GGD Zeeland	2021-10	0.965	0.963 ; 0.967
Dienst Gezondheid & Jeugd ZHZ	2021-10	0.941	0.939 ; 0.943
GGD Amsterdam	2021-11	0.928	0.927 ; 0.93
GGD Brabant-Zuidoost	2021-11	1.103	1.101 ; 1.105
GGD Hart voor Brabant	2021-11	1.069	1.067 ; 1.071
GGD Drenthe	2021-11	1.083	1.081 ; 1.085
GGD Flevoland	2021-11	0.89	0.888 ; 0.891
GGD Fryslân	2021-11	1.024	1.022 ; 1.026
Veiligheids- en Gezondheidsregio Gelderland-Midden	2021-11	1.035	1.033 ; 1.037
GGD Gelderland-Zuid	2021-11	1.05	1.048 ; 1.052
GGD Gooi en Vechtstreek	2021-11	1.023	1.02 ; 1.025
GGD Groningen	2021-11	1.039	1.037 ; 1.041
GGD Haaglanden	2021-11	0.977	0.975 ; 0.978
GGD Hollands-Midden	2021-11	1.067	1.065 ; 1.069
GGD IJsselland	2021-11	1.051	1.049 ; 1.053
GGD Kennemerland	2021-11	1.023	1.021 ; 1.025
GGD Limburg-Noord	2021-11	1.054	1.052 ; 1.056
GGD Zuid-Limburg	2021-11	1.019	1.017 ; 1.021
GGD West-Brabant	2021-11	1.087	1.085 ; 1.089
GGD Noord- en Oost-Gelderland	2021-11	1.093	1.091 ; 1.095
GGD Hollands-Noorden	2021-11	1.035	1.033 ; 1.037
GGD Rotterdam-Rijnmond	2021-11	0.955	0.954 ; 0.957
GGD Regio Twente	2021-11	1.054	1.052 ; 1.055
GGD Regio Utrecht	2021-11	1.09	1.089 ; 1.092
GGD Zaanstreek/Waterland	2021-11	0.976	0.974 ; 0.978
GGD Zeeland	2021-11	1.005	1.003 ; 1.007
Dienst Gezondheid & Jeugd ZHZ	2021-11	0.984	0.982 ; 0.986
GGD Amsterdam	2021-12	0.972	0.971 ; 0.974
GGD Brabant-Zuidoost	2021-12	1.143	1.141 ; 1.145
GGD Hart voor Brabant	2021-12	1.107	1.106 ; 1.109
GGD Drenthe	2021-12	1.127	1.125 ; 1.129
GGD Flevoland	2021-12	0.934	0.932 ; 0.936
GGD Fryslân	2021-12	1.062	1.06 ; 1.064
Veiligheids- en Gezondheidsregio Gelderland-Midden	2021-12	1.075	1.074 ; 1.077
GGD Gelderland-Zuid	2021-12	1.092	1.09 ; 1.094
GGD Gooi en Vechtstreek	2021-12	1.069	1.067 ; 1.072
GGD Groningen	2021-12	1.08	1.078 ; 1.082
GGD Haaglanden	2021-12	1.014	1.013 ; 1.016
GGD Hollands-Midden	2021-12	1.108	1.106 ; 1.109
GGD IJsselland	2021-12	1.095	1.092 ; 1.097
GGD Kennemerland	2021-12	1.066	1.064 ; 1.068
GGD Limburg-Noord	2021-12	1.098	1.096 ; 1.1
GGD Zuid-Limburg	2021-12	1.056	1.054 ; 1.058
GGD West-Brabant	2021-12	1.122	1.12 ; 1.123
GGD Noord- en Oost-Gelderland	2021-12	1.131	1.129 ; 1.133
GGD Hollands-Noorden	2021-12	1.074	1.073 ; 1.076
GGD Rotterdam-Rijnmond	2021-12	0.99	0.988 ; 0.992
GGD Regio Twente	2021-12	1.095	1.093 ; 1.097
GGD Regio Utrecht	2021-12	1.125	1.123 ; 1.126
GGD Zaanstreek/Waterland	2021-12	1.022	1.02 ; 1.024
GGD Zeeland	2021-12	1.044	1.042 ; 1.046
Dienst Gezondheid & Jeugd ZHZ	2021-12	1.029	1.027 ; 1.031
GGD Amsterdam	2022-01	1.012	1.01 ; 1.013
GGD Brabant-Zuidoost	2022-01	1.185	1.183 ; 1.187
GGD Hart voor Brabant	2022-01	1.147	1.145 ; 1.149
GGD Drenthe	2022-01	1.169	1.166 ; 1.171
GGD Flevoland	2022-01	0.981	0.979 ; 0.983
GGD Fryslân	2022-01	1.102	1.1 ; 1.104
Veiligheids- en Gezondheidsregio Gelderland-Midden	2022-01	1.122	1.12 ; 1.124
GGD Gelderland-Zuid	2022-01	1.135	1.133 ; 1.137
GGD Gooi en Vechtstreek	2022-01	1.118	1.115 ; 1.12
GGD Groningen	2022-01	1.123	1.12 ; 1.125
GGD Haaglanden	2022-01	1.059	1.057 ; 1.06
GGD Hollands-Midden	2022-01	1.154	1.152 ; 1.156
GGD IJsselland	2022-01	1.143	1.141 ; 1.145
GGD Kennemerland	2022-01	1.114	1.112 ; 1.116
GGD Limburg-Noord	2022-01	1.139	1.137 ; 1.141
GGD Zuid-Limburg	2022-01	1.094	1.092 ; 1.096
GGD West-Brabant	2022-01	1.157	1.156 ; 1.159
GGD Noord- en Oost-Gelderland	2022-01	1.175	1.173 ; 1.177
GGD Hollands-Noorden	2022-01	1.115	1.113 ; 1.117
GGD Rotterdam-Rijnmond	2022-01	1.025	1.024 ; 1.027
GGD Regio Twente	2022-01	1.137	1.135 ; 1.139
GGD Regio Utrecht	2022-01	1.16	1.158 ; 1.161
GGD Zaanstreek/Waterland	2022-01	1.072	1.07 ; 1.075
GGD Zeeland	2022-01	1.084	1.082 ; 1.086
Dienst Gezondheid & Jeugd ZHZ	2022-01	1.073	1.071 ; 1.075
GGD Amsterdam	2022-02	1.052	1.051 ; 1.054
GGD Brabant-Zuidoost	2022-02	1.228	1.225 ; 1.23
GGD Hart voor Brabant	2022-02	1.187	1.185 ; 1.189
GGD Drenthe	2022-02	1.211	1.209 ; 1.214
GGD Flevoland	2022-02	1.029	1.027 ; 1.031
GGD Fryslân	2022-02	1.142	1.14 ; 1.144
Veiligheids- en Gezondheidsregio Gelderland-Midden	2022-02	1.165	1.163 ; 1.167
GGD Gelderland-Zuid	2022-02	1.18	1.178 ; 1.182
GGD Gooi en Vechtstreek	2022-02	1.168	1.166 ; 1.171
GGD Groningen	2022-02	1.166	1.164 ; 1.168
GGD Haaglanden	2022-02	1.098	1.097 ; 1.1
GGD Hollands-Midden	2022-02	1.196	1.194 ; 1.198
GGD IJsselland	2022-02	1.189	1.187 ; 1.192
GGD Kennemerland	2022-02	1.16	1.158 ; 1.162
GGD Limburg-Noord	2022-02	1.182	1.18 ; 1.184
GGD Zuid-Limburg	2022-02	1.133	1.131 ; 1.135
GGD West-Brabant	2022-02	1.193	1.192 ; 1.195
GGD Noord- en Oost-Gelderland	2022-02	1.215	1.213 ; 1.217
GGD Hollands-Noorden	2022-02	1.156	1.154 ; 1.158
GGD Rotterdam-Rijnmond	2022-02	1.061	1.06 ; 1.063
GGD Regio Twente	2022-02	1.18	1.178 ; 1.183
GGD Regio Utrecht	2022-02	1.195	1.193 ; 1.197
GGD Zaanstreek/Waterland	2022-02	1.122	1.12 ; 1.125
GGD Zeeland	2022-02	1.125	1.123 ; 1.127
Dienst Gezondheid & Jeugd ZHZ	2022-02	1.118	1.115 ; 1.12
GGD Amsterdam	2022-03	1.094	1.092 ; 1.096
GGD Brabant-Zuidoost	2022-03	1.271	1.269 ; 1.273
GGD Hart voor Brabant	2022-03	1.228	1.226 ; 1.23
GGD Drenthe	2022-03	1.255	1.253 ; 1.258
GGD Flevoland	2022-03	1.082	1.08 ; 1.084
GGD Fryslân	2022-03	1.184	1.181 ; 1.186
Veiligheids- en Gezondheidsregio Gelderland-Midden	2022-03	1.209	1.207 ; 1.211
GGD Gelderland-Zuid	2022-03	1.226	1.224 ; 1.228
GGD Gooi en Vechtstreek	2022-03	1.221	1.218 ; 1.223
GGD Groningen	2022-03	1.211	1.209 ; 1.213
GGD Haaglanden	2022-03	1.139	1.137 ; 1.14
GGD Hollands-Midden	2022-03	1.24	1.238 ; 1.242
GGD IJsselland	2022-03	1.237	1.235 ; 1.239
GGD Kennemerland	2022-03	1.207	1.205 ; 1.209
GGD Limburg-Noord	2022-03	1.225	1.223 ; 1.228
GGD Zuid-Limburg	2022-03	1.173	1.171 ; 1.175
GGD West-Brabant	2022-03	1.23	1.228 ; 1.232
GGD Noord- en Oost-Gelderland	2022-03	1.256	1.254 ; 1.258
GGD Hollands-Noorden	2022-03	1.198	1.196 ; 1.2
GGD Rotterdam-Rijnmond	2022-03	1.098	1.096 ; 1.099
GGD Regio Twente	2022-03	1.225	1.223 ; 1.227
GGD Regio Utrecht	2022-03	1.231	1.229 ; 1.233
GGD Zaanstreek/Waterland	2022-03	1.174	1.172 ; 1.177
GGD Zeeland	2022-03	1.167	1.165 ; 1.17
Dienst Gezondheid & Jeugd ZHZ	2022-03	1.164	1.162 ; 1.166
GGD Amsterdam	2022-04	1.136	1.135 ; 1.138
GGD Brabant-Zuidoost	2022-04	1.316	1.314 ; 1.318
GGD Hart voor Brabant	2022-04	1.27	1.268 ; 1.272
GGD Drenthe	2022-04	1.3	1.298 ; 1.303
GGD Flevoland	2022-04	1.134	1.132 ; 1.137
GGD Fryslân	2022-04	1.226	1.224 ; 1.228
Veiligheids- en Gezondheidsregio Gelderland-Midden	2022-04	1.255	1.252 ; 1.257
GGD Gelderland-Zuid	2022-04	1.273	1.27 ; 1.275
GGD Gooi en Vechtstreek	2022-04	1.275	1.272 ; 1.278
GGD Groningen	2022-04	1.257	1.255 ; 1.259
GGD Haaglanden	2022-04	1.18	1.178 ; 1.182
GGD Hollands-Midden	2022-04	1.284	1.282 ; 1.286
GGD IJsselland	2022-04	1.286	1.284 ; 1.288
GGD Kennemerland	2022-04	1.256	1.253 ; 1.258
GGD Limburg-Noord	2022-04	1.27	1.268 ; 1.272
GGD Zuid-Limburg	2022-04	1.214	1.212 ; 1.216
GGD West-Brabant	2022-04	1.268	1.266 ; 1.27
GGD Noord- en Oost-Gelderland	2022-04	1.298	1.295 ; 1.3
GGD Hollands-Noorden	2022-04	1.242	1.239 ; 1.244
GGD Rotterdam-Rijnmond	2022-04	1.135	1.133 ; 1.137
GGD Regio Twente	2022-04	1.271	1.268 ; 1.273
GGD Regio Utrecht	2022-04	1.268	1.266 ; 1.27
GGD Zaanstreek/Waterland	2022-04	1.228	1.226 ; 1.231
GGD Zeeland	2022-04	1.211	1.209 ; 1.214
Dienst Gezondheid & Jeugd ZHZ	2022-04	1.212	1.209 ; 1.214
GGD Amsterdam	2022-05	1.18	1.178 ; 1.182
GGD Brabant-Zuidoost	2022-05	1.361	1.359 ; 1.364
GGD Hart voor Brabant	2022-05	1.313	1.311 ; 1.315
GGD Drenthe	2022-05	1.347	1.344 ; 1.349
GGD Flevoland	2022-05	1.189	1.186 ; 1.191
GGD Fryslân	2022-05	1.27	1.267 ; 1.272
Veiligheids- en Gezondheidsregio Gelderland-Midden	2022-05	1.301	1.299 ; 1.303
GGD Gelderland-Zuid	2022-05	1.321	1.319 ; 1.324
GGD Gooi en Vechtstreek	2022-05	1.331	1.328 ; 1.335
GGD Groningen	2022-05	1.304	1.302 ; 1.307
GGD Haaglanden	2022-05	1.222	1.22 ; 1.224
GGD Hollands-Midden	2022-05	1.33	1.327 ; 1.332
GGD IJsselland	2022-05	1.337	1.334 ; 1.339
GGD Kennemerland	2022-05	1.306	1.303 ; 1.308
GGD Limburg-Noord	2022-05	1.316	1.313 ; 1.318
GGD Zuid-Limburg	2022-05	1.256	1.254 ; 1.258
GGD West-Brabant	2022-05	1.306	1.304 ; 1.308
GGD Noord- en Oost-Gelderland	2022-05	1.34	1.338 ; 1.342
GGD Hollands-Noorden	2022-05	1.286	1.284 ; 1.288
GGD Rotterdam-Rijnmond	2022-05	1.173	1.171 ; 1.175
GGD Regio Twente	2022-05	1.318	1.315 ; 1.32
GGD Regio Utrecht	2022-05	1.305	1.303 ; 1.307
GGD Zaanstreek/Waterland	2022-05	1.284	1.282 ; 1.287
GGD Zeeland	2022-05	1.256	1.254 ; 1.259
Dienst Gezondheid & Jeugd ZHZ	2022-05	1.261	1.259 ; 1.264
GGD Amsterdam	2022-06	1.224	1.222 ; 1.226
GGD Brabant-Zuidoost	2022-06	1.408	1.406 ; 1.411
GGD Hart voor Brabant	2022-06	1.357	1.355 ; 1.359
GGD Drenthe	2022-06	1.394	1.392 ; 1.397
GGD Flevoland	2022-06	1.245	1.242 ; 1.248
GGD Fryslân	2022-06	1.314	1.312 ; 1.317
Veiligheids- en Gezondheidsregio Gelderland-Midden	2022-06	1.349	1.346 ; 1.351
GGD Gelderland-Zuid	2022-06	1.371	1.368 ; 1.373
GGD Gooi en Vechtstreek	2022-06	1.39	1.387 ; 1.393
GGD Groningen	2022-06	1.353	1.35 ; 1.355
GGD Haaglanden	2022-06	1.265	1.263 ; 1.267
GGD Hollands-Midden	2022-06	1.376	1.374 ; 1.378
GGD IJsselland	2022-06	1.388	1.386 ; 1.391
GGD Kennemerland	2022-06	1.357	1.355 ; 1.36
GGD Limburg-Noord	2022-06	1.363	1.36 ; 1.366
GGD Zuid-Limburg	2022-06	1.303	1.301 ; 1.306
GGD West-Brabant	2022-06	1.344	1.342 ; 1.347
GGD Noord- en Oost-Gelderland	2022-06	1.383	1.381 ; 1.386
GGD Hollands-Noorden	2022-06	1.331	1.329 ; 1.334
GGD Rotterdam-Rijnmond	2022-06	1.212	1.21 ; 1.214
GGD Regio Twente	2022-06	1.366	1.363 ; 1.368
GGD Regio Utrecht	2022-06	1.343	1.341 ; 1.345
GGD Zaanstreek/Waterland	2022-06	1.342	1.339 ; 1.345
GGD Zeeland	2022-06	1.303	1.3 ; 1.305
Dienst Gezondheid & Jeugd ZHZ	2022-06	1.312	1.309 ; 1.315
GGD Amsterdam	2022-07	1.27	1.268 ; 1.272
GGD Brabant-Zuidoost	2022-07	1.456	1.453 ; 1.459
GGD Hart voor Brabant	2022-07	1.402	1.399 ; 1.404
GGD Drenthe	2022-07	1.443	1.44 ; 1.446
GGD Flevoland	2022-07	1.303	1.3 ; 1.306
GGD Fryslân	2022-07	1.36	1.357 ; 1.362
Veiligheids- en Gezondheidsregio Gelderland-Midden	2022-07	1.397	1.395 ; 1.4
GGD Gelderland-Zuid	2022-07	1.422	1.419 ; 1.424
GGD Gooi en Vechtstreek	2022-07	1.451	1.447 ; 1.454
GGD Groningen	2022-07	1.403	1.4 ; 1.405
GGD Haaglanden	2022-07	1.309	1.307 ; 1.311
GGD Hollands-Midden	2022-07	1.423	1.421 ; 1.426
GGD IJsselland	2022-07	1.442	1.439 ; 1.444
GGD Kennemerland	2022-07	1.41	1.407 ; 1.413
GGD Limburg-Noord	2022-07	1.411	1.409 ; 1.414
GGD Zuid-Limburg	2022-07	1.347	1.345 ; 1.35
GGD West-Brabant	2022-07	1.384	1.382 ; 1.386
GGD Noord- en Oost-Gelderland	2022-07	1.427	1.425 ; 1.43
GGD Hollands-Noorden	2022-07	1.378	1.375 ; 1.381
GGD Rotterdam-Rijnmond	2022-07	1.251	1.249 ; 1.253
GGD Regio Twente	2022-07	1.415	1.412 ; 1.418
GGD Regio Utrecht	2022-07	1.381	1.379 ; 1.383
GGD Zaanstreek/Waterland	2022-07	1.402	1.399 ; 1.405
GGD Zeeland	2022-07	1.35	1.347 ; 1.353
Dienst Gezondheid & Jeugd ZHZ	2022-07	1.364	1.361 ; 1.367
GGD Amsterdam	2022-08	1.316	1.314 ; 1.318
GGD Brabant-Zuidoost	2022-08	1.505	1.502 ; 1.508
GGD Hart voor Brabant	2022-08	1.447	1.445 ; 1.45
GGD Drenthe	2022-08	1.493	1.49 ; 1.496
GGD Flevoland	2022-08	1.363	1.36 ; 1.366
GGD Fryslân	2022-08	1.407	1.404 ; 1.409
Veiligheids- en Gezondheidsregio Gelderland-Midden	2022-08	1.447	1.445 ; 1.45
GGD Gelderland-Zuid	2022-08	1.474	1.471 ; 1.477
GGD Gooi en Vechtstreek	2022-08	1.514	1.51 ; 1.518
GGD Groningen	2022-08	1.453	1.451 ; 1.456
GGD Haaglanden	2022-08	1.353	1.351 ; 1.355
GGD Hollands-Midden	2022-08	1.472	1.469 ; 1.474
GGD IJsselland	2022-08	1.496	1.493 ; 1.499
GGD Kennemerland	2022-08	1.464	1.461 ; 1.467
GGD Limburg-Noord	2022-08	1.461	1.458 ; 1.464
GGD Zuid-Limburg	2022-08	1.392	1.39 ; 1.395
GGD West-Brabant	2022-08	1.424	1.421 ; 1.426
GGD Noord- en Oost-Gelderland	2022-08	1.472	1.47 ; 1.475
GGD Hollands-Noorden	2022-08	1.426	1.423 ; 1.428
GGD Rotterdam-Rijnmond	2022-08	1.291	1.289 ; 1.293
GGD Regio Twente	2022-08	1.465	1.463 ; 1.468
GGD Regio Utrecht	2022-08	1.42	1.417 ; 1.422
GGD Zaanstreek/Waterland	2022-08	1.464	1.461 ; 1.468
GGD Zeeland	2022-08	1.399	1.396 ; 1.402
Dienst Gezondheid & Jeugd ZHZ	2022-08	1.418	1.415 ; 1.421

## Sheet: GGD primary completed
Public health services region	period	Relative chance	95%CrI
GGD Amsterdam	2021-03	0.334	0.333 ; 0.335
GGD Brabant-Zuidoost	2021-03	0.519	0.518 ; 0.52
GGD Hart voor Brabant	2021-03	0.485	0.484 ; 0.486
GGD Drenthe	2021-03	0.556	0.555 ; 0.558
GGD Flevoland	2021-03	0.423	0.422 ; 0.425
GGD Fryslân	2021-03	0.495	0.494 ; 0.496
Veiligheids- en Gezondheidsregio Gelderland-Midden	2021-03	0.455	0.454 ; 0.456
GGD Gelderland-Zuid	2021-03	0.482	0.481 ; 0.483
GGD Gooi en Vechtstreek	2021-03	0.537	0.535 ; 0.539
GGD Groningen	2021-03	0.473	0.472 ; 0.474
GGD Haaglanden	2021-03	0.378	0.377 ; 0.379
GGD Hollands-Midden	2021-03	0.472	0.471 ; 0.473
GGD IJsselland	2021-03	0.516	0.514 ; 0.517
GGD Kennemerland	2021-03	0.466	0.465 ; 0.467
GGD Limburg-Noord	2021-03	0.53	0.528 ; 0.531
GGD Zuid-Limburg	2021-03	0.504	0.503 ; 0.506
GGD West-Brabant	2021-03	0.422	0.421 ; 0.423
GGD Noord- en Oost-Gelderland	2021-03	0.497	0.496 ; 0.498
GGD Hollands-Noorden	2021-03	0.497	0.496 ; 0.498
GGD Rotterdam-Rijnmond	2021-03	0.357	0.357 ; 0.358
GGD Regio Twente	2021-03	0.499	0.498 ; 0.501
GGD Regio Utrecht	2021-03	0.391	0.39 ; 0.392
GGD Zaanstreek/Waterland	2021-03	0.489	0.488 ; 0.491
GGD Zeeland	2021-03	0.536	0.535 ; 0.538
Dienst Gezondheid & Jeugd ZHZ	2021-03	0.479	0.478 ; 0.481
GGD Amsterdam	2021-04	0.357	0.356 ; 0.358
GGD Brabant-Zuidoost	2021-04	0.554	0.553 ; 0.555
GGD Hart voor Brabant	2021-04	0.519	0.518 ; 0.52
GGD Drenthe	2021-04	0.595	0.594 ; 0.597
GGD Flevoland	2021-04	0.459	0.458 ; 0.461
GGD Fryslân	2021-04	0.53	0.529 ; 0.532
Veiligheids- en Gezondheidsregio Gelderland-Midden	2021-04	0.503	0.502 ; 0.505
GGD Gelderland-Zuid	2021-04	0.527	0.526 ; 0.528
GGD Gooi en Vechtstreek	2021-04	0.58	0.578 ; 0.582
GGD Groningen	2021-04	0.52	0.518 ; 0.521
GGD Haaglanden	2021-04	0.422	0.421 ; 0.423
GGD Hollands-Midden	2021-04	0.506	0.505 ; 0.507
GGD IJsselland	2021-04	0.551	0.549 ; 0.552
GGD Kennemerland	2021-04	0.512	0.51 ; 0.513
GGD Limburg-Noord	2021-04	0.566	0.565 ; 0.567
GGD Zuid-Limburg	2021-04	0.539	0.538 ; 0.541
GGD West-Brabant	2021-04	0.475	0.474 ; 0.476
GGD Noord- en Oost-Gelderland	2021-04	0.534	0.533 ; 0.535
GGD Hollands-Noorden	2021-04	0.533	0.532 ; 0.534
GGD Rotterdam-Rijnmond	2021-04	0.405	0.404 ; 0.406
GGD Regio Twente	2021-04	0.534	0.533 ; 0.535
GGD Regio Utrecht	2021-04	0.442	0.441 ; 0.443
GGD Zaanstreek/Waterland	2021-04	0.529	0.528 ; 0.531
GGD Zeeland	2021-04	0.569	0.568 ; 0.571
Dienst Gezondheid & Jeugd ZHZ	2021-04	0.523	0.521 ; 0.524
GGD Amsterdam	2021-05	0.426	0.425 ; 0.427
GGD Brabant-Zuidoost	2021-05	0.641	0.639 ; 0.642
GGD Hart voor Brabant	2021-05	0.607	0.605 ; 0.608
GGD Drenthe	2021-05	0.666	0.665 ; 0.668
GGD Flevoland	2021-05	0.506	0.505 ; 0.507
GGD Fryslân	2021-05	0.602	0.601 ; 0.603
Veiligheids- en Gezondheidsregio Gelderland-Midden	2021-05	0.572	0.57 ; 0.573
GGD Gelderland-Zuid	2021-05	0.598	0.597 ; 0.6
GGD Gooi en Vechtstreek	2021-05	0.631	0.629 ; 0.633
GGD Groningen	2021-05	0.587	0.586 ; 0.589
GGD Haaglanden	2021-05	0.494	0.493 ; 0.495
GGD Hollands-Midden	2021-05	0.582	0.581 ; 0.583
GGD IJsselland	2021-05	0.616	0.615 ; 0.618
GGD Kennemerland	2021-05	0.572	0.571 ; 0.573
GGD Limburg-Noord	2021-05	0.644	0.643 ; 0.646
GGD Zuid-Limburg	2021-05	0.619	0.618 ; 0.621
GGD West-Brabant	2021-05	0.572	0.571 ; 0.573
GGD Noord- en Oost-Gelderland	2021-05	0.625	0.623 ; 0.626
GGD Hollands-Noorden	2021-05	0.606	0.605 ; 0.607
GGD Rotterdam-Rijnmond	2021-05	0.472	0.471 ; 0.473
GGD Regio Twente	2021-05	0.606	0.604 ; 0.607
GGD Regio Utrecht	2021-05	0.527	0.526 ; 0.528
GGD Zaanstreek/Waterland	2021-05	0.585	0.583 ; 0.586
GGD Zeeland	2021-05	0.632	0.631 ; 0.634
Dienst Gezondheid & Jeugd ZHZ	2021-05	0.583	0.581 ; 0.584
GGD Amsterdam	2021-06	0.516	0.515 ; 0.517
GGD Brabant-Zuidoost	2021-06	0.732	0.73 ; 0.733
GGD Hart voor Brabant	2021-06	0.695	0.694 ; 0.697
GGD Drenthe	2021-06	0.76	0.758 ; 0.761
GGD Flevoland	2021-06	0.571	0.569 ; 0.572
GGD Fryslân	2021-06	0.693	0.692 ; 0.695
Veiligheids- en Gezondheidsregio Gelderland-Midden	2021-06	0.665	0.664 ; 0.667
GGD Gelderland-Zuid	2021-06	0.683	0.682 ; 0.685
GGD Gooi en Vechtstreek	2021-06	0.694	0.692 ; 0.696
GGD Groningen	2021-06	0.678	0.677 ; 0.68
GGD Haaglanden	2021-06	0.591	0.59 ; 0.592
GGD Hollands-Midden	2021-06	0.681	0.679 ; 0.682
GGD IJsselland	2021-06	0.707	0.705 ; 0.708
GGD Kennemerland	2021-06	0.651	0.649 ; 0.652
GGD Limburg-Noord	2021-06	0.726	0.724 ; 0.727
GGD Zuid-Limburg	2021-06	0.698	0.696 ; 0.699
GGD West-Brabant	2021-06	0.678	0.677 ; 0.68
GGD Noord- en Oost-Gelderland	2021-06	0.727	0.726 ; 0.729
GGD Hollands-Noorden	2021-06	0.702	0.701 ; 0.704
GGD Rotterdam-Rijnmond	2021-06	0.578	0.577 ; 0.579
GGD Regio Twente	2021-06	0.697	0.696 ; 0.699
GGD Regio Utrecht	2021-06	0.652	0.65 ; 0.653
GGD Zaanstreek/Waterland	2021-06	0.648	0.646 ; 0.65
GGD Zeeland	2021-06	0.697	0.696 ; 0.699
Dienst Gezondheid & Jeugd ZHZ	2021-06	0.657	0.656 ; 0.659
GGD Amsterdam	2021-07	0.624	0.622 ; 0.625
GGD Brabant-Zuidoost	2021-07	0.847	0.845 ; 0.849
GGD Hart voor Brabant	2021-07	0.809	0.807 ; 0.811
GGD Drenthe	2021-07	0.849	0.847 ; 0.851
GGD Flevoland	2021-07	0.644	0.643 ; 0.646
GGD Fryslân	2021-07	0.785	0.783 ; 0.787
Veiligheids- en Gezondheidsregio Gelderland-Midden	2021-07	0.767	0.766 ; 0.769
GGD Gelderland-Zuid	2021-07	0.781	0.779 ; 0.783
GGD Gooi en Vechtstreek	2021-07	0.763	0.761 ; 0.765
GGD Groningen	2021-07	0.772	0.77 ; 0.773
GGD Haaglanden	2021-07	0.71	0.709 ; 0.712
GGD Hollands-Midden	2021-07	0.795	0.794 ; 0.797
GGD IJsselland	2021-07	0.799	0.797 ; 0.801
GGD Kennemerland	2021-07	0.746	0.745 ; 0.748
GGD Limburg-Noord	2021-07	0.819	0.817 ; 0.821
GGD Zuid-Limburg	2021-07	0.787	0.785 ; 0.788
GGD West-Brabant	2021-07	0.813	0.812 ; 0.815
GGD Noord- en Oost-Gelderland	2021-07	0.842	0.84 ; 0.844
GGD Hollands-Noorden	2021-07	0.796	0.795 ; 0.798
GGD Rotterdam-Rijnmond	2021-07	0.7	0.698 ; 0.701
GGD Regio Twente	2021-07	0.796	0.795 ; 0.798
GGD Regio Utrecht	2021-07	0.801	0.799 ; 0.802
GGD Zaanstreek/Waterland	2021-07	0.724	0.723 ; 0.726
GGD Zeeland	2021-07	0.77	0.769 ; 0.772
Dienst Gezondheid & Jeugd ZHZ	2021-07	0.738	0.736 ; 0.739
GGD Amsterdam	2021-08	0.723	0.722 ; 0.725
GGD Brabant-Zuidoost	2021-08	0.925	0.923 ; 0.927
GGD Hart voor Brabant	2021-08	0.897	0.896 ; 0.899
GGD Drenthe	2021-08	0.914	0.912 ; 0.916
GGD Flevoland	2021-08	0.709	0.708 ; 0.711
GGD Fryslân	2021-08	0.858	0.856 ; 0.859
Veiligheids- en Gezondheidsregio Gelderland-Midden	2021-08	0.851	0.85 ; 0.853
GGD Gelderland-Zuid	2021-08	0.86	0.859 ; 0.862
GGD Gooi en Vechtstreek	2021-08	0.825	0.823 ; 0.827
GGD Groningen	2021-08	0.848	0.846 ; 0.85
GGD Haaglanden	2021-08	0.805	0.803 ; 0.806
GGD Hollands-Midden	2021-08	0.885	0.883 ; 0.886
GGD IJsselland	2021-08	0.874	0.872 ; 0.875
GGD Kennemerland	2021-08	0.823	0.821 ; 0.824
GGD Limburg-Noord	2021-08	0.886	0.885 ; 0.888
GGD Zuid-Limburg	2021-08	0.854	0.852 ; 0.855
GGD West-Brabant	2021-08	0.914	0.913 ; 0.916
GGD Noord- en Oost-Gelderland	2021-08	0.924	0.922 ; 0.926
GGD Hollands-Noorden	2021-08	0.87	0.869 ; 0.872
GGD Rotterdam-Rijnmond	2021-08	0.787	0.785 ; 0.788
GGD Regio Twente	2021-08	0.874	0.873 ; 0.876
GGD Regio Utrecht	2021-08	0.914	0.913 ; 0.916
GGD Zaanstreek/Waterland	2021-08	0.786	0.784 ; 0.787
GGD Zeeland	2021-08	0.832	0.83 ; 0.834
Dienst Gezondheid & Jeugd ZHZ	2021-08	0.803	0.801 ; 0.805
GGD Amsterdam	2021-09	0.779	0.777 ; 0.78
GGD Brabant-Zuidoost	2021-09	0.973	0.971 ; 0.974
GGD Hart voor Brabant	2021-09	0.943	0.941 ; 0.945
GGD Drenthe	2021-09	0.96	0.958 ; 0.962
GGD Flevoland	2021-09	0.757	0.756 ; 0.759
GGD Fryslân	2021-09	0.902	0.9 ; 0.904
Veiligheids- en Gezondheidsregio Gelderland-Midden	2021-09	0.903	0.901 ; 0.904
GGD Gelderland-Zuid	2021-09	0.909	0.907 ; 0.91
GGD Gooi en Vechtstreek	2021-09	0.874	0.872 ; 0.876
GGD Groningen	2021-09	0.899	0.897 ; 0.901
GGD Haaglanden	2021-09	0.854	0.853 ; 0.856
GGD Hollands-Midden	2021-09	0.936	0.935 ; 0.938
GGD IJsselland	2021-09	0.924	0.923 ; 0.926
GGD Kennemerland	2021-09	0.874	0.872 ; 0.876
GGD Limburg-Noord	2021-09	0.932	0.93 ; 0.934
GGD Zuid-Limburg	2021-09	0.9	0.899 ; 0.902
GGD West-Brabant	2021-09	0.965	0.964 ; 0.967
GGD Noord- en Oost-Gelderland	2021-09	0.974	0.972 ; 0.975
GGD Hollands-Noorden	2021-09	0.915	0.913 ; 0.917
GGD Rotterdam-Rijnmond	2021-09	0.834	0.833 ; 0.836
GGD Regio Twente	2021-09	0.925	0.923 ; 0.926
GGD Regio Utrecht	2021-09	0.96	0.959 ; 0.962
GGD Zaanstreek/Waterland	2021-09	0.835	0.833 ; 0.837
GGD Zeeland	2021-09	0.875	0.874 ; 0.877
Dienst Gezondheid & Jeugd ZHZ	2021-09	0.852	0.85 ; 0.854
GGD Amsterdam	2021-10	0.827	0.825 ; 0.828
GGD Brabant-Zuidoost	2021-10	1.022	1.02 ; 1.024
GGD Hart voor Brabant	2021-10	0.99	0.988 ; 0.992
GGD Drenthe	2021-10	1.008	1.006 ; 1.01
GGD Flevoland	2021-10	0.805	0.804 ; 0.807
GGD Fryslân	2021-10	0.948	0.946 ; 0.95
Veiligheids- en Gezondheidsregio Gelderland-Midden	2021-10	0.952	0.95 ; 0.954
GGD Gelderland-Zuid	2021-10	0.963	0.961 ; 0.964
GGD Gooi en Vechtstreek	2021-10	0.928	0.926 ; 0.93
GGD Groningen	2021-10	0.949	0.947 ; 0.95
GGD Haaglanden	2021-10	0.901	0.899 ; 0.902
GGD Hollands-Midden	2021-10	0.985	0.983 ; 0.987
GGD IJsselland	2021-10	0.974	0.973 ; 0.976
GGD Kennemerland	2021-10	0.924	0.922 ; 0.926
GGD Limburg-Noord	2021-10	0.98	0.978 ; 0.981
GGD Zuid-Limburg	2021-10	0.945	0.943 ; 0.947
GGD West-Brabant	2021-10	1.012	1.011 ; 1.014
GGD Noord- en Oost-Gelderland	2021-10	1.02	1.018 ; 1.022
GGD Hollands-Noorden	2021-10	0.961	0.96 ; 0.963
GGD Rotterdam-Rijnmond	2021-10	0.884	0.882 ; 0.885
GGD Regio Twente	2021-10	0.973	0.972 ; 0.975
GGD Regio Utrecht	2021-10	1.008	1.006 ; 1.009
GGD Zaanstreek/Waterland	2021-10	0.885	0.883 ; 0.887
GGD Zeeland	2021-10	0.921	0.919 ; 0.923
Dienst Gezondheid & Jeugd ZHZ	2021-10	0.901	0.899 ; 0.903
GGD Amsterdam	2021-11	0.882	0.88 ; 0.883
GGD Brabant-Zuidoost	2021-11	1.077	1.075 ; 1.079
GGD Hart voor Brabant	2021-11	1.044	1.042 ; 1.046
GGD Drenthe	2021-11	1.061	1.059 ; 1.063
GGD Flevoland	2021-11	0.859	0.857 ; 0.861
GGD Fryslân	2021-11	1	0.998 ; 1.001
Veiligheids- en Gezondheidsregio Gelderland-Midden	2021-11	1.004	1.002 ; 1.006
GGD Gelderland-Zuid	2021-11	1.015	1.013 ; 1.017
GGD Gooi en Vechtstreek	2021-11	0.982	0.98 ; 0.985
GGD Groningen	2021-11	1	0.998 ; 1.002
GGD Haaglanden	2021-11	0.954	0.952 ; 0.956
GGD Hollands-Midden	2021-11	1.036	1.034 ; 1.037
GGD IJsselland	2021-11	1.026	1.025 ; 1.028
GGD Kennemerland	2021-11	0.98	0.978 ; 0.982
GGD Limburg-Noord	2021-11	1.029	1.027 ; 1.031
GGD Zuid-Limburg	2021-11	0.992	0.99 ; 0.993
GGD West-Brabant	2021-11	1.06	1.059 ; 1.062
GGD Noord- en Oost-Gelderland	2021-11	1.068	1.067 ; 1.07
GGD Hollands-Noorden	2021-11	1.013	1.012 ; 1.015
GGD Rotterdam-Rijnmond	2021-11	0.929	0.927 ; 0.93
GGD Regio Twente	2021-11	1.028	1.026 ; 1.03
GGD Regio Utrecht	2021-11	1.063	1.061 ; 1.065
GGD Zaanstreek/Waterland	2021-11	0.939	0.937 ; 0.941
GGD Zeeland	2021-11	0.971	0.969 ; 0.973
Dienst Gezondheid & Jeugd ZHZ	2021-11	0.952	0.95 ; 0.953
GGD Amsterdam	2021-12	0.934	0.932 ; 0.935
GGD Brabant-Zuidoost	2021-12	1.13	1.128 ; 1.132
GGD Hart voor Brabant	2021-12	1.09	1.088 ; 1.092
GGD Drenthe	2021-12	1.109	1.107 ; 1.111
GGD Flevoland	2021-12	0.912	0.911 ; 0.914
GGD Fryslân	2021-12	1.049	1.047 ; 1.051
Veiligheids- en Gezondheidsregio Gelderland-Midden	2021-12	1.057	1.056 ; 1.059
GGD Gelderland-Zuid	2021-12	1.07	1.068 ; 1.072
GGD Gooi en Vechtstreek	2021-12	1.04	1.038 ; 1.042
GGD Groningen	2021-12	1.054	1.052 ; 1.056
GGD Haaglanden	2021-12	1.004	1.002 ; 1.005
GGD Hollands-Midden	2021-12	1.088	1.086 ; 1.09
GGD IJsselland	2021-12	1.081	1.079 ; 1.083
GGD Kennemerland	2021-12	1.035	1.033 ; 1.037
GGD Limburg-Noord	2021-12	1.08	1.078 ; 1.082
GGD Zuid-Limburg	2021-12	1.04	1.038 ; 1.042
GGD West-Brabant	2021-12	1.11	1.108 ; 1.112
GGD Noord- en Oost-Gelderland	2021-12	1.118	1.116 ; 1.12
GGD Hollands-Noorden	2021-12	1.059	1.057 ; 1.061
GGD Rotterdam-Rijnmond	2021-12	0.975	0.973 ; 0.976
GGD Regio Twente	2021-12	1.076	1.074 ; 1.078
GGD Regio Utrecht	2021-12	1.113	1.111 ; 1.115
GGD Zaanstreek/Waterland	2021-12	0.994	0.992 ; 0.996
GGD Zeeland	2021-12	1.019	1.017 ; 1.021
Dienst Gezondheid & Jeugd ZHZ	2021-12	1.005	1.003 ; 1.007
GGD Amsterdam	2022-01	0.987	0.986 ; 0.989
GGD Brabant-Zuidoost	2022-01	1.18	1.178 ; 1.182
GGD Hart voor Brabant	2022-01	1.142	1.14 ; 1.144
GGD Drenthe	2022-01	1.163	1.161 ; 1.165
GGD Flevoland	2022-01	0.966	0.964 ; 0.968
GGD Fryslân	2022-01	1.096	1.094 ; 1.098
Veiligheids- en Gezondheidsregio Gelderland-Midden	2022-01	1.113	1.111 ; 1.115
GGD Gelderland-Zuid	2022-01	1.124	1.121 ; 1.126
GGD Gooi en Vechtstreek	2022-01	1.099	1.096 ; 1.101
GGD Groningen	2022-01	1.11	1.108 ; 1.112
GGD Haaglanden	2022-01	1.049	1.047 ; 1.05
GGD Hollands-Midden	2022-01	1.142	1.14 ; 1.144
GGD IJsselland	2022-01	1.137	1.135 ; 1.139
GGD Kennemerland	2022-01	1.089	1.087 ; 1.091
GGD Limburg-Noord	2022-01	1.133	1.131 ; 1.135
GGD Zuid-Limburg	2022-01	1.086	1.084 ; 1.088
GGD West-Brabant	2022-01	1.155	1.153 ; 1.156
GGD Noord- en Oost-Gelderland	2022-01	1.164	1.162 ; 1.166
GGD Hollands-Noorden	2022-01	1.111	1.109 ; 1.113
GGD Rotterdam-Rijnmond	2022-01	1.023	1.021 ; 1.024
GGD Regio Twente	2022-01	1.131	1.129 ; 1.133
GGD Regio Utrecht	2022-01	1.158	1.156 ; 1.159
GGD Zaanstreek/Waterland	2022-01	1.049	1.047 ; 1.052
GGD Zeeland	2022-01	1.07	1.068 ; 1.072
Dienst Gezondheid & Jeugd ZHZ	2022-01	1.06	1.058 ; 1.062
GGD Amsterdam	2022-02	1.037	1.036 ; 1.039
GGD Brabant-Zuidoost	2022-02	1.232	1.229 ; 1.234
GGD Hart voor Brabant	2022-02	1.191	1.189 ; 1.193
GGD Drenthe	2022-02	1.215	1.213 ; 1.217
GGD Flevoland	2022-02	1.022	1.02 ; 1.024
GGD Fryslân	2022-02	1.145	1.143 ; 1.147
Veiligheids- en Gezondheidsregio Gelderland-Midden	2022-02	1.166	1.164 ; 1.168
GGD Gelderland-Zuid	2022-02	1.179	1.176 ; 1.181
GGD Gooi en Vechtstreek	2022-02	1.161	1.158 ; 1.163
GGD Groningen	2022-02	1.164	1.162 ; 1.166
GGD Haaglanden	2022-02	1.101	1.099 ; 1.103
GGD Hollands-Midden	2022-02	1.198	1.196 ; 1.2
GGD IJsselland	2022-02	1.192	1.189 ; 1.194
GGD Kennemerland	2022-02	1.145	1.142 ; 1.147
GGD Limburg-Noord	2022-02	1.185	1.182 ; 1.187
GGD Zuid-Limburg	2022-02	1.133	1.131 ; 1.135
GGD West-Brabant	2022-02	1.2	1.198 ; 1.202
GGD Noord- en Oost-Gelderland	2022-02	1.211	1.209 ; 1.213
GGD Hollands-Noorden	2022-02	1.16	1.157 ; 1.162
GGD Rotterdam-Rijnmond	2022-02	1.065	1.063 ; 1.067
GGD Regio Twente	2022-02	1.183	1.181 ; 1.185
GGD Regio Utrecht	2022-02	1.203	1.201 ; 1.205
GGD Zaanstreek/Waterland	2022-02	1.107	1.105 ; 1.11
GGD Zeeland	2022-02	1.121	1.119 ; 1.124
Dienst Gezondheid & Jeugd ZHZ	2022-02	1.115	1.112 ; 1.117
GGD Amsterdam	2022-03	1.089	1.087 ; 1.09
GGD Brabant-Zuidoost	2022-03	1.285	1.283 ; 1.287
GGD Hart voor Brabant	2022-03	1.241	1.239 ; 1.243
GGD Drenthe	2022-03	1.268	1.266 ; 1.271
GGD Flevoland	2022-03	1.081	1.079 ; 1.083
GGD Fryslân	2022-03	1.195	1.193 ; 1.197
Veiligheids- en Gezondheidsregio Gelderland-Midden	2022-03	1.221	1.219 ; 1.223
GGD Gelderland-Zuid	2022-03	1.236	1.233 ; 1.238
GGD Gooi en Vechtstreek	2022-03	1.225	1.222 ; 1.228
GGD Groningen	2022-03	1.22	1.217 ; 1.222
GGD Haaglanden	2022-03	1.149	1.147 ; 1.151
GGD Hollands-Midden	2022-03	1.25	1.248 ; 1.252
GGD IJsselland	2022-03	1.248	1.246 ; 1.25
GGD Kennemerland	2022-03	1.202	1.2 ; 1.205
GGD Limburg-Noord	2022-03	1.237	1.235 ; 1.24
GGD Zuid-Limburg	2022-03	1.182	1.18 ; 1.184
GGD West-Brabant	2022-03	1.247	1.245 ; 1.249
GGD Noord- en Oost-Gelderland	2022-03	1.26	1.258 ; 1.262
GGD Hollands-Noorden	2022-03	1.21	1.208 ; 1.212
GGD Rotterdam-Rijnmond	2022-03	1.108	1.107 ; 1.11
GGD Regio Twente	2022-03	1.237	1.234 ; 1.239
GGD Regio Utrecht	2022-03	1.25	1.248 ; 1.251
GGD Zaanstreek/Waterland	2022-03	1.168	1.165 ; 1.17
GGD Zeeland	2022-03	1.174	1.172 ; 1.177
Dienst Gezondheid & Jeugd ZHZ	2022-03	1.171	1.169 ; 1.174
GGD Amsterdam	2022-04	1.148	1.146 ; 1.15
GGD Brabant-Zuidoost	2022-04	1.34	1.337 ; 1.342
GGD Hart voor Brabant	2022-04	1.292	1.29 ; 1.294
GGD Drenthe	2022-04	1.324	1.321 ; 1.326
GGD Flevoland	2022-04	1.143	1.14 ; 1.145
GGD Fryslân	2022-04	1.247	1.244 ; 1.249
Veiligheids- en Gezondheidsregio Gelderland-Midden	2022-04	1.277	1.275 ; 1.279
GGD Gelderland-Zuid	2022-04	1.295	1.292 ; 1.297
GGD Gooi en Vechtstreek	2022-04	1.293	1.29 ; 1.296
GGD Groningen	2022-04	1.277	1.275 ; 1.28
GGD Haaglanden	2022-04	1.198	1.196 ; 1.2
GGD Hollands-Midden	2022-04	1.304	1.301 ; 1.306
GGD IJsselland	2022-04	1.307	1.304 ; 1.309
GGD Kennemerland	2022-04	1.262	1.26 ; 1.265
GGD Limburg-Noord	2022-04	1.292	1.29 ; 1.294
GGD Zuid-Limburg	2022-04	1.232	1.23 ; 1.234
GGD West-Brabant	2022-04	1.294	1.292 ; 1.296
GGD Noord- en Oost-Gelderland	2022-04	1.309	1.307 ; 1.311
GGD Hollands-Noorden	2022-04	1.262	1.259 ; 1.264
GGD Rotterdam-Rijnmond	2022-04	1.153	1.151 ; 1.154
GGD Regio Twente	2022-04	1.292	1.29 ; 1.294
GGD Regio Utrecht	2022-04	1.297	1.295 ; 1.299
GGD Zaanstreek/Waterland	2022-04	1.231	1.228 ; 1.233
GGD Zeeland	2022-04	1.229	1.227 ; 1.232
Dienst Gezondheid & Jeugd ZHZ	2022-04	1.23	1.228 ; 1.233
GGD Amsterdam	2022-05	1.202	1.2 ; 1.204
GGD Brabant-Zuidoost	2022-05	1.396	1.394 ; 1.399
GGD Hart voor Brabant	2022-05	1.345	1.342 ; 1.347
GGD Drenthe	2022-05	1.381	1.378 ; 1.383
GGD Flevoland	2022-05	1.21	1.208 ; 1.213
GGD Fryslân	2022-05	1.3	1.297 ; 1.302
Veiligheids- en Gezondheidsregio Gelderland-Midden	2022-05	1.335	1.333 ; 1.338
GGD Gelderland-Zuid	2022-05	1.356	1.353 ; 1.358
GGD Gooi en Vechtstreek	2022-05	1.364	1.361 ; 1.367
GGD Groningen	2022-05	1.337	1.334 ; 1.339
GGD Haaglanden	2022-05	1.248	1.246 ; 1.25
GGD Hollands-Midden	2022-05	1.359	1.356 ; 1.361
GGD IJsselland	2022-05	1.367	1.365 ; 1.37
GGD Kennemerland	2022-05	1.324	1.322 ; 1.327
GGD Limburg-Noord	2022-05	1.348	1.346 ; 1.351
GGD Zuid-Limburg	2022-05	1.284	1.282 ; 1.286
GGD West-Brabant	2022-05	1.343	1.341 ; 1.345
GGD Noord- en Oost-Gelderland	2022-05	1.36	1.358 ; 1.362
GGD Hollands-Noorden	2022-05	1.315	1.312 ; 1.317
GGD Rotterdam-Rijnmond	2022-05	1.198	1.196 ; 1.2
GGD Regio Twente	2022-05	1.349	1.346 ; 1.351
GGD Regio Utrecht	2022-05	1.353	1.351 ; 1.355
GGD Zaanstreek/Waterland	2022-05	1.297	1.294 ; 1.299
GGD Zeeland	2022-05	1.286	1.284 ; 1.289
Dienst Gezondheid & Jeugd ZHZ	2022-05	1.292	1.289 ; 1.294
GGD Amsterdam	2022-06	1.258	1.256 ; 1.26
GGD Brabant-Zuidoost	2022-06	1.454	1.451 ; 1.457
GGD Hart voor Brabant	2022-06	1.399	1.396 ; 1.401
GGD Drenthe	2022-06	1.439	1.437 ; 1.442
GGD Flevoland	2022-06	1.277	1.275 ; 1.28
GGD Fryslân	2022-06	1.355	1.352 ; 1.357
Veiligheids- en Gezondheidsregio Gelderland-Midden	2022-06	1.395	1.393 ; 1.398
GGD Gelderland-Zuid	2022-06	1.419	1.416 ; 1.422
GGD Gooi en Vechtstreek	2022-06	1.438	1.435 ; 1.442
GGD Groningen	2022-06	1.398	1.396 ; 1.401
GGD Haaglanden	2022-06	1.299	1.297 ; 1.301
GGD Hollands-Midden	2022-06	1.415	1.413 ; 1.417
GGD IJsselland	2022-06	1.43	1.427 ; 1.432
GGD Kennemerland	2022-06	1.389	1.386 ; 1.391
GGD Limburg-Noord	2022-06	1.407	1.404 ; 1.409
GGD Zuid-Limburg	2022-06	1.337	1.335 ; 1.34
GGD West-Brabant	2022-06	1.392	1.39 ; 1.395
GGD Noord- en Oost-Gelderland	2022-06	1.412	1.41 ; 1.414
GGD Hollands-Noorden	2022-06	1.37	1.367 ; 1.372
GGD Rotterdam-Rijnmond	2022-06	1.244	1.242 ; 1.246
GGD Regio Twente	2022-06	1.408	1.405 ; 1.41
GGD Regio Utrecht	2022-06	1.402	1.4 ; 1.404
GGD Zaanstreek/Waterland	2022-06	1.365	1.362 ; 1.368
GGD Zeeland	2022-06	1.345	1.342 ; 1.348
Dienst Gezondheid & Jeugd ZHZ	2022-06	1.355	1.352 ; 1.358
GGD Amsterdam	2022-07	1.316	1.314 ; 1.318
GGD Brabant-Zuidoost	2022-07	1.513	1.511 ; 1.516
GGD Hart voor Brabant	2022-07	1.454	1.452 ; 1.457
GGD Drenthe	2022-07	1.5	1.497 ; 1.503
GGD Flevoland	2022-07	1.347	1.345 ; 1.35
GGD Fryslân	2022-07	1.411	1.408 ; 1.413
Veiligheids- en Gezondheidsregio Gelderland-Midden	2022-07	1.457	1.454 ; 1.459
GGD Gelderland-Zuid	2022-07	1.484	1.481 ; 1.487
GGD Gooi en Vechtstreek	2022-07	1.516	1.512 ; 1.519
GGD Groningen	2022-07	1.462	1.459 ; 1.464
GGD Haaglanden	2022-07	1.352	1.35 ; 1.354
GGD Hollands-Midden	2022-07	1.473	1.47 ; 1.475
GGD IJsselland	2022-07	1.494	1.491 ; 1.497
GGD Kennemerland	2022-07	1.455	1.452 ; 1.458
GGD Limburg-Noord	2022-07	1.466	1.463 ; 1.469
GGD Zuid-Limburg	2022-07	1.392	1.389 ; 1.395
GGD West-Brabant	2022-07	1.443	1.441 ; 1.445
GGD Noord- en Oost-Gelderland	2022-07	1.465	1.463 ; 1.468
GGD Hollands-Noorden	2022-07	1.426	1.423 ; 1.429
GGD Rotterdam-Rijnmond	2022-07	1.291	1.289 ; 1.293
GGD Regio Twente	2022-07	1.468	1.465 ; 1.471
GGD Regio Utrecht	2022-07	1.452	1.45 ; 1.454
GGD Zaanstreek/Waterland	2022-07	1.437	1.434 ; 1.44
GGD Zeeland	2022-07	1.406	1.403 ; 1.41
Dienst Gezondheid & Jeugd ZHZ	2022-07	1.421	1.418 ; 1.424
GGD Amsterdam	2022-08	1.375	1.372 ; 1.377
GGD Brabant-Zuidoost	2022-08	1.574	1.571 ; 1.577
GGD Hart voor Brabant	2022-08	1.511	1.508 ; 1.513
GGD Drenthe	2022-08	1.562	1.559 ; 1.566
GGD Flevoland	2022-08	1.42	1.417 ; 1.424
GGD Fryslân	2022-08	1.469	1.466 ; 1.471
Veiligheids- en Gezondheidsregio Gelderland-Midden	2022-08	1.52	1.517 ; 1.523
GGD Gelderland-Zuid	2022-08	1.551	1.548 ; 1.554
GGD Gooi en Vechtstreek	2022-08	1.597	1.592 ; 1.601
GGD Groningen	2022-08	1.527	1.524 ; 1.53
GGD Haaglanden	2022-08	1.405	1.403 ; 1.408
GGD Hollands-Midden	2022-08	1.532	1.529 ; 1.535
GGD IJsselland	2022-08	1.561	1.558 ; 1.564
GGD Kennemerland	2022-08	1.523	1.52 ; 1.527
GGD Limburg-Noord	2022-08	1.528	1.525 ; 1.531
GGD Zuid-Limburg	2022-08	1.448	1.446 ; 1.451
GGD West-Brabant	2022-08	1.494	1.492 ; 1.497
GGD Noord- en Oost-Gelderland	2022-08	1.52	1.517 ; 1.522
GGD Hollands-Noorden	2022-08	1.484	1.481 ; 1.486
GGD Rotterdam-Rijnmond	2022-08	1.339	1.337 ; 1.341
GGD Regio Twente	2022-08	1.53	1.527 ; 1.533
GGD Regio Utrecht	2022-08	1.503	1.501 ; 1.505
GGD Zaanstreek/Waterland	2022-08	1.511	1.508 ; 1.515
GGD Zeeland	2022-08	1.47	1.466 ; 1.473
Dienst Gezondheid & Jeugd ZHZ	2022-08	1.489	1.486 ; 1.492

## Sheet: GGD first booster
Public health services region	period	Relative chance	95%CrI
GGD Amsterdam	2021-11	0.393	0.392 ; 0.394
GGD Brabant-Zuidoost	2021-11	0.569	0.568 ; 0.571
GGD Hart voor Brabant	2021-11	0.561	0.56 ; 0.563
GGD Drenthe	2021-11	0.615	0.613 ; 0.617
GGD Flevoland	2021-11	0.475	0.474 ; 0.477
GGD Fryslân	2021-11	0.564	0.563 ; 0.566
Veiligheids- en Gezondheidsregio Gelderland-Midden	2021-11	0.54	0.538 ; 0.541
GGD Gelderland-Zuid	2021-11	0.542	0.54 ; 0.543
GGD Gooi en Vechtstreek	2021-11	0.599	0.596 ; 0.602
GGD Groningen	2021-11	0.551	0.549 ; 0.553
GGD Haaglanden	2021-11	0.427	0.426 ; 0.428
GGD Hollands-Midden	2021-11	0.496	0.495 ; 0.497
GGD IJsselland	2021-11	0.575	0.573 ; 0.577
GGD Kennemerland	2021-11	0.535	0.533 ; 0.536
GGD Limburg-Noord	2021-11	0.607	0.605 ; 0.609
GGD Zuid-Limburg	2021-11	0.527	0.526 ; 0.529
GGD West-Brabant	2021-11	0.479	0.478 ; 0.48
GGD Noord- en Oost-Gelderland	2021-11	0.564	0.562 ; 0.566
GGD Hollands-Noorden	2021-11	0.525	0.524 ; 0.527
GGD Rotterdam-Rijnmond	2021-11	0.401	0.4 ; 0.402
GGD Regio Twente	2021-11	0.566	0.564 ; 0.568
GGD Regio Utrecht	2021-11	0.468	0.466 ; 0.469
GGD Zaanstreek/Waterland	2021-11	0.544	0.542 ; 0.546
GGD Zeeland	2021-11	0.577	0.575 ; 0.579
Dienst Gezondheid & Jeugd ZHZ	2021-11	0.527	0.525 ; 0.529
GGD Amsterdam	2021-12	0.51	0.509 ; 0.511
GGD Brabant-Zuidoost	2021-12	0.732	0.73 ; 0.734
GGD Hart voor Brabant	2021-12	0.759	0.757 ; 0.761
GGD Drenthe	2021-12	0.769	0.767 ; 0.771
GGD Flevoland	2021-12	0.566	0.564 ; 0.568
GGD Fryslân	2021-12	0.735	0.733 ; 0.737
Veiligheids- en Gezondheidsregio Gelderland-Midden	2021-12	0.695	0.693 ; 0.697
GGD Gelderland-Zuid	2021-12	0.668	0.666 ; 0.67
GGD Gooi en Vechtstreek	2021-12	0.698	0.695 ; 0.7
GGD Groningen	2021-12	0.691	0.689 ; 0.693
GGD Haaglanden	2021-12	0.566	0.564 ; 0.567
GGD Hollands-Midden	2021-12	0.635	0.634 ; 0.637
GGD IJsselland	2021-12	0.714	0.712 ; 0.716
GGD Kennemerland	2021-12	0.661	0.659 ; 0.662
GGD Limburg-Noord	2021-12	0.773	0.771 ; 0.775
GGD Zuid-Limburg	2021-12	0.664	0.662 ; 0.666
GGD West-Brabant	2021-12	0.651	0.649 ; 0.652
GGD Noord- en Oost-Gelderland	2021-12	0.764	0.763 ; 0.766
GGD Hollands-Noorden	2021-12	0.668	0.666 ; 0.669
GGD Rotterdam-Rijnmond	2021-12	0.55	0.549 ; 0.551
GGD Regio Twente	2021-12	0.726	0.724 ; 0.728
GGD Regio Utrecht	2021-12	0.671	0.67 ; 0.673
GGD Zaanstreek/Waterland	2021-12	0.645	0.643 ; 0.647
GGD Zeeland	2021-12	0.696	0.694 ; 0.698
Dienst Gezondheid & Jeugd ZHZ	2021-12	0.636	0.634 ; 0.638
GGD Amsterdam	2022-01	0.677	0.675 ; 0.678
GGD Brabant-Zuidoost	2022-01	0.903	0.901 ; 0.905
GGD Hart voor Brabant	2022-01	0.908	0.906 ; 0.91
GGD Drenthe	2022-01	0.911	0.908 ; 0.913
GGD Flevoland	2022-01	0.667	0.665 ; 0.669
GGD Fryslân	2022-01	0.855	0.853 ; 0.857
Veiligheids- en Gezondheidsregio Gelderland-Midden	2022-01	0.85	0.848 ; 0.852
GGD Gelderland-Zuid	2022-01	0.831	0.829 ; 0.834
GGD Gooi en Vechtstreek	2022-01	0.811	0.808 ; 0.814
GGD Groningen	2022-01	0.847	0.845 ; 0.849
GGD Haaglanden	2022-01	0.743	0.741 ; 0.744
GGD Hollands-Midden	2022-01	0.822	0.82 ; 0.824
GGD IJsselland	2022-01	0.86	0.858 ; 0.862
GGD Kennemerland	2022-01	0.802	0.8 ; 0.804
GGD Limburg-Noord	2022-01	0.899	0.896 ; 0.901
GGD Zuid-Limburg	2022-01	0.802	0.8 ; 0.804
GGD West-Brabant	2022-01	0.876	0.875 ; 0.878
GGD Noord- en Oost-Gelderland	2022-01	0.933	0.931 ; 0.935
GGD Hollands-Noorden	2022-01	0.815	0.813 ; 0.817
GGD Rotterdam-Rijnmond	2022-01	0.715	0.714 ; 0.717
GGD Regio Twente	2022-01	0.869	0.867 ; 0.871
GGD Regio Utrecht	2022-01	0.886	0.884 ; 0.888
GGD Zaanstreek/Waterland	2022-01	0.751	0.749 ; 0.754
GGD Zeeland	2022-01	0.807	0.805 ; 0.81
Dienst Gezondheid & Jeugd ZHZ	2022-01	0.763	0.761 ; 0.765
GGD Amsterdam	2022-02	0.746	0.745 ; 0.748
GGD Brabant-Zuidoost	2022-02	0.986	0.984 ; 0.988
GGD Hart voor Brabant	2022-02	0.985	0.983 ; 0.987
GGD Drenthe	2022-02	0.987	0.984 ; 0.989
GGD Flevoland	2022-02	0.734	0.732 ; 0.736
GGD Fryslân	2022-02	0.921	0.919 ; 0.923
Veiligheids- en Gezondheidsregio Gelderland-Midden	2022-02	0.928	0.926 ; 0.93
GGD Gelderland-Zuid	2022-02	0.913	0.911 ; 0.915
GGD Gooi en Vechtstreek	2022-02	0.894	0.891 ; 0.897
GGD Groningen	2022-02	0.925	0.923 ; 0.928
GGD Haaglanden	2022-02	0.814	0.813 ; 0.816
GGD Hollands-Midden	2022-02	0.902	0.9 ; 0.904
GGD IJsselland	2022-02	0.939	0.937 ; 0.941
GGD Kennemerland	2022-02	0.88	0.878 ; 0.882
GGD Limburg-Noord	2022-02	0.979	0.977 ; 0.981
GGD Zuid-Limburg	2022-02	0.877	0.875 ; 0.879
GGD West-Brabant	2022-02	0.957	0.955 ; 0.958
GGD Noord- en Oost-Gelderland	2022-02	1.011	1.009 ; 1.013
GGD Hollands-Noorden	2022-02	0.89	0.888 ; 0.891
GGD Rotterdam-Rijnmond	2022-02	0.783	0.781 ; 0.784
GGD Regio Twente	2022-02	0.945	0.943 ; 0.947
GGD Regio Utrecht	2022-02	0.962	0.961 ; 0.964
GGD Zaanstreek/Waterland	2022-02	0.825	0.822 ; 0.827
GGD Zeeland	2022-02	0.881	0.878 ; 0.883
Dienst Gezondheid & Jeugd ZHZ	2022-02	0.838	0.836 ; 0.84
GGD Amsterdam	2022-03	0.816	0.814 ; 0.817
GGD Brabant-Zuidoost	2022-03	1.07	1.068 ; 1.072
GGD Hart voor Brabant	2022-03	1.06	1.058 ; 1.062
GGD Drenthe	2022-03	1.068	1.066 ; 1.07
GGD Flevoland	2022-03	0.805	0.803 ; 0.807
GGD Fryslân	2022-03	0.991	0.989 ; 0.993
Veiligheids- en Gezondheidsregio Gelderland-Midden	2022-03	1.006	1.004 ; 1.008
GGD Gelderland-Zuid	2022-03	0.997	0.995 ; 1
GGD Gooi en Vechtstreek	2022-03	0.983	0.981 ; 0.986
GGD Groningen	2022-03	1.002	1 ; 1.004
GGD Haaglanden	2022-03	0.885	0.883 ; 0.887
GGD Hollands-Midden	2022-03	0.984	0.982 ; 0.986
GGD IJsselland	2022-03	1.016	1.014 ; 1.019
GGD Kennemerland	2022-03	0.96	0.958 ; 0.962
GGD Limburg-Noord	2022-03	1.057	1.055 ; 1.06
GGD Zuid-Limburg	2022-03	0.953	0.951 ; 0.955
GGD West-Brabant	2022-03	1.035	1.033 ; 1.037
GGD Noord- en Oost-Gelderland	2022-03	1.088	1.086 ; 1.09
GGD Hollands-Noorden	2022-03	0.961	0.959 ; 0.963
GGD Rotterdam-Rijnmond	2022-03	0.848	0.846 ; 0.849
GGD Regio Twente	2022-03	1.022	1.02 ; 1.024
GGD Regio Utrecht	2022-03	1.035	1.034 ; 1.037
GGD Zaanstreek/Waterland	2022-03	0.902	0.9 ; 0.904
GGD Zeeland	2022-03	0.957	0.955 ; 0.959
Dienst Gezondheid & Jeugd ZHZ	2022-03	0.916	0.914 ; 0.918
GGD Amsterdam	2022-04	0.89	0.888 ; 0.892
GGD Brabant-Zuidoost	2022-04	1.159	1.157 ; 1.161
GGD Hart voor Brabant	2022-04	1.14	1.138 ; 1.143
GGD Drenthe	2022-04	1.155	1.152 ; 1.157
GGD Flevoland	2022-04	0.878	0.876 ; 0.88
GGD Fryslân	2022-04	1.061	1.059 ; 1.064
Veiligheids- en Gezondheidsregio Gelderland-Midden	2022-04	1.085	1.083 ; 1.087
GGD Gelderland-Zuid	2022-04	1.084	1.082 ; 1.086
GGD Gooi en Vechtstreek	2022-04	1.08	1.078 ; 1.083
GGD Groningen	2022-04	1.088	1.086 ; 1.09
GGD Haaglanden	2022-04	0.96	0.958 ; 0.962
GGD Hollands-Midden	2022-04	1.07	1.068 ; 1.073
GGD IJsselland	2022-04	1.103	1.101 ; 1.105
GGD Kennemerland	2022-04	1.046	1.044 ; 1.048
GGD Limburg-Noord	2022-04	1.137	1.134 ; 1.139
GGD Zuid-Limburg	2022-04	1.035	1.033 ; 1.037
GGD West-Brabant	2022-04	1.118	1.116 ; 1.12
GGD Noord- en Oost-Gelderland	2022-04	1.164	1.162 ; 1.166
GGD Hollands-Noorden	2022-04	1.042	1.04 ; 1.044
GGD Rotterdam-Rijnmond	2022-04	0.916	0.915 ; 0.918
GGD Regio Twente	2022-04	1.1	1.098 ; 1.102
GGD Regio Utrecht	2022-04	1.105	1.103 ; 1.106
GGD Zaanstreek/Waterland	2022-04	0.986	0.983 ; 0.988
GGD Zeeland	2022-04	1.037	1.034 ; 1.039
Dienst Gezondheid & Jeugd ZHZ	2022-04	0.998	0.995 ; 1
GGD Amsterdam	2022-05	0.968	0.967 ; 0.97
GGD Brabant-Zuidoost	2022-05	1.249	1.246 ; 1.251
GGD Hart voor Brabant	2022-05	1.219	1.217 ; 1.221
GGD Drenthe	2022-05	1.243	1.24 ; 1.245
GGD Flevoland	2022-05	0.96	0.958 ; 0.963
GGD Fryslân	2022-05	1.14	1.137 ; 1.142
Veiligheids- en Gezondheidsregio Gelderland-Midden	2022-05	1.173	1.171 ; 1.176
GGD Gelderland-Zuid	2022-05	1.18	1.178 ; 1.183
GGD Gooi en Vechtstreek	2022-05	1.186	1.183 ; 1.189
GGD Groningen	2022-05	1.175	1.173 ; 1.178
GGD Haaglanden	2022-05	1.033	1.031 ; 1.035
GGD Hollands-Midden	2022-05	1.157	1.155 ; 1.159
GGD IJsselland	2022-05	1.191	1.189 ; 1.194
GGD Kennemerland	2022-05	1.134	1.132 ; 1.136
GGD Limburg-Noord	2022-05	1.225	1.222 ; 1.228
GGD Zuid-Limburg	2022-05	1.118	1.116 ; 1.12
GGD West-Brabant	2022-05	1.197	1.195 ; 1.199
GGD Noord- en Oost-Gelderland	2022-05	1.249	1.247 ; 1.252
GGD Hollands-Noorden	2022-05	1.123	1.121 ; 1.125
GGD Rotterdam-Rijnmond	2022-05	0.982	0.98 ; 0.984
GGD Regio Twente	2022-05	1.182	1.18 ; 1.184
GGD Regio Utrecht	2022-05	1.184	1.182 ; 1.186
GGD Zaanstreek/Waterland	2022-05	1.073	1.071 ; 1.076
GGD Zeeland	2022-05	1.121	1.119 ; 1.124
Dienst Gezondheid & Jeugd ZHZ	2022-05	1.088	1.086 ; 1.091
GGD Amsterdam	2022-06	1.045	1.043 ; 1.047
GGD Brabant-Zuidoost	2022-06	1.349	1.346 ; 1.351
GGD Hart voor Brabant	2022-06	1.301	1.299 ; 1.304
GGD Drenthe	2022-06	1.336	1.333 ; 1.339
GGD Flevoland	2022-06	1.046	1.043 ; 1.048
GGD Fryslân	2022-06	1.217	1.215 ; 1.22
Veiligheids- en Gezondheidsregio Gelderland-Midden	2022-06	1.262	1.259 ; 1.264
GGD Gelderland-Zuid	2022-06	1.279	1.276 ; 1.282
GGD Gooi en Vechtstreek	2022-06	1.299	1.295 ; 1.302
GGD Groningen	2022-06	1.272	1.27 ; 1.275
GGD Haaglanden	2022-06	1.116	1.114 ; 1.118
GGD Hollands-Midden	2022-06	1.255	1.252 ; 1.257
GGD IJsselland	2022-06	1.285	1.282 ; 1.288
GGD Kennemerland	2022-06	1.232	1.229 ; 1.235
GGD Limburg-Noord	2022-06	1.314	1.311 ; 1.317
GGD Zuid-Limburg	2022-06	1.206	1.203 ; 1.208
GGD West-Brabant	2022-06	1.281	1.278 ; 1.283
GGD Noord- en Oost-Gelderland	2022-06	1.333	1.33 ; 1.335
GGD Hollands-Noorden	2022-06	1.214	1.211 ; 1.216
GGD Rotterdam-Rijnmond	2022-06	1.057	1.055 ; 1.059
GGD Regio Twente	2022-06	1.273	1.271 ; 1.276
GGD Regio Utrecht	2022-06	1.259	1.257 ; 1.261
GGD Zaanstreek/Waterland	2022-06	1.168	1.165 ; 1.171
GGD Zeeland	2022-06	1.215	1.212 ; 1.218
[truncated: 51 more rows]
